# Supplementary material for: The evolutionary replacement of restriction-modification by Ssp antiviral systems is associated with the distribution of prophages in the major clonal group of Acinetobacter baumannii
Source: mBio. 2025 Aug 18;16(9):e02135-25. doi: 10.1128/mbio.02135-25 (PMC12421847; doi:10.1128/mbio.02135-25)
Supplement: Table S1 — Strains of analyzed A. baumannii. [file mbio.02135-25-s0002.xlsx]

## Sheet: Genomes
# Suppl. Table S1. Strains of analyzed A. baumannii.
ID	Systems	Subsystems	Assembly	MLST	Isolation Source	Country	Subregion	AMR genotypes	No. AMR genes
ab00001	Gao_Qat,PD-T4-5,PD-T7-5,SspBCDE	Gao_Qat,PD-T4-5,PD-T7-5,SspBCDE	GCA_001861385.2	2	sputum	China	Eastern Asia	aac(3)-Ia=COMPLETE,aadA1=COMPLETE,abaF=COMPLETE,adeC=COMPLETE,amvA=COMPLETE,ant(3'')-IIa=COMPLETE,aph(3'')-Ib=COMPLETE,aph(3')-Ia=COMPLETE,aph(6)-Id=COMPLETE,blaADC-30=COMPLETE,blaOXA-23=COMPLETE,blaOXA-66=COMPLETE,blaTEM-1=COMPLETE,gyrA_S81L=POINT,parC_S84L=POINT,sul1=COMPLETE,tet(B)=COMPLETE	17
ab00003	Gao_Qat,SspBCDE	Gao_Qat,SspBCDE	GCA_001861835.2	2	sputum	China	Eastern Asia	abaF=COMPLETE,adeC=COMPLETE,amvA=COMPLETE,ant(3'')-IIa=COMPLETE,aph(3'')-Ib=COMPLETE,aph(3')-Ia=PARTIAL,aph(6)-Id=COMPLETE,armA=COMPLETE,blaADC-73=COMPLETE,blaOXA-23=COMPLETE,blaOXA-66=COMPLETE,blaTEM-1=COMPLETE,ftsI_A515V=POINT,gyrA_S81L=POINT,mph(E)=COMPLETE,msr(E)=COMPLETE,parC_S84L=POINT,tet(B)=COMPLETE	18
ab00005	Gao_Qat	Gao_Qat	GCA_001862585.2	-	sputum	China	Eastern Asia	abaF=COMPLETE,amvA=COMPLETE,ant(3'')-IIa=COMPLETE,aph(3'')-Ib=COMPLETE,aph(6)-Id=COMPLETE,armA=COMPLETE,blaADC-73=COMPLETE,blaOXA-23=COMPLETE,blaOXA-66=COMPLETE,ftsI_A515V=POINT,gyrA_S81L=POINT,mph(E)=COMPLETE,msr(E)=COMPLETE,parC_S84L=POINT,sul2=COMPLETE,tet(B)=COMPLETE	16
ab00006	PD-T4-5,PD-T7-5,SspBCDE	PD-T4-5,PD-T7-5,SspBCDE	GCA_008975425.1	2	human sputum	Japan	Eastern Asia	aac(6')-Ib'=COMPLETE,aadA1=COMPLETE,abaF=COMPLETE,adeC=COMPLETE,amvA=COMPLETE,ant(3'')-IIa=COMPLETE,aph(3'')-Ib=COMPLETE,aph(6)-Id=COMPLETE,armA=COMPLETE,blaADC-30=COMPLETE,blaOXA-66=COMPLETE,blaTEM-1=COMPLETE,catB8=COMPLETE,gyrA_S81L=POINT,mph(E)=COMPLETE,msr(E)=COMPLETE,parC_S84L=POINT,sul1=COMPLETE,tet(B)=COMPLETE	19
ab00007	dGTPase,Gabija,PD-T4-5,Retron,R-M	dGTPase,Gabija,PD-T4-5,Retron_VI,R-M_Type_I	GCA_008975545.1	-	human sputum	Japan	Eastern Asia	abaF=COMPLETE,amvA=COMPLETE,ant(3'')-IIa=COMPLETE,blaADC=COMPLETE,blaOXA=COMPLETE	5
ab00008	Gao_Qat,Menshen,R-M	Gao_Qat,Menshen,R-M_Type_I	GCA_008975665.1	-	human sputum	Japan	Eastern Asia	abaF=COMPLETE,amvA=COMPLETE,ant(3'')-IIa=COMPLETE,blaADC=PARTIAL_END_OF_CONTIG,blaOXA-98=COMPLETE	5
ab00009	PD-T4-5,PD-T7-5,SspBCDE	PD-T4-5,PD-T7-5,SspBCDE	GCA_008975885.1	2		Japan	Eastern Asia	aac(6')-Ib'=COMPLETE,aadA1=COMPLETE,abaF=COMPLETE,adeC=COMPLETE,amvA=COMPLETE,ant(3'')-IIa=COMPLETE,aph(3'')-Ib=COMPLETE,aph(6)-Id=COMPLETE,armA=COMPLETE,blaADC-30=COMPLETE,blaOXA-66=COMPLETE,blaTEM-1=COMPLETE,catB8=COMPLETE,gyrA_S81L=POINT,mph(E)=COMPLETE,msr(E)=COMPLETE,parC_S84L=POINT,sul1=COMPLETE,tet(B)=COMPLETE	19
ab00010	PD-T4-5,PD-T7-5,SspBCDE	PD-T4-5,PD-T7-5,SspBCDE	GCA_008976005.1	2		Japan	Eastern Asia	aac(6')-Ib'=COMPLETE,aadA1=COMPLETE,abaF=COMPLETE,adeC=COMPLETE,amvA=COMPLETE,ant(3'')-IIa=COMPLETE,aph(3'')-Ib=COMPLETE,aph(6)-Id=COMPLETE,armA=COMPLETE,blaADC-30=COMPLETE,blaOXA-66=COMPLETE,blaTEM-1=COMPLETE,catB8=COMPLETE,gyrA_S81L=POINT,mph(E)=COMPLETE,msr(E)=COMPLETE,parC_S84L=POINT,sul1=COMPLETE,tet(B)=COMPLETE	19
ab00011	PD-T4-5,PD-T7-5,SspBCDE	PD-T4-5,PD-T7-5,SspBCDE	GCA_008976125.1	2		Japan	Eastern Asia	aac(6')-Ib'=COMPLETE,aadA1=COMPLETE,abaF=COMPLETE,adeC=COMPLETE,amvA=COMPLETE,ant(3'')-IIa=COMPLETE,aph(3'')-Ib=COMPLETE,aph(6)-Id=COMPLETE,armA=COMPLETE,blaADC-30=COMPLETE,blaOXA-66=COMPLETE,blaTEM-1=COMPLETE,catB8=COMPLETE,gyrA_S81L=POINT,mph(E)=COMPLETE,msr(E)=COMPLETE,parC_S84L=POINT,sul1=COMPLETE,tet(B)=COMPLETE	19
ab00012	BREX,Cas,Gabija,PD-T4-5,R-M,RosmerTA	BREX_I,CAS_Class1-Subtype-I-F,Gabija,PD-T4-5,R-M_Type_IV,RosmerTA	GCA_008976225.1	151	human sputum	Japan	Eastern Asia	amvA=COMPLETE,ant(3'')-IIa=COMPLETE,blaADC=COMPLETE,blaOXA-120=COMPLETE	4
ab00013	Lamassu-Fam,PD-T4-5,PD-T7-5,RloC,R-M	Lamassu-Fam,PD-T4-5,PD-T7-5,RloC,R-M_Type_IV	GCA_008976305.1	34	human sputum	Japan	Eastern Asia	abaF=COMPLETE,amvA=COMPLETE,ant(3'')-IIa=COMPLETE,blaADC-123=COMPLETE,blaOXA-69=COMPLETE	5
ab00014	PD-T4-5,PD-T7-5,SspBCDE	PD-T4-5,PD-T7-5,SspBCDE	GCA_008976435.1	2		Japan	Eastern Asia	aac(6')-Ib'=COMPLETE,aadA1=COMPLETE,abaF=COMPLETE,adeC=COMPLETE,amvA=COMPLETE,ant(3'')-IIa=COMPLETE,aph(3'')-Ib=COMPLETE,aph(6)-Id=COMPLETE,armA=COMPLETE,blaADC-30=COMPLETE,blaOXA-66=COMPLETE,blaTEM-1=COMPLETE,catB8=COMPLETE,gyrA_S81L=POINT,mph(E)=COMPLETE,msr(E)=COMPLETE,parC_S84L=POINT,sul1=COMPLETE,tet(B)=COMPLETE	19
ab00015	Lamassu-Fam,PD-T4-5,PD-T7-5,RloC,R-M	Lamassu-Fam,PD-T4-5,PD-T7-5,RloC,R-M_Type_IV	GCA_008976525.1	34		Japan	Eastern Asia	abaF=COMPLETE,amvA=COMPLETE,ant(3'')-IIa=COMPLETE,blaADC-123=COMPLETE,blaOXA-69=COMPLETE	5
ab00016	BREX,Cas,DarTG,Dsr,NLR,Retron,RloC,R-M	BREX_I,CAS_Class1-Subtype-I-F,DarTG,Dsr_II,NLR_like_bNACHT09,Retron_VI,RloC,R-M_Type_IV	GCA_008976645.1	-		Japan	Eastern Asia	amvA=COMPLETE,blaADC=COMPLETE,blaOXA-314=COMPLETE	3
ab00017	CBASS,Gabija,Lamassu-Fam,PD-T7-5,R-M	CBASS_II,Gabija,Lamassu-Fam,PD-T7-5,R-M_Type_III	GCA_008976715.1	130	human sputum	Japan	Eastern Asia	abaF=COMPLETE,amvA=COMPLETE,ant(3'')-IIa=COMPLETE,blaADC=COMPLETE,blaOXA-69=COMPLETE	5
ab00018	BREX,Cas,Gabija,PD-T4-5,R-M,RosmerTA	BREX_I,CAS_Class1-Subtype-I-F,Gabija,PD-T4-5,R-M_Type_IV,RosmerTA	GCA_008976805.1	151	human sputum	Japan	Eastern Asia	amvA=COMPLETE,ant(3'')-IIa=COMPLETE,blaADC-156=COMPLETE,blaOXA-120=COMPLETE	4
ab00019	AVAST,CBASS,Gabija,Mokosh,PD-T4-2,Septu	AVAST_III,CBASS_II,Gabija,Mokosh_TypeI,PD-T4-2,Septu	GCA_008976925.1	49		Japan	Eastern Asia	abaF=COMPLETE,amvA=COMPLETE,ant(3'')-IIa=COMPLETE,blaADC-241=COMPLETE,blaOXA-98=COMPLETE,gyrA_S81L=POINT,parC_S84F=POINT	7
ab00020	Cas,Gabija,R-M	CAS_Class1-Subtype-I-F,Gabija,R-M_Type_I	GCA_008977145.1	213		Japan	Eastern Asia	abaF=COMPLETE,adeC=PARTIAL,amvA=COMPLETE,ant(3'')-IIa=COMPLETE,blaADC-156=COMPLETE,blaOXA-120=COMPLETE	6
ab00021	Lamassu-Fam,NLR,PD-T4-5,PD-T7-5,R-M	Lamassu-Fam,NLR_like_bNACHT01,PD-T4-5,PD-T7-5,R-M_Type_II,R-M_Type_IV	GCA_008977265.1	34		Japan	Eastern Asia	aac(6')-Ib=PARTIAL_END_OF_CONTIG,abaF=COMPLETE,amvA=COMPLETE,ant(3'')-IIa=COMPLETE,blaADC-123=COMPLETE,blaOXA-69=COMPLETE	6
ab00022	Cas,Gabija,PD-T4-5,R-M	CAS_Class1-Subtype-I-F,Gabija,PD-T4-5,R-M_Type_IV	GCA_008977405.1	235	human sputum	Japan	Eastern Asia	amvA=COMPLETE,ant(3'')-IIa=COMPLETE,blaADC-156=COMPLETE,blaOXA-120=COMPLETE	4
ab00023	Cas,Gabija,PD-T4-5,R-M	CAS_Class1-Subtype-I-F,Gabija,PD-T4-5,R-M_Type_IV	GCA_008977785.1	235	human sputum	Japan	Eastern Asia	amvA=COMPLETE,ant(3'')-IIa=COMPLETE,blaADC-156=COMPLETE,blaOXA-120=COMPLETE	4
ab00024	Gabija,RloC,R-M	Gabija,RloC,R-M_Type_I,R-M_Type_IV	GCA_008977905.1	33	human sputum	Japan	Eastern Asia	abaF=COMPLETE,adeC=PARTIAL,amvA=COMPLETE,ant(3'')-IIa=COMPLETE,blaADC-156=COMPLETE,blaOXA-120=COMPLETE	6
ab00025	Cas,Gabija,R-M	CAS_Class1-Subtype-I-F,Gabija,R-M_Type_IV	GCA_008978025.1	235	human sputum	Japan	Eastern Asia	amvA=COMPLETE,ant(3'')-IIa=COMPLETE,blaADC-156=COMPLETE,blaOXA-120=COMPLETE	4
ab00026	Gao_Ppl,PD-T4-5,R-M,RosmerTA,Septu,Shedu	Gao_Ppl,PD-T4-5,R-M_Type_II,RosmerTA,Septu,Shedu	GCA_008978265.1	40	human sputum	Japan	Eastern Asia	abaF=COMPLETE,adeC=COMPLETE,amvA=COMPLETE,ant(3'')-IIa=COMPLETE,blaADC-155=COMPLETE,blaOXA-69=COMPLETE	6
ab00027	Lamassu-Fam,NLR,PD-T7-5,R-M	Lamassu-Fam,NLR_like_bNACHT01,PD-T7-5,R-M_Type_II,R-M_Type_IV	GCA_008978365.1	34	human sputum	Japan	Eastern Asia	abaF=COMPLETE,amvA=COMPLETE,ant(3'')-IIa=COMPLETE,blaADC-123=COMPLETE,blaOXA-69=COMPLETE	5
ab00028	Gao_Ppl,PD-T4-5,R-M,Septu,Shedu	Gao_Ppl,PD-T4-5,R-M_Type_II,Septu,Shedu	GCA_008978385.1	40	human sputum	Japan	Eastern Asia	abaF=COMPLETE,amvA=COMPLETE,ant(3'')-IIa=COMPLETE,blaADC-155=COMPLETE,blaOXA-69=COMPLETE	5
ab00029	Gabija,RloC,R-M	Gabija,RloC,R-M_Type_I	GCA_008978405.1	33	human urine	Japan	Eastern Asia	abaF=COMPLETE,adeC=PARTIAL,amvA=COMPLETE,ant(3'')-IIa=COMPLETE,blaADC-156=COMPLETE,blaOXA-120=COMPLETE	6
ab00030	Cas,Gabija	CAS_Class1-Subtype-I-F,Gabija	GCA_008978445.1	213	human urine	Japan	Eastern Asia	abaF=COMPLETE,adeC=PARTIAL,amvA=COMPLETE,ant(3'')-IIa=COMPLETE,blaADC-156=COMPLETE,blaOXA-120=COMPLETE	6
ab00031	Cas,Gabija,Gao_Ape,R-M	CAS_Class1-Subtype-I-F,Gabija,Gao_Ape,R-M_Type_IV	GCA_008978465.1	-		Japan	Eastern Asia	abaF=COMPLETE,amvA=COMPLETE,ant(3'')-IIa=COMPLETE,blaADC-156=COMPLETE,blaOXA-64=COMPLETE	5
ab00032	Cas,Gabija,R-M	CAS_Class1-Subtype-I-F,Gabija,R-M_Type_I,R-M_Type_IV	GCA_008978625.1	213	human pus	Japan	Eastern Asia	abaF=COMPLETE,adeC=PARTIAL,amvA=COMPLETE,ant(3'')-IIa=COMPLETE,blaADC-156=COMPLETE,blaOXA-120=COMPLETE	6
ab00033	SspBCDE	SspBCDE	GCA_008978745.1	2	human sputum	Japan	Eastern Asia	aadA1=COMPLETE,adeC=COMPLETE,amvA=COMPLETE,ant(3'')-IIa=COMPLETE,aph(3'')-Ib=COMPLETE,aph(6)-Id=COMPLETE,blaADC=COMPLETE,blaOXA-80=COMPLETE,gyrA_S81L=POINT,parC_S84L=POINT,sul1=COMPLETE,tet(B)=COMPLETE	12
ab00034	SspBCDE	SspBCDE	GCA_008978835.1	2	human sputum	Japan	Eastern Asia	aadA1=COMPLETE,adeC=COMPLETE,amvA=COMPLETE,ant(3'')-IIa=COMPLETE,aph(3'')-Ib=COMPLETE,aph(6)-Id=COMPLETE,blaADC=COMPLETE,blaOXA-80=COMPLETE,gyrA_S81L=POINT,parC_S84L=POINT,sul1=COMPLETE,tet(B)=COMPLETE	12
ab00035	SspBCDE	SspBCDE	GCA_008978925.1	2	human sputum	Japan	Eastern Asia	aadA1=COMPLETE,adeC=COMPLETE,amvA=COMPLETE,ant(3'')-IIa=COMPLETE,aph(3'')-Ib=COMPLETE,aph(6)-Id=COMPLETE,blaADC=COMPLETE,blaOXA-80=COMPLETE,gyrA_S81L=POINT,parC_S84L=POINT,sul1=COMPLETE,tet(B)=COMPLETE	12
ab00036	SspBCDE	SspBCDE	GCA_008979045.1	2	human sputum	Japan	Eastern Asia	aadA1=COMPLETE,adeC=COMPLETE,amvA=COMPLETE,ant(3'')-IIa=COMPLETE,aph(3'')-Ib=COMPLETE,aph(6)-Id=COMPLETE,blaADC=COMPLETE,blaOXA-80=COMPLETE,gyrA_S81L=POINT,parC_S84L=POINT,sul1=COMPLETE,tet(B)=COMPLETE	12
ab00037	SspBCDE	SspBCDE	GCA_008979145.1	2	human sputum	Japan	Eastern Asia	aadA1=COMPLETE,adeC=COMPLETE,amvA=COMPLETE,ant(3'')-IIa=COMPLETE,aph(3'')-Ib=COMPLETE,aph(6)-Id=COMPLETE,blaADC=COMPLETE,blaOXA-80=COMPLETE,gyrA_S81L=POINT,parC_S84L=POINT,sul1=COMPLETE,tet(B)=COMPLETE	12
ab00038	SspBCDE	SspBCDE	GCA_008979265.1	2	human sputum	Japan	Eastern Asia	aadA1=COMPLETE,adeC=COMPLETE,amvA=COMPLETE,ant(3'')-IIa=COMPLETE,aph(3'')-Ib=COMPLETE,aph(6)-Id=COMPLETE,blaADC=COMPLETE,blaOXA-80=COMPLETE,gyrA_S81L=POINT,parC_S84L=POINT,sul1=COMPLETE,tet(B)=COMPLETE	12
ab00039	AbiD,PD-T4-5,R-M,Rst_PARIS	AbiD,PARIS_I,PD-T4-5,R-M_Type_I	GCA_008979525.1	490	human sputum	Japan	Eastern Asia	abaF=COMPLETE,amvA=COMPLETE,ant(3'')-IIa=PARTIAL,blaADC-99=COMPLETE,blaOXA-98=COMPLETE	5
ab00040	PD-T4-5,PD-T7-5,R-M	PD-T4-5,PD-T7-5,R-M_Type_IV	GCA_008980025.1	-	human sputum	Japan	Eastern Asia	abaF=COMPLETE,amvA=COMPLETE,ant(3'')-IIa=COMPLETE,blaADC-123=COMPLETE,blaOXA-69=COMPLETE	5
ab00041	Cas,PD-Lambda-2,R-M	CAS_Class1-Subtype-I-F,PD-Lambda-2,R-M_Type_II,R-M_Type_IV	GCA_008981025.1	221	human sputum	Japan	Eastern Asia	abaF=COMPLETE,amvA=COMPLETE,ant(3'')-IIa=COMPLETE,blaADC-248=COMPLETE,blaOXA-65=COMPLETE	5
ab00042	PD-Lambda-1,RloC,R-M	PD-Lambda-1,RloC,R-M_Type_II,R-M_Type_IV	GCA_008981345.1	516	human blood	Japan	Eastern Asia	abaF=COMPLETE,amvA=COMPLETE,ant(3'')-IIa=COMPLETE,blaADC=PARTIAL_END_OF_CONTIG,blaOXA-98=COMPLETE	5
ab00043	AbiD,Cas,Gao_Ppl,Mokosh,Pycsar,R-M,RosmerTA	AbiD,CAS_Class1-Subtype-I-F,Gao_Ppl,Mokosh_TypeI,Pycsar,R-M_Type_I,R-M_Type_III,RosmerTA	GCA_008981885.1	25	human blood	Japan	Eastern Asia	aac(6')-Ib=COMPLETE,abaF=COMPLETE,adeS_H189Y=POINT,amvA=COMPLETE,ant(3'')-IIa=COMPLETE,aph(3')-VI=COMPLETE,blaADC-26=COMPLETE,blaIMP-1=COMPLETE,blaOXA-64=COMPLETE,blaOXA=COMPLETE,mph(E)=COMPLETE,msr(E)=COMPLETE,sul1=COMPLETE	13
ab00044	Cas,Gabija,Gao_Ape,RloC,R-M	CAS_Class1-Subtype-I-F,Gabija,Gao_Ape,RloC,R-M_Type_I,R-M_Type_IV	GCA_008981985.1	213	human blood	Japan	Eastern Asia	abaF=PARTIAL,amvA=COMPLETE,ant(3'')-IIa=COMPLETE,blaADC-156=COMPLETE,blaOXA-120=COMPLETE	5
ab00045	Cas,Gabija,Gao_Ape,R-M	CAS_Class1-Subtype-I-F,Gabija,Gao_Ape,R-M_Type_I,R-M_Type_IV	GCA_008982025.1	213	human blood	Japan	Eastern Asia	abaF=PARTIAL,amvA=COMPLETE,ant(3'')-IIa=COMPLETE,blaADC-156=COMPLETE,blaOXA-120=COMPLETE	5
ab00046	Lamassu-Fam,PD-T4-5,R-M	Lamassu-Fam,PD-T4-5,R-M_Type_II,R-M_Type_IV	GCA_008982225.1	34	catheter	Japan	Eastern Asia	abaF=COMPLETE,amvA=COMPLETE,ant(3'')-IIa=COMPLETE,blaADC-123=COMPLETE,blaOXA-69=COMPLETE	5
ab00047	Cas,PD-Lambda-2	CAS_Class1-Subtype-I-F,PD-Lambda-2	GCA_008982245.1	-	human urine	Japan	Eastern Asia	abaF=PARTIAL,amvA=PARTIAL_END_OF_CONTIG,ant(3'')-IIa=COMPLETE,blaADC-248=COMPLETE,blaOXA-65=COMPLETE	5
ab00048	BREX,Cas,Mokosh,PD-Lambda-2,Septu	BREX_I,CAS_Class1-Subtype-I-F,Mokosh_TypeI,PD-Lambda-2,Septu	GCA_008982265.1	1136	human blood	Japan	Eastern Asia	abaF=COMPLETE,amvA=COMPLETE,ant(3'')-IIa=COMPLETE,blaADC-32=COMPLETE,blaOXA-65=COMPLETE,sul2=COMPLETE,tet(B)=COMPLETE	7
ab00049	Menshen,PD-T4-7,RloC,R-M,Septu	Menshen,PD-T4-7,RloC,R-M_Type_II,R-M_Type_IV,Septu	GCA_008982305.1	727	human blood	Japan	Eastern Asia	abaF=COMPLETE,amvA=COMPLETE,ant(3'')-IIa=COMPLETE,blaADC-123=COMPLETE,blaOXA-65=COMPLETE	5
ab00050	Cas,Gabija	CAS_Class1-Subtype-I-F,Gabija	GCA_008983395.1	213	human blood	Japan	Eastern Asia	abaF=COMPLETE,adeC=PARTIAL,amvA=COMPLETE,ant(3'')-IIa=COMPLETE,blaADC=COMPLETE,blaOXA-120=COMPLETE	6
ab00051	AbiH,AVAST,Cas,CBASS,PD-Lambda-2,R-M	AbiH,AVAST_IV,CAS_Class1-Subtype-I-F,CBASS_II,PD-Lambda-2,R-M_Type_I	GCA_008984025.1	126	human urine	Japan	Eastern Asia	abaF=COMPLETE,amvA=COMPLETE,ant(3'')-IIa=COMPLETE,blaADC-50=COMPLETE,blaOXA-64=COMPLETE,gyrA_S81L=POINT,parC_S84F=POINT	7
ab00052	Cas,Gabija,RloC,R-M	CAS_Class1-Subtype-I-F,Gabija,RloC,R-M_Type_I,R-M_Type_II	GCA_008984085.1	213	human urine	Japan	Eastern Asia	abaF=COMPLETE,adeC=PARTIAL,amvA=COMPLETE,ant(3'')-IIa=COMPLETE,blaADC-156=COMPLETE,blaOXA-120=COMPLETE	6
ab00053	Cas,Gabija,PD-T4-5,R-M	CAS_Class1-Subtype-I-F,Gabija,PD-T4-5,R-M_Type_IV	GCA_008984285.1	456	human sputum	Japan	Eastern Asia	amvA=COMPLETE,ant(3'')-IIa=COMPLETE,blaADC=COMPLETE,blaOXA-120=COMPLETE	4
ab00054	AbiD,NLR,R-M	AbiD,NLR_like_bNACHT01,R-M_Type_III,R-M_Type_IV	GCA_008984505.1	821	human blood	Japan	Eastern Asia	abaF=COMPLETE,amvA=COMPLETE,ant(3'')-IIa=COMPLETE,blaADC-32=COMPLETE,blaOXA-378=COMPLETE	5
ab00055	SspBCDE	SspBCDE	GCA_008984715.1	2	human sputum	Japan	Eastern Asia	abaF=COMPLETE,adeC=COMPLETE,amvA=COMPLETE,ant(3'')-IIa=COMPLETE,aph(3'')-Ib=COMPLETE,aph(6)-Id=COMPLETE,blaADC-30=COMPLETE,blaOXA-66=COMPLETE,gyrA_S81L=POINT,mph(E)=COMPLETE,msr(E)=COMPLETE,parC_S84L=POINT,sul2=COMPLETE,tet(B)=COMPLETE	14
ab00056	CBASS,Gabija,Lamassu-Fam,PD-T4-5,PD-T7-5,R-M	CBASS_II,Gabija,Lamassu-Fam,PD-T4-5,PD-T7-5,R-M_Type_III	GCA_008984805.1	-	human blood	Japan	Eastern Asia	abaF=COMPLETE,amvA=COMPLETE,ant(3'')-IIa=COMPLETE,blaADC-123=COMPLETE,blaOXA-69=COMPLETE	5
ab00057	PD-Lambda-1,PD-T7-2,PD-T7-5,R-M	PD-Lambda-1,PD-T7-2,PD-T7-5,R-M_Type_I,R-M_Type_IV	GCA_008984905.1	266	human sputum	Japan	Eastern Asia	amvA=COMPLETE,ant(3'')-IIa=COMPLETE,blaADC-154=COMPLETE,blaOXA-217=COMPLETE	4
ab00058	PD-T4-5,PD-T7-5,SspBCDE	PD-T4-5,PD-T7-5,SspBCDE	GCA_008985025.1	2	human abdominal tumor	Japan	Eastern Asia	aac(6')-Ib'=COMPLETE,aadA1=COMPLETE,abaF=COMPLETE,adeC=COMPLETE,amvA=COMPLETE,ant(3'')-IIa=COMPLETE,aph(3'')-Ib=COMPLETE,aph(6)-Id=COMPLETE,armA=COMPLETE,blaADC-30=COMPLETE,blaOXA-66=COMPLETE,blaTEM-1=COMPLETE,catB8=COMPLETE,gyrA_S81L=POINT,mph(E)=COMPLETE,msr(E)=COMPLETE,parC_S84L=POINT,sul1=COMPLETE,tet(B)=COMPLETE	19
ab00059	DarTG,RloC,R-M,RosmerTA,Thoeris	DarTG,RloC,R-M_Type_IV,RosmerTA,Thoeris_II	GCA_008985065.1	1548	human sputum	Japan	Eastern Asia	abaF=COMPLETE,amvA=COMPLETE,ant(3'')-IIa=COMPLETE,blaADC-26=COMPLETE,blaOXA-259=COMPLETE,gyrA_S81L=POINT	6
ab00060	Gao_Qat,SspBCDE	Gao_Qat,SspBCDE	GCA_008985085.1	2	human urine	Japan	Eastern Asia	aac(3)-Ia=COMPLETE,aac(6')-Ib'=COMPLETE,aadA1=COMPLETE,abaF=COMPLETE,adeC=COMPLETE,amvA=COMPLETE,ant(3'')-IIa=COMPLETE,aph(3'')-Ib=COMPLETE,aph(3')-Ia=COMPLETE,aph(6)-Id=COMPLETE,armA=COMPLETE,blaADC-143=COMPLETE,blaOXA-82=COMPLETE,blaTEM-1=COMPLETE,catB8=COMPLETE,gyrA_S81L=POINT,mph(E)=COMPLETE,msr(E)=COMPLETE,parC_S84L=POINT,sul1=COMPLETE,tet(B)=COMPLETE	21
ab00061	Cas,Gabija,Menshen,R-M,RosmerTA	CAS_Class1-Subtype-I-F,Gabija,Menshen,R-M_Type_II,R-M_Type_IV,RosmerTA	GCA_008985145.1	-	human sputum	Japan	Eastern Asia	abaF=COMPLETE,amvA=COMPLETE,ant(3'')-IIa=COMPLETE,blaADC-103=COMPLETE,blaOXA-98=COMPLETE	5
ab00062	Cas,Gabija,R-M	CAS_Class1-Subtype-I-F,Gabija,R-M_Type_I	GCA_008985165.1	213	human urine	Japan	Eastern Asia	abaF=COMPLETE,adeC=PARTIAL,amvA=COMPLETE,ant(3'')-IIa=COMPLETE,blaADC-156=COMPLETE,blaOXA-120=COMPLETE	6
ab00063	Lamassu-Fam,PD-T4-5,PD-T7-5,RloC,R-M	Lamassu-Fam,PD-T4-5,PD-T7-5,RloC,R-M_Type_III,R-M_Type_IV	GCA_008985245.1	34	human blood	Japan	Eastern Asia	abaF=COMPLETE,amvA=COMPLETE,ant(3'')-IIa=COMPLETE,blaADC-123=COMPLETE,blaOXA-69=COMPLETE	5
ab00064	Gao_Ppl,R-M,Septu	Gao_Ppl,R-M_Type_IV,Septu	GCA_008985285.1	1133	human urine	Japan	Eastern Asia	abaF=COMPLETE,amvA=COMPLETE,ant(3'')-IIa=COMPLETE,blaADC-169=COMPLETE,blaOXA-402=COMPLETE	5
ab00065	PD-T4-5,PD-T7-5,R-M,RosmerTA	PD-T4-5,PD-T7-5,R-M_Type_I,RosmerTA	GCA_008985405.1	46	human vaginal discharge	Japan	Eastern Asia	abaF=COMPLETE,amvA=COMPLETE,ant(3'')-IIa=COMPLETE,blaADC-26=COMPLETE,blaOXA-104=COMPLETE	5
ab00066	Gao_Qat,SspBCDE	Gao_Qat,SspBCDE	GCA_008985715.1	2	human sputum	Japan	Eastern Asia	aac(3)-Ia=COMPLETE,aac(6')-Ib'=COMPLETE,aadA1=COMPLETE,abaF=COMPLETE,adeC=COMPLETE,amvA=COMPLETE,ant(3'')-IIa=COMPLETE,aph(3'')-Ib=COMPLETE,aph(6)-Id=COMPLETE,armA=COMPLETE,blaADC-143=COMPLETE,blaOXA-82=COMPLETE,blaTEM-1=COMPLETE,catB8=COMPLETE,gyrA_S81L=POINT,mph(E)=COMPLETE,msr(E)=COMPLETE,parC_S84L=POINT,sul1=COMPLETE,tet(B)=COMPLETE	20
ab00067	SspBCDE	SspBCDE	GCA_008985845.1	2	human sputum	Japan	Eastern Asia	aac(3)-Ia=COMPLETE,aadA1=COMPLETE,abaF=COMPLETE,adeC=COMPLETE,amvA=COMPLETE,ant(3'')-IIa=COMPLETE,aph(3'')-Ib=COMPLETE,aph(6)-Id=COMPLETE,blaADC-30=COMPLETE,blaOXA-80=COMPLETE,blaTEM-1=COMPLETE,gyrA_S81L=POINT,parC_S84L=POINT,sul1=COMPLETE,sul2=COMPLETE,tet(B)=COMPLETE	16
ab00068	PD-Lambda-1,R-M,Septu	PD-Lambda-1,R-M_Type_IIG,R-M_Type_IV,Septu	GCA_008985945.1	203	human sputum	Japan	Eastern Asia	abaF=COMPLETE,amvA=COMPLETE,ant(3'')-IIa=COMPLETE,blaADC-6=COMPLETE,blaOXA-98=COMPLETE	5
ab00069	BstA,Cas,Gabija,R-M	BstA,CAS_Class1-Subtype-I-F,Gabija,R-M_Type_I	GCA_008986405.1	213	human urine	Japan	Eastern Asia	abaF=COMPLETE,adeC=PARTIAL,amvA=COMPLETE,ant(3'')-IIa=COMPLETE,blaADC-156=COMPLETE,blaOXA-120=COMPLETE	6
ab00070	PD-Lambda-2	PD-Lambda-2	GCA_008986865.1	32	human otorrhea	Japan	Eastern Asia	amvA=COMPLETE,ant(3'')-IIa=COMPLETE,blaADC-95=COMPLETE,blaOXA-100=COMPLETE	4
ab00071	CBASS,PrrC,R-M,RosmerTA,Zorya	CBASS_II,PrrC,R-M_Type_I,R-M_Type_IIG,RosmerTA,Zorya_TypeI	GCA_008986945.1	360	human urine	Japan	Eastern Asia	abaF=COMPLETE,amvA=COMPLETE,ant(3'')-IIa=COMPLETE,blaADC=PARTIAL,blaOXA-117=COMPLETE	5
ab00072	Cas,Lamassu-Fam,Retron,R-M,RosmerTA,Rst_PARIS	CAS_Class1-Subtype-I-F,Lamassu-Fam,PARIS_I,PARIS_II_merge,Retron_VI,R-M_Type_IV,RosmerTA	GCA_008986965.1	113	human sputum	Japan	Eastern Asia	abaF=COMPLETE,adeR_P56S=POINT,amvA=COMPLETE,ant(3'')-IIa=COMPLETE,blaADC-57=COMPLETE,blaOXA-64=COMPLETE	6
ab00073	SspBCDE	SspBCDE	GCA_008987025.1	2	human sputum	Japan	Eastern Asia	abaF=COMPLETE,adeC=PARTIAL,amvA=COMPLETE,ant(3'')-IIa=COMPLETE,aph(3'')-Ib=COMPLETE,aph(6)-Id=COMPLETE,blaADC-30=COMPLETE,blaOXA-80=COMPLETE,gyrA_S81L=POINT,parC_S84L=POINT,tet(B)=COMPLETE	11
ab00074	R-M,Shedu,SspBCDE	R-M_Type_II,Shedu,SspBCDE	GCA_008987045.1	2	human sputum	Japan	Eastern Asia	abaF=COMPLETE,adeC=COMPLETE,amvA=COMPLETE,ant(3'')-IIa=COMPLETE,aph(3'')-Ib=COMPLETE,aph(3')-Ia=COMPLETE,aph(6)-Id=COMPLETE,blaADC-25=COMPLETE,blaOXA-66=COMPLETE,blaTEM-1=COMPLETE,gyrA_S81L=POINT,parC_S84L=POINT,tet(B)=COMPLETE	13
ab00075	R-M,Shedu,SspBCDE	R-M_Type_II,Shedu,SspBCDE	GCA_008987065.1	2	human nasal swab	Japan	Eastern Asia	abaF=COMPLETE,adeC=COMPLETE,amvA=COMPLETE,ant(3'')-IIa=COMPLETE,aph(3'')-Ib=COMPLETE,aph(6)-Id=COMPLETE,blaADC-25=COMPLETE,blaOXA-66=COMPLETE,blaTEM-1=COMPLETE,gyrA_S81L=POINT,parC_S84L=POINT,tet(B)=COMPLETE	12
ab00076	Cas,Gabija,RloC,R-M	CAS_Class1-Subtype-I-F,Gabija,RloC,R-M_Type_IV	GCA_008987085.1	138	human sputum	Japan	Eastern Asia	amvA=COMPLETE,ant(3'')-IIa=COMPLETE,blaADC-156=COMPLETE,blaOXA-64=COMPLETE	4
ab00077	Gao_Qat,PD-Lambda-2	Gao_Qat,PD-Lambda-2	GCA_008987245.1	-	human sputum	Japan	Eastern Asia	abaF=COMPLETE,adeC=COMPLETE,amvA=COMPLETE,ant(3'')-IIa=COMPLETE,blaADC-249=COMPLETE,blaOXA-208=COMPLETE	6
ab00078	AbiH,Cas,CBASS,Menshen,R-M	AbiH,CAS_Class1-Subtype-I-F,CBASS_II,Menshen,R-M_Type_II,R-M_Type_IIG,R-M_Type_IV	GCA_008987485.1	126	human vaginal discharge	Japan	Eastern Asia	amvA=COMPLETE,ant(3'')-IIa=COMPLETE,blaADC-50=COMPLETE,blaOXA-64=COMPLETE	4
ab00079	Cas,Gabija,Gao_Ape,RloC,R-M	CAS_Class1-Subtype-I-F,Gabija,Gao_Ape,RloC,R-M_Type_I,R-M_Type_IV	GCA_008987605.1	33	human sputum	Japan	Eastern Asia	abaF=COMPLETE,adeC=PARTIAL,amvA=COMPLETE,ant(3'')-IIa=COMPLETE,blaADC-156=COMPLETE,blaOXA-64=COMPLETE	6
ab00080	Cas,PD-T4-9,Retron,R-M,Zorya	CAS_Class1-Subtype-I-F,PD-T4-9,Retron_XII,R-M_Type_I,R-M_Type_IV,Zorya_TypeI	GCA_008987725.1	-	human urine	Japan	Eastern Asia	abaF=COMPLETE,amvA=COMPLETE,ant(3'')-IIa=COMPLETE,blaADC=COMPLETE,blaOXA-98=COMPLETE	5
ab00081	CapRel,R-M	CapRel,R-M_Type_II,R-M_Type_IV	GCA_008988105.1	1646	human sputum	Japan	Eastern Asia	abaF=COMPLETE,amvA=COMPLETE,ant(3'')-IIa=COMPLETE,blaADC=COMPLETE,blaOXA-130=COMPLETE	5
ab00082	Cas,PD-Lambda-2,R-M	CAS_Class1-Subtype-I-F,PD-Lambda-2,R-M_Type_I,R-M_Type_II,R-M_Type_IV	GCA_008988225.1	-	human sputum	Japan	Eastern Asia	abaF=COMPLETE,amvA=COMPLETE,ant(3'')-IIa=COMPLETE,blaADC-248=COMPLETE,blaOXA-65=COMPLETE	5
ab00083	Gao_Qat,PD-Lambda-2	Gao_Qat,PD-Lambda-2	GCA_008988265.1	-	human sputum	Japan	Eastern Asia	abaF=COMPLETE,adeC=COMPLETE,amvA=COMPLETE,ant(3'')-IIa=COMPLETE,blaADC-249=COMPLETE,blaOXA-208=COMPLETE	6
ab00084	AbiH,Cas,CBASS,Lamassu-Fam,Menshen,R-M	AbiH,CAS_Class1-Subtype-I-F,CBASS_II,Lamassu-Fam,Menshen,R-M_Type_II,R-M_Type_IIG,R-M_Type_IV	GCA_008988465.1	126	human sputum	Japan	Eastern Asia	amvA=COMPLETE,ant(3'')-IIa=COMPLETE,blaADC-50=COMPLETE,blaOXA-64=COMPLETE	4
ab00085	Shedu,SspBCDE	Shedu,SspBCDE	GCA_008988665.1	2	human sputum	Japan	Eastern Asia	abaF=COMPLETE,adeC=COMPLETE,amvA=COMPLETE,ant(3'')-IIa=COMPLETE,aph(3'')-Ib=COMPLETE,aph(6)-Id=COMPLETE,blaADC-25=COMPLETE,blaOXA-66=COMPLETE,blaTEM-1=COMPLETE,gyrA_S81L=POINT,parC_S84L=POINT,tet(B)=COMPLETE	12
ab00086	RloC,R-M	RloC,R-M_Type_I,R-M_Type_IV	GCA_008988685.1	33	human urine	Japan	Eastern Asia	abaF=COMPLETE,adeC=PARTIAL,amvA=COMPLETE,ant(3'')-IIa=COMPLETE,blaADC=COMPLETE,blaOXA-120=COMPLETE	6
ab00087	Cas,Gao_Ape,PD-T4-7,R-M,Zorya	CAS_Class1-Subtype-I-F,Gao_Ape,PD-T4-7,R-M_Type_I,R-M_Type_IV,Zorya_TypeI	GCA_008988785.1	-	human nasal swab	Japan	Eastern Asia	amvA=COMPLETE,ant(3'')-IIa=COMPLETE,blaADC-123=COMPLETE,blaOXA-69=COMPLETE	4
ab00088	R-M,Shedu,SspBCDE	R-M_Type_II,Shedu,SspBCDE	GCA_008988805.1	2	human sputum	Japan	Eastern Asia	abaF=COMPLETE,adeC=COMPLETE,amvA=COMPLETE,ant(3'')-IIa=COMPLETE,aph(3'')-Ib=COMPLETE,aph(6)-Id=COMPLETE,blaADC-25=COMPLETE,blaOXA-66=COMPLETE,blaTEM-1=COMPLETE,gyrA_S81L=POINT,parC_S84L=POINT,tet(B)=COMPLETE	12
ab00089	CapRel,Cas,Lamassu-Fam,R-M,Rst_PARIS	CapRel,CAS_Class1-Subtype-I-F,Lamassu-Fam,PARIS_I,R-M_Type_IV	GCA_008988825.1	-	human sputum	Japan	Eastern Asia	abaF=COMPLETE,amvA=COMPLETE,ant(3'')-IIa=COMPLETE,blaADC-156=COMPLETE,blaOXA-120=COMPLETE	5
ab00090	Cas,Gabija,Old_exonuclease,R-M	CAS_Class1-Subtype-I-F,Gabija,Old_exonuclease,R-M_Type_IV	GCA_008988845.1	647	human sputum	Japan	Eastern Asia	abaF=COMPLETE,amvA=COMPLETE,ant(3'')-IIa=COMPLETE,blaADC=COMPLETE,blaOXA-762=COMPLETE	5
ab00091	R-M,Shedu,SspBCDE	R-M_Type_II,Shedu,SspBCDE	GCA_008988965.1	2	human sputum	Japan	Eastern Asia	abaF=COMPLETE,adeC=COMPLETE,amvA=COMPLETE,ant(3'')-IIa=COMPLETE,aph(3'')-Ib=COMPLETE,aph(6)-Id=COMPLETE,blaADC-25=COMPLETE,blaOXA-66=COMPLETE,gyrA_S81L=POINT,parC_S84L=POINT,tet(B)=COMPLETE	11
ab00092	Cas,PD-Lambda-2,R-M,Zorya	CAS_Class1-Subtype-I-F,PD-Lambda-2,R-M_Type_I,Zorya_TypeI	GCA_008989165.1	152	human urine	Japan	Eastern Asia	abaF=COMPLETE,amvA=COMPLETE,ant(3'')-IIa=COMPLETE,blaADC=COMPLETE,blaOXA-65=COMPLETE	5
ab00093	AbiZ,PrrC,R-M,RosmerTA,Thoeris	AbiZ,PrrC,R-M_Type_I,R-M_Type_IV,RosmerTA,Thoeris_II	GCA_008989245.1	1548	human sputum	Japan	Eastern Asia	abaF=COMPLETE,amvA=COMPLETE,ant(3'')-IIa=COMPLETE,blaADC-26=COMPLETE,blaOXA-259=COMPLETE	5
ab00094	Gabija,RloC,R-M	Gabija,RloC,R-M_Type_I,R-M_Type_IV	GCA_008989325.1	33	tracheal tube	Japan	Eastern Asia	abaF=COMPLETE,adeC=PARTIAL,amvA=COMPLETE,ant(3'')-IIa=COMPLETE,blaADC-156=COMPLETE,blaOXA-120=COMPLETE	6
ab00095	Gao_Ape,R-M	Gao_Ape,R-M_Type_I,R-M_Type_IV	GCA_008989665.1	33	human sputum	Japan	Eastern Asia	abaF=COMPLETE,adeC=PARTIAL,amvA=COMPLETE,ant(3'')-IIa=COMPLETE,blaADC-156=COMPLETE,blaOXA=PARTIAL	6
ab00096	Cas,Gabija,Lamassu-Fam,R-M,Rst_PARIS	CAS_Class1-Type-I,Gabija,Lamassu-Fam,PARIS_I,R-M_Type_II,R-M_Type_IV	GCA_008989805.1	193	human sputum	Japan	Eastern Asia	amvA=COMPLETE,ant(3'')-IIa=COMPLETE,blaADC-156=COMPLETE,blaOXA-120=COMPLETE	4
ab00097	Cas,Hachiman,Mokosh,PD-T4-5,R-M	CAS_Class1-Subtype-I-F,Hachiman,Mokosh_TypeI,PD-T4-5,R-M_Type_I,R-M_Type_IV	GCA_008989925.1	334	human nasal swab	Japan	Eastern Asia	amvA=COMPLETE,ant(3'')-IIa=COMPLETE,blaADC-123=COMPLETE,blaOXA-69=COMPLETE	4
ab00098	Cas,CBASS,Retron	CAS_Class1-Subtype-I-F,CBASS_II,Retron_VI	GCA_008990245.1	1	human sputum	Japan	Eastern Asia	abaF=COMPLETE,adeC=COMPLETE,amvA=COMPLETE,ant(3'')-IIa=COMPLETE,blaADC-11=COMPLETE,blaOXA-69=COMPLETE,gyrA_S81L=POINT	7
ab00099	Cas,Gabija,Gao_Ape,RloC,R-M	CAS_Class1-Subtype-I-F,Gabija,Gao_Ape,RloC,R-M_Type_I,R-M_Type_IV	GCA_008990745.1	33	human sputum	Japan	Eastern Asia	abaF=COMPLETE,adeC=PARTIAL,amvA=COMPLETE,ant(3'')-IIa=COMPLETE,blaADC-156=COMPLETE,blaOXA-120=COMPLETE	6
ab00100	R-M,RosmerTA,Septu	R-M_Type_I,R-M_Type_IV,RosmerTA,Septu	GCA_008990805.1	241	human sputum	Japan	Eastern Asia	abaF=COMPLETE,amvA=COMPLETE,ant(3'')-IIa=MISTRANSLATION,blaADC-52=COMPLETE,blaOXA-91=COMPLETE	5
ab00101	AbiU,AVAST,Lamassu-Fam,R-M,RosmerTA	AbiU,AVAST_II,Lamassu-Fam,R-M_Type_II,R-M_Type_IV,RosmerTA	GCA_008990945.1	-	human sputum	Japan	Eastern Asia	abaF=COMPLETE,amvA=COMPLETE,ant(3'')-IIa=COMPLETE,blaADC-154=COMPLETE,blaOXA-98=COMPLETE	5
ab00102	Cas,PD-Lambda-2,R-M,Zorya	CAS_Class1-Subtype-I-F,PD-Lambda-2,R-M_Type_I,Zorya_TypeI	GCA_008991365.1	152	human urine	Japan	Eastern Asia	abaF=COMPLETE,amvA=COMPLETE,ant(3'')-IIa=COMPLETE,blaADC-32=COMPLETE,blaOXA-65=COMPLETE	5
ab00103	Cas,Old_exonuclease,R-M	CAS_Class1-Subtype-I-F,Old_exonuclease,R-M_Type_IV	GCA_008991545.1	647	human sputum	Japan	Eastern Asia	abaF=COMPLETE,amvA=COMPLETE,ant(3'')-IIa=COMPLETE,blaADC=COMPLETE,blaOXA-762=COMPLETE	5
ab00104	R-M,RosmerTA	R-M_Type_I,RosmerTA	GCA_008991665.1	46	tracheal tube	Japan	Eastern Asia	abaF=COMPLETE,amvA=PARTIAL_END_OF_CONTIG,ant(3'')-IIa=COMPLETE,blaADC-26=COMPLETE,blaOXA-104=COMPLETE	5
ab00105	Cas,Mokosh,PD-T4-5,RloC,R-M	CAS_Class1-Subtype-I-F,Mokosh_TypeI,PD-T4-5,RloC,R-M_Type_I,R-M_Type_IV	GCA_008991985.1	-	human nasal swab	Japan	Eastern Asia	amvA=COMPLETE,ant(3'')-IIa=COMPLETE,blaADC-123=COMPLETE,blaOXA-69=COMPLETE	4
ab00106	Cas,Gao_Ape,Mokosh,PD-T4-5,RloC,R-M	CAS_Class1-Subtype-I-F,Gao_Ape,Mokosh_TypeI,PD-T4-5,RloC,R-M_Type_I,R-M_Type_IV	GCA_008992085.1	-	human nasal swab	Japan	Eastern Asia	amvA=COMPLETE,ant(3'')-IIa=COMPLETE,blaADC-123=COMPLETE,blaOXA-69=COMPLETE	4
ab00107	Cas,PD-Lambda-2,Zorya	CAS_Class1-Subtype-I-F,PD-Lambda-2,Zorya_TypeI	GCA_008992185.1	152	tracheal tube	Japan	Eastern Asia	abaF=COMPLETE,amvA=COMPLETE,ant(3'')-IIa=COMPLETE,blaADC-32=COMPLETE,blaOXA-65=COMPLETE	5
ab00108	Cas,Gao_Ape,Mokosh,PD-T4-5,RloC,R-M	CAS_Class1-Subtype-I-F,Gao_Ape,Mokosh_TypeI,PD-T4-5,RloC,R-M_Type_I,R-M_Type_IV	GCA_008992285.1	-	human sputum	Japan	Eastern Asia	amvA=COMPLETE,ant(3'')-IIa=COMPLETE,blaADC=PARTIAL_END_OF_CONTIG,blaOXA-69=COMPLETE	4
ab00109	RloC,R-M	RloC,R-M_Type_I,R-M_Type_IV	GCA_008992695.1	33	human sputum	Japan	Eastern Asia	abaF=COMPLETE,adeC=PARTIAL,amvA=COMPLETE,ant(3'')-IIa=COMPLETE,blaADC=PARTIAL_END_OF_CONTIG,blaOXA-120=COMPLETE	6
ab00110	BREX,Gabija,Septu	BREX_I,Gabija,Septu	GCA_008992795.1	-	human sputum	Japan	Eastern Asia	abaF=COMPLETE,amvA=COMPLETE,ant(3'')-IIa=COMPLETE,blaADC=COMPLETE,blaOXA-863=COMPLETE	5
ab00111	Gabija,Retron	Gabija,Retron_VI	GCA_008992905.1	236	human sputum	Japan	Eastern Asia	abaF=COMPLETE,amvA=COMPLETE,ant(3'')-IIa=COMPLETE,blaADC-156=COMPLETE,blaOXA-64=COMPLETE	5
ab00112			GCA_008993055.1	2	human sputum	Japan	Eastern Asia	abaF=PARTIAL_END_OF_CONTIG,adeC=COMPLETE,amvA=COMPLETE,ant(3'')-IIa=COMPLETE,aph(3'')-Ib=COMPLETE,aph(6)-Id=COMPLETE,blaADC-56=COMPLETE,blaOXA-66=COMPLETE,gyrA_S81L=POINT,parC_S84L=POINT,sul2=COMPLETE,tet(B)=COMPLETE	12
ab00113	CBASS,dGTPase,PD-T4-5,R-M	CBASS_II,dGTPase,PD-T4-5,R-M_Type_I	GCA_008993295.1	490	human sputum	Japan	Eastern Asia	abaF=COMPLETE,amvA=COMPLETE,ant(3'')-IIa=PARTIAL,blaADC-99=COMPLETE,blaOXA-98=COMPLETE	5
ab00114	Cas,Gabija,Mokosh,PD-T4-5,RloC,R-M	CAS_Class1-Subtype-I-F,Gabija,Mokosh_TypeI,PD-T4-5,RloC,R-M_Type_I,R-M_Type_II,R-M_Type_IV	GCA_008993535.1	-	human sputum	Japan	Eastern Asia	adeC=PARTIAL,amvA=COMPLETE,ant(3'')-IIa=COMPLETE,blaADC-156=COMPLETE,blaOXA-120=COMPLETE	5
ab00115	Cas,Gabija,PD-T4-5,R-M	CAS_Class1-Subtype-I-F,Gabija,PD-T4-5,R-M_Type_IV	GCA_008994075.1	456	human sputum	Japan	Eastern Asia	amvA=COMPLETE,ant(3'')-IIa=COMPLETE,blaADC=COMPLETE,blaOXA-120=COMPLETE	4
ab00116	Hachiman,PD-Lambda-1,R-M,Rst_PARIS	Hachiman,PARIS_II_merge,PD-Lambda-1,R-M_Type_IIG,R-M_Type_IV	GCA_008994695.1	331	human sputum	Japan	Eastern Asia	adeC=COMPLETE,amvA=COMPLETE,ant(3'')-IIa=COMPLETE,blaADC-154=COMPLETE,blaOXA-441=COMPLETE	5
ab00117	Cas,Gabija,PD-T4-5,R-M	CAS_Class1-Subtype-I-F,Gabija,PD-T4-5,R-M_Type_IV	GCA_008994815.1	235	human sputum	Japan	Eastern Asia	amvA=COMPLETE,ant(3'')-IIa=COMPLETE,blaADC-156=COMPLETE,blaOXA-120=COMPLETE	4
ab00118	Cas,Gabija,Mokosh,PD-T4-5,RloC,R-M	CAS_Class1-Subtype-I-F,Gabija,Mokosh_TypeI,PD-T4-5,RloC,R-M_Type_II,R-M_Type_IV	GCA_008995055.1	33	human sputum	Japan	Eastern Asia	adeC=PARTIAL,amvA=COMPLETE,ant(3'')-IIa=COMPLETE,blaADC-156=COMPLETE,blaOXA-98=COMPLETE	5
ab00119	Cas,Gabija,Mokosh,PD-T4-5,R-M	CAS_Class1-Subtype-I-F,Gabija,Mokosh_TypeI,PD-T4-5,R-M_Type_IV	GCA_008995125.1	424	human sputum	Japan	Eastern Asia	adeC=PARTIAL,amvA=COMPLETE,ant(3'')-IIa=COMPLETE,blaADC-156=COMPLETE,blaOXA-120=COMPLETE	5
ab00120	Cas,Gao_Qat,R-M,Rst_PARIS,SEFIR	CAS_Class1-Subtype-I-F,Gao_Qat,PARIS_I,R-M_Type_IV,SEFIR	GCA_008995235.1	218	human sputum	Japan	Eastern Asia	amvA=COMPLETE,ant(3'')-IIa=COMPLETE,blaADC-165=COMPLETE,blaOXA-51=COMPLETE	4
ab00121	CBASS,Gabija,Gao_Ppl,R-M,RosmerTA,Shedu	CBASS_II,Gabija,Gao_Ppl,R-M_Type_I,R-M_Type_II,R-M_Type_IV,RosmerTA,Shedu	GCA_008995335.1	-	human sputum	Japan	Eastern Asia	abaF=COMPLETE,amvA=COMPLETE,ant(3'')-IIa=COMPLETE,blaADC=COMPLETE,blaOXA-67=COMPLETE	5
ab00122	Cas,Gabija,Mokosh,PD-T4-5,RloC,R-M	CAS_Class1-Subtype-I-F,Gabija,Mokosh_TypeI,PD-T4-5,RloC,R-M_Type_I,R-M_Type_II,R-M_Type_IV	GCA_008995515.1	-	human sputum	Japan	Eastern Asia	adeC=PARTIAL,amvA=COMPLETE,ant(3'')-IIa=COMPLETE,blaADC-156=COMPLETE,blaOXA-120=COMPLETE	5
ab00123	Gabija,RloC,R-M	Gabija,RloC,R-M_Type_I,R-M_Type_IV	GCA_008995875.1	33	human sputum	Japan	Eastern Asia	abaF=COMPLETE,adeC=PARTIAL,amvA=COMPLETE,ant(3'')-IIa=COMPLETE,blaADC-156=COMPLETE,blaOXA-120=COMPLETE	6
ab00124	Gabija,R-M	Gabija,R-M_Type_I,R-M_Type_IV	GCA_008995895.1	33	human sputum	Japan	Eastern Asia	abaF=COMPLETE,adeC=PARTIAL,amvA=COMPLETE,ant(3'')-IIa=COMPLETE,blaADC-156=COMPLETE,blaOXA-120=COMPLETE	6
ab00125	R-M,Shedu,SspBCDE	R-M_Type_II,Shedu,SspBCDE	GCA_008995915.1	2	human sputum	Japan	Eastern Asia	abaF=COMPLETE,adeC=COMPLETE,amvA=COMPLETE,ant(3'')-IIa=COMPLETE,aph(3'')-Ib=COMPLETE,aph(3')-Ia=COMPLETE,aph(6)-Id=COMPLETE,blaADC-25=COMPLETE,blaOXA-66=COMPLETE,blaTEM-1=COMPLETE,gyrA_S81L=POINT,parC_S84L=POINT,sul2=COMPLETE,tet(B)=COMPLETE	14
ab00126	Gao_Qat,PD-T4-5,R-M	Gao_Qat,PD-T4-5,R-M_Type_II	GCA_008995955.1	490	human sputum	Japan	Eastern Asia	abaF=COMPLETE,amvA=COMPLETE,ant(3'')-IIa=PARTIAL,blaADC-99=COMPLETE,blaOXA-98=COMPLETE	5
ab00127	Cas,Gabija,Mokosh,PD-T4-5,RloC,R-M	CAS_Class1-Subtype-I-F,Gabija,Mokosh_TypeI,PD-T4-5,RloC,R-M_Type_I,R-M_Type_II,R-M_Type_IV	GCA_008995975.1	33	human sputum	Japan	Eastern Asia	adeC=PARTIAL,amvA=COMPLETE,ant(3'')-IIa=COMPLETE,blaADC-156=COMPLETE,blaOXA-98=COMPLETE	5
ab00128	Cas,Gabija,RloC,R-M	CAS_Class1-Subtype-I-F,Gabija,RloC,R-M_Type_I,R-M_Type_IV	GCA_008995995.1	138	human sputum	Japan	Eastern Asia	amvA=COMPLETE,ant(3'')-IIa=COMPLETE,blaADC=COMPLETE,blaOXA-64=COMPLETE,mph(E)=COMPLETE,msr(E)=COMPLETE	6
ab00129	Cas,Gabija,Lamassu-Fam,PD-T4-5,R-M	CAS_Class1-Subtype-I-F,Gabija,Lamassu-Fam,PD-T4-5,R-M_Type_III,R-M_Type_IV	GCA_008996035.1	151	human sputum	Japan	Eastern Asia	amvA=COMPLETE,ant(3'')-IIa=COMPLETE,blaADC-123=COMPLETE,blaOXA-120=COMPLETE	4
ab00130	BREX,Cas,Gabija,R-M	BREX_I,CAS_Class1-Subtype-I-F,Gabija,R-M_Type_IV	GCA_008996055.1	-	human sputum	Japan	Eastern Asia	amvA=COMPLETE,ant(3'')-IIa=COMPLETE,blaADC-156=COMPLETE,blaOXA-120=COMPLETE	4
ab00131	Cas,PD-T4-5,R-M,RosmerTA	CAS_Class1-Subtype-I-F,PD-T4-5,R-M_Type_I,R-M_Type_IV,RosmerTA	GCA_008996075.1	1464	human sputum	Japan	Eastern Asia	abaF=COMPLETE,amvA=COMPLETE,ant(3'')-IIa=COMPLETE,blaADC=COMPLETE,blaOXA=COMPLETE	5
ab00132	Cas,Gao_Qat,R-M,Rst_PARIS,SEFIR,Septu	CAS_Class1-Subtype-I-F,Gao_Qat,PARIS_I,R-M_Type_IV,SEFIR,Septu	GCA_008996095.1	218	human sputum	Japan	Eastern Asia	amvA=COMPLETE,ant(3'')-IIa=COMPLETE,blaADC-165=COMPLETE,blaOXA-51=COMPLETE	4
ab00133	Lamassu-Fam,NLR,PD-T4-5,PD-T7-5,R-M	Lamassu-Fam,NLR_like_bNACHT01,PD-T4-5,PD-T7-5,R-M_Type_II,R-M_Type_IIG,R-M_Type_IV	GCA_008996955.1	34	human sputum	Japan	Eastern Asia	abaF=COMPLETE,amvA=COMPLETE,ant(3'')-IIa=COMPLETE,blaADC-123=COMPLETE,blaOXA-69=COMPLETE	5
ab00134	SspBCDE	SspBCDE	GCA_008997465.1	2	human sputum	Japan	Eastern Asia	aac(6')-Ib'=COMPLETE,aadA1=COMPLETE,abaF=COMPLETE,adeC=COMPLETE,amvA=COMPLETE,ant(3'')-IIa=COMPLETE,aph(3'')-Ib=COMPLETE,aph(6)-Id=COMPLETE,armA=COMPLETE,blaADC-30=COMPLETE,blaOXA-66=COMPLETE,catB8=COMPLETE,gyrA_S81L=POINT,mph(E)=COMPLETE,msr(E)=COMPLETE,parC_S84L=POINT,sul1=COMPLETE,tet(B)=COMPLETE	18
ab00135	Cas,Gabija,PD-T4-5,R-M	CAS_Class1-Subtype-I-F,Gabija,PD-T4-5,R-M_Type_I,R-M_Type_II,R-M_Type_IV	GCA_008997955.1	193	human sputum	Japan	Eastern Asia	amvA=COMPLETE,ant(3'')-IIa=COMPLETE,blaADC-156=COMPLETE,blaOXA-120=COMPLETE	4
ab00136	CBASS,Gabija,Lamassu-Fam,PD-T4-5,PD-T7-5,R-M	CBASS_II,Gabija,Lamassu-Fam,PD-T4-5,PD-T7-5,R-M_Type_III	GCA_008998215.1	130	human sputum	Japan	Eastern Asia	abaF=COMPLETE,amvA=COMPLETE,ant(3'')-IIa=COMPLETE,blaADC-123=COMPLETE,blaOXA-69=COMPLETE	5
ab00137	Cas,Hachiman,R-M	CAS_Class1-Subtype-I-F,Hachiman,R-M_Type_IV	GCA_008998435.1	334	human sputum	Japan	Eastern Asia	abaF=COMPLETE,amvA=COMPLETE,ant(3'')-IIa=COMPLETE,blaADC-123=COMPLETE,blaOXA-69=COMPLETE	5
ab00138	CapRel,Cas,Dpd,Gabija	CapRel,CAS_Class1-Subtype-I-F,Dpd,Gabija	GCA_008998555.1	213	human sputum	Japan	Eastern Asia	abaF=COMPLETE,adeC=PARTIAL,amvA=COMPLETE,ant(3'')-IIa=COMPLETE,blaADC-156=COMPLETE,blaOXA-120=COMPLETE	6
ab00139	Cas,Gabija,R-M	CAS_Class1-Subtype-I-F,Gabija,R-M_Type_I	GCA_008998795.1	213	human sputum	Japan	Eastern Asia	abaF=COMPLETE,adeC=PARTIAL,amvA=COMPLETE,ant(3'')-IIa=COMPLETE,blaADC-156=COMPLETE,blaOXA-120=COMPLETE	6
ab00140	Cas,Gabija,R-M	CAS_Class1-Subtype-I-F,Gabija,R-M_Type_I,R-M_Type_II,R-M_Type_IV	GCA_008999165.1	193	human sputum	Japan	Eastern Asia	amvA=COMPLETE,ant(3'')-IIa=COMPLETE,blaADC-156=COMPLETE,blaOXA-120=COMPLETE	4
ab00141	Cas,Gabija,RloC,R-M	CAS_Class1-Subtype-I-F,Gabija,RloC,R-M_Type_I	GCA_008999275.1	237	human sputum	Japan	Eastern Asia	abaF=COMPLETE,amvA=COMPLETE,ant(3'')-IIa=COMPLETE,blaADC-156=COMPLETE,blaOXA-64=COMPLETE	5
ab00142	CBASS,Gabija,Lamassu-Fam,PD-T4-5,PD-T7-5,R-M	CBASS_II,Gabija,Lamassu-Fam,PD-T4-5,PD-T7-5,R-M_Type_II,R-M_Type_III	GCA_008999515.1	130	human blood	Japan	Eastern Asia	abaF=COMPLETE,amvA=COMPLETE,ant(3'')-IIa=COMPLETE,blaADC-123=COMPLETE,blaOXA-69=COMPLETE	5
ab00143	AVAST,BREX,PD-Lambda-1,R-M	AVAST_III,BREX_I,PD-Lambda-1,R-M_Type_I,R-M_Type_III,R-M_Type_IV	GCA_008999635.1	924	human sputum	Japan	Eastern Asia	abaF=COMPLETE,amvA=COMPLETE,ant(3'')-IIa=COMPLETE,blaADC-154=COMPLETE,blaOXA-78=COMPLETE	5
ab00144	Lamassu-Fam,PD-T4-5,R-M	Lamassu-Fam,PD-T4-5,R-M_Type_II,R-M_Type_IV	GCA_008999695.1	34	human sputum	Japan	Eastern Asia	abaF=COMPLETE,amvA=COMPLETE,ant(3'')-IIa=COMPLETE,blaADC-123=COMPLETE,blaOXA-69=COMPLETE	5
ab00145	PD-T7-2,R-M	PD-T7-2,R-M_Type_I,R-M_Type_II,R-M_Type_IIG	GCA_008999715.1	-	human sputum	Japan	Eastern Asia	abaF=COMPLETE,amvA=COMPLETE,ant(3'')-IIa=MISTRANSLATION,blaADC-99=COMPLETE,blaOXA=COMPLETE	5
ab00146	Cas,CBASS,DRT,Kiwa,PD-Lambda-2,R-M,SEFIR	CAS_Class1-Subtype-I-F,CBASS_III,DRT_3,Kiwa,PD-Lambda-2,R-M_Type_I,R-M_Type_II,R-M_Type_IIG,R-M_Type_III,SEFIR	GCA_008999955.1	848	human sputum	Japan	Eastern Asia	abaF=COMPLETE,amvA=COMPLETE,ant(3'')-IIa=COMPLETE,blaADC=MISTRANSLATION,blaOXA-65=COMPLETE	5
ab00147	Cas,CBASS,Gao_Qat,PD-Lambda-2,R-M,Rst_PARIS,SEFIR,Zorya	CAS_Class1-Subtype-I-F,CBASS_I,Gao_Qat,PARIS_I,PD-Lambda-2,R-M_Type_I,R-M_Type_IV,SEFIR,Zorya_TypeI	GCA_009000435.1	218	human sputum	Japan	Eastern Asia	amvA=COMPLETE,ant(3'')-IIa=COMPLETE,blaADC-165=COMPLETE,blaOXA-51=COMPLETE	4
ab00148	DarTG,Gabija,R-M,RosmerTA,Thoeris	DarTG,Gabija,R-M_Type_IV,RosmerTA,Thoeris_II	GCA_009000495.1	36	human sputum	Japan	Eastern Asia	abaF=COMPLETE,amvA=COMPLETE,ant(3'')-IIa=COMPLETE,blaADC-26=COMPLETE,blaOXA-259=COMPLETE	5
ab00149	Gabija,Gao_Mza,RloC,R-M	Gabija,Gao_Mza,RloC,R-M_Type_I,R-M_Type_II,R-M_Type_IV	GCA_009000555.1	33	human sputum	Japan	Eastern Asia	abaF=COMPLETE,adeC=PARTIAL,amvA=COMPLETE,ant(3'')-IIa=COMPLETE,blaADC-156=COMPLETE,blaOXA-120=COMPLETE	6
ab00150	Cas,PD-Lambda-2,R-M,Zorya	CAS_Class1-Subtype-I-F,PD-Lambda-2,R-M_Type_I,Zorya_TypeI	GCA_009000575.1	152	human sputum	Japan	Eastern Asia	abaF=COMPLETE,amvA=COMPLETE,ant(3'')-IIa=COMPLETE,blaADC-32=COMPLETE,blaOXA-65=COMPLETE	5
ab00151	Gabija,Olokun,PD-Lambda-2,RloC,Rst_PARIS	Gabija,Olokun,PARIS_II,PD-Lambda-2,RloC	GCA_009000655.1	145	human blood	Japan	Eastern Asia	amvA=COMPLETE,ant(3'')-IIa=COMPLETE,blaADC=COMPLETE,blaOXA=COMPLETE	4
ab00152	Cas,PD-Lambda-2,R-M	CAS_Class1-Subtype-I-F,PD-Lambda-2,R-M_Type_I,R-M_Type_III	GCA_009000755.1	152	human blood	Japan	Eastern Asia	amvA=COMPLETE,ant(3'')-IIa=COMPLETE,blaADC-32=COMPLETE,blaOXA-65=COMPLETE	4
ab00153	Dnd,R-M,RosmerTA,Shedu	Dnd_ABCDE,R-M_Type_IV,RosmerTA,Shedu	GCA_009001075.1	40	human blood	Japan	Eastern Asia	adeC=COMPLETE,ant(3'')-IIa=COMPLETE,blaADC-155=COMPLETE,blaOXA-69=COMPLETE	4
ab00154	Cas,CBASS,Dnd,Septu	CAS_Class1-Subtype-I-F,CBASS_II,Dnd_ABCDE,Septu	GCA_009001915.1	25	human blood	Japan	Eastern Asia	abaF=COMPLETE,adeS_H189Y=POINT,amvA=COMPLETE,ant(3'')-IIa=COMPLETE,blaADC-26=COMPLETE,blaOXA-64=COMPLETE	6
ab00155	Cas,pAgo,PD-Lambda-2,RloC,R-M,RosmerTA,Septu	CAS_Class1-Subtype-I-F,pAgo,PD-Lambda-2,RloC,R-M_Type_I,R-M_Type_IIG,RosmerTA,Septu	GCA_009002035.1	848	human blood	Japan	Eastern Asia	amvA=COMPLETE,ant(3'')-IIa=COMPLETE,blaADC=PARTIAL,blaOXA-65=COMPLETE	4
ab00156	Gao_Qat,R-M,Rst_PARIS,SEFIR	Gao_Qat,PARIS_I,R-M_Type_I,SEFIR	GCA_009002255.1	216	human blood	Japan	Eastern Asia	amvA=COMPLETE,ant(3'')-IIa=COMPLETE,blaADC-165=COMPLETE,blaOXA-51=COMPLETE	4
ab00157	Cas,PD-Lambda-2,R-M,Rst_PARIS,Zorya	CAS_Class1-Subtype-I-F,PARIS_II_merge,PD-Lambda-2,R-M_Type_I,Zorya_TypeI	GCA_009003295.1	152	human blood	Japan	Eastern Asia	amvA=PARTIAL,ant(3'')-IIa=COMPLETE,blaADC-32=COMPLETE,blaOXA-65=COMPLETE	4
ab00158	Menshen,PD-T4-7,RloC,R-M,Septu	Menshen,PD-T4-7,RloC,R-M_Type_I,R-M_Type_II,R-M_Type_IV,Septu	GCA_009004355.1	727	human blood	Japan	Eastern Asia	abaF=COMPLETE,amvA=COMPLETE,ant(3'')-IIa=COMPLETE,blaADC=PARTIAL_END_OF_CONTIG,blaOXA-65=COMPLETE	5
ab00159	Menshen,PD-T4-7,RloC,R-M,Septu	Menshen,PD-T4-7,RloC,R-M_Type_I,R-M_Type_II,R-M_Type_IV,Septu	GCA_009004455.1	727	human blood	Japan	Eastern Asia	abaF=COMPLETE,amvA=COMPLETE,ant(3'')-IIa=COMPLETE,blaADC-123=COMPLETE,blaOXA-65=COMPLETE	5
ab00160	Cas,Gabija,Menshen,R-M,Septu	CAS_Class1-Subtype-I-F,Gabija,Menshen,R-M_Type_I,R-M_Type_II,R-M_Type_IV,Septu	GCA_009005095.1	118	human blood	Japan	Eastern Asia	abaF=COMPLETE,amvA=COMPLETE,ant(3'')-IIa=COMPLETE,blaADC=COMPLETE,blaOXA-338=COMPLETE	5
ab00161	Cas,CBASS,Gabija,Gao_Ape,R-M	CAS_Class1-Subtype-I-F,CBASS_II,Gabija,Gao_Ape,R-M_Type_I	GCA_009005205.1	138	human blood	Japan	Eastern Asia	abaF=COMPLETE,amvA=COMPLETE,ant(3'')-IIa=COMPLETE,blaADC-156=COMPLETE,blaOXA-64=COMPLETE	5
ab00162	Cas,PD-Lambda-2,R-M,Zorya	CAS_Class1-Subtype-I-F,PD-Lambda-2,R-M_Type_I,Zorya_TypeI	GCA_009005395.1	152	human blood	Japan	Eastern Asia	abaF=COMPLETE,amvA=COMPLETE,ant(3'')-IIa=COMPLETE,blaADC-32=COMPLETE,blaOXA-65=COMPLETE	5
ab00163	Cas,Gabija,R-M,Rst_PARIS	CAS_Class1-Subtype-I-F,Gabija,PARIS_II,R-M_Type_II,R-M_Type_IV	GCA_009006055.1	193	human blood	Japan	Eastern Asia	amvA=COMPLETE,ant(3'')-IIa=COMPLETE,blaADC-156=COMPLETE,blaOXA=COMPLETE	4
ab00164	Cas,Gabija,R-M	CAS_Class1-Subtype-I-F,Gabija,R-M_Type_II,R-M_Type_IV	GCA_009006115.1	193	human blood	Japan	Eastern Asia	amvA=COMPLETE,ant(3'')-IIa=COMPLETE,blaADC=PARTIAL_END_OF_CONTIG,blaOXA=COMPLETE	4
ab00165	Cas,Gabija,R-M	CAS_Class1-Subtype-I-F,Gabija,R-M_Type_I,R-M_Type_IV	GCA_009006475.1	138	human blood	Japan	Eastern Asia	amvA=COMPLETE,ant(3'')-IIa=COMPLETE,blaADC=PARTIAL_END_OF_CONTIG,blaOXA-64=COMPLETE	4
ab00166	BREX,Cas,Gabija,PD-T4-5,R-M	BREX_I,CAS_Class1-Subtype-I-F,Gabija,PD-T4-5,R-M_Type_IV	GCA_009006655.1	-	human blood	Japan	Eastern Asia	amvA=COMPLETE,ant(3'')-IIa=COMPLETE,blaADC-156=COMPLETE,blaOXA-120=COMPLETE	4
ab00167	Cas,Thoeris	CAS_Class1-Subtype-I-F,Thoeris_I	GCA_009007095.1	-	human blood	Japan	Eastern Asia	amvA=COMPLETE,ant(3'')-IIa=COMPLETE,blaADC=COMPLETE,blaOXA-120=COMPLETE	4
ab00168			GCA_009008375.1	2	human urine	Japan	Eastern Asia	aac(3)-IIe=COMPLETE,aac(6')-Ib-cr5=COMPLETE,abaF=COMPLETE,adeC=COMPLETE,amvA=COMPLETE,ant(3'')-IIa=COMPLETE,aph(3'')-Ib=COMPLETE,aph(3')-Ia=COMPLETE,aph(6)-Id=COMPLETE,blaADC-30=COMPLETE,blaCTX-M-15=COMPLETE,blaOXA-1=COMPLETE,blaOXA-23=COMPLETE,blaOXA-66=COMPLETE,blaTEM-1=COMPLETE,catB3=PARTIAL,gyrA_S81L=POINT,parC_S84L=POINT,sul2=COMPLETE,tet(B)=COMPLETE	20
ab00169	SspBCDE	SspBCDE	GCA_009008455.1	2	human sputum	Japan	Eastern Asia	aac(3)-IIe=COMPLETE,aac(6')-Ib-cr5=COMPLETE,abaF=COMPLETE,adeC=COMPLETE,amvA=COMPLETE,ant(3'')-IIa=COMPLETE,aph(3'')-Ib=COMPLETE,aph(3')-Ia=COMPLETE,aph(6)-Id=COMPLETE,blaADC=PARTIAL_END_OF_CONTIG,blaCTX-M-15=COMPLETE,blaOXA-1=COMPLETE,blaOXA-23=COMPLETE,blaOXA-66=COMPLETE,blaTEM-1=COMPLETE,catB3=PARTIAL,gyrA_S81L=POINT,parC_S84L=POINT,sul2=COMPLETE,tet(B)=COMPLETE	20
ab00170	Gao_Qat	Gao_Qat	GCA_009008875.1	2	human skin	Japan	Eastern Asia	aac(3)-IIe=COMPLETE,aac(6')-Ib-cr5=COMPLETE,abaF=COMPLETE,adeC=COMPLETE,amvA=COMPLETE,ant(3'')-IIa=COMPLETE,aph(3'')-Ib=COMPLETE,aph(3')-Ia=COMPLETE,aph(6)-Id=COMPLETE,blaADC-30=COMPLETE,blaCTX-M-15=COMPLETE,blaOXA-1=COMPLETE,blaOXA-23=COMPLETE,blaOXA-66=COMPLETE,blaTEM-1=COMPLETE,catB3=PARTIAL,gyrA_S81L=POINT,parC_S84L=POINT,tet(B)=COMPLETE	19
ab00171	Gao_Qat,SspBCDE	Gao_Qat,SspBCDE	GCA_009008995.1	2	human sputum	Japan	Eastern Asia	aac(3)-IIe=COMPLETE,aac(6')-Ib-cr5=COMPLETE,abaF=COMPLETE,adeC=COMPLETE,amvA=COMPLETE,ant(3'')-IIa=COMPLETE,aph(3'')-Ib=COMPLETE,aph(3')-Ia=COMPLETE,aph(6)-Id=COMPLETE,blaADC-30=COMPLETE,blaCTX-M-15=COMPLETE,blaOXA-1=COMPLETE,blaOXA-23=COMPLETE,blaOXA-66=COMPLETE,blaTEM-1=COMPLETE,catB3=PARTIAL,gyrA_S81L=POINT,parC_S84L=POINT,tet(B)=COMPLETE	19
ab00172	Cas,PD-Lambda-2,R-M,Zorya	CAS_Class1-Subtype-I-F,PD-Lambda-2,R-M_Type_I,Zorya_TypeI	GCA_009009115.1	152	human blood	Japan	Eastern Asia	abaF=COMPLETE,amvA=COMPLETE,ant(3'')-IIa=COMPLETE,blaADC=COMPLETE,blaOXA-65=COMPLETE	5
ab00173	Gao_Qat,SspBCDE	Gao_Qat,SspBCDE	GCA_009009235.1	2	human sputum	Japan	Eastern Asia	aac(3)-IIe=COMPLETE,aac(6')-Ib-cr5=COMPLETE,abaF=COMPLETE,adeC=COMPLETE,amvA=COMPLETE,ant(3'')-IIa=COMPLETE,aph(3'')-Ib=COMPLETE,aph(3')-Ia=COMPLETE,aph(6)-Id=COMPLETE,blaADC-30=COMPLETE,blaCTX-M-15=COMPLETE,blaOXA-1=COMPLETE,blaOXA-23=COMPLETE,blaOXA-66=COMPLETE,blaTEM-1=COMPLETE,catB3=PARTIAL,gyrA_S81L=POINT,parC_S84L=POINT,sul2=COMPLETE,tet(B)=COMPLETE	20
ab00174	Gao_Qat,SspBCDE	Gao_Qat,SspBCDE	GCA_009009435.1	2	human sputum	Japan	Eastern Asia	aac(3)-IIe=COMPLETE,aac(6')-Ib-cr5=COMPLETE,abaF=COMPLETE,adeC=COMPLETE,amvA=COMPLETE,ant(3'')-IIa=COMPLETE,aph(3'')-Ib=COMPLETE,aph(3')-Ia=COMPLETE,aph(6)-Id=COMPLETE,blaADC=COMPLETE,blaCTX-M-15=COMPLETE,blaOXA-1=COMPLETE,blaOXA-23=COMPLETE,blaOXA-66=COMPLETE,blaTEM-1=COMPLETE,catB3=PARTIAL,gyrA_S81L=POINT,parC_S84L=POINT,sul2=COMPLETE,tet(B)=COMPLETE	20
ab00175	R-M,RosmerTA,Septu	R-M_Type_I,R-M_Type_II,R-M_Type_IV,RosmerTA,Septu	GCA_009009555.1	241	human blood	Japan	Eastern Asia	abaF=COMPLETE,amvA=COMPLETE,ant(3'')-IIa=MISTRANSLATION,blaADC-52=COMPLETE,blaOXA-91=COMPLETE	5
ab00176			GCA_009009675.1	2	human urine	Japan	Eastern Asia	aac(3)-IIe=COMPLETE,aac(6')-Ib-cr5=COMPLETE,abaF=COMPLETE,adeC=PARTIAL_END_OF_CONTIG,amvA=COMPLETE,ant(3'')-IIa=COMPLETE,aph(3'')-Ib=COMPLETE,aph(3')-Ia=COMPLETE,aph(6)-Id=COMPLETE,blaADC-30=COMPLETE,blaCTX-M-15=COMPLETE,blaOXA-23=COMPLETE,blaOXA-66=COMPLETE,blaOXA=PARTIAL_END_OF_CONTIG,blaTEM-1=COMPLETE,catB3=PARTIAL,gyrA_S81L=POINT,parC_S84L=POINT,sul2=COMPLETE,tet(B)=COMPLETE	20
ab00177	Gao_Qat,SspBCDE	Gao_Qat,SspBCDE	GCA_009010035.1	2	human blood	Japan	Eastern Asia	aac(3)-IIe=COMPLETE,aac(6')-Ib-cr5=COMPLETE,abaF=COMPLETE,adeC=COMPLETE,amvA=COMPLETE,ant(3'')-IIa=COMPLETE,aph(3'')-Ib=COMPLETE,aph(3')-Ia=COMPLETE,aph(6)-Id=COMPLETE,blaADC-30=COMPLETE,blaCTX-M-15=COMPLETE,blaOXA-1=COMPLETE,blaOXA-23=COMPLETE,blaOXA-66=COMPLETE,blaTEM-1=COMPLETE,catB3=PARTIAL,gyrA_S81L=POINT,parC_S84L=POINT,sul2=COMPLETE,tet(B)=COMPLETE	20
ab00178	Gao_Qat,SspBCDE	Gao_Qat,SspBCDE	GCA_009010135.1	2	human sputum	Japan	Eastern Asia	aac(3)-IIe=COMPLETE,aac(6')-Ib-cr5=COMPLETE,abaF=COMPLETE,adeC=COMPLETE,amvA=COMPLETE,ant(3'')-IIa=COMPLETE,aph(3'')-Ib=COMPLETE,aph(3')-Ia=COMPLETE,aph(6)-Id=COMPLETE,blaADC-30=COMPLETE,blaCTX-M-15=COMPLETE,blaOXA-1=COMPLETE,blaOXA-23=COMPLETE,blaOXA=COMPLETE,blaTEM-1=COMPLETE,catB3=PARTIAL,gyrA_S81L=POINT,parC_S84L=POINT,sul2=COMPLETE,tet(B)=COMPLETE	20
ab00179	Cas,CBASS,R-M	CAS_Class1-Subtype-I-F,CBASS_II,R-M_Type_IV	GCA_009010395.1	33	human blood	Japan	Eastern Asia	abaF=COMPLETE,adeC=PARTIAL,amvA=COMPLETE,ant(3'')-IIa=COMPLETE,blaADC=COMPLETE,blaOXA-120=COMPLETE	6
ab00180	Cas,CBASS,R-M,Shedu	CAS_Class1-Subtype-I-F,CBASS_I,CBASS_II,R-M_Type_III,Shedu	GCA_009010815.1	150	human blood	Japan	Eastern Asia	abaF=COMPLETE,amvA=COMPLETE,ant(3'')-IIa=COMPLETE,blaADC-163=COMPLETE,blaOXA-121=COMPLETE	5
ab00181	Cas,PD-Lambda-2,R-M,Zorya	CAS_Class1-Subtype-I-F,PD-Lambda-2,R-M_Type_I,Zorya_TypeI	GCA_009012995.1	-	human blood	Japan	Eastern Asia	amvA=COMPLETE,ant(3'')-IIa=COMPLETE,blaADC-32=COMPLETE,blaOXA-65=COMPLETE	4
ab00182	Cas,PD-Lambda-2,R-M,Zorya	CAS_Class1-Subtype-I-F,PD-Lambda-2,R-M_Type_I,Zorya_TypeI	GCA_009013035.1	1433	human blood	Japan	Eastern Asia	abaF=COMPLETE,amvA=COMPLETE,ant(3'')-IIa=COMPLETE,blaADC-32=COMPLETE,blaOXA-65=COMPLETE	5
ab00183	CBASS,Retron,RloC,R-M,RosmerTA,Shedu	CBASS_I,Retron_VI,RloC,R-M_Type_I,R-M_Type_II,R-M_Type_IV,RosmerTA,Shedu	GCA_009013075.1	40	human blood	Japan	Eastern Asia	adeC=MISTRANSLATION,amvA=COMPLETE,ant(3'')-IIa=COMPLETE,blaADC-155=COMPLETE,blaOXA-69=COMPLETE	5
ab00184	Gao_Qat,PD-T7-5,RloC,R-M,RnlAB,RosmerTA,Rst_PARIS,SEFIR	Gao_Qat,PARIS_I,PD-T7-5,RloC,R-M_Type_I,RnlAB,RosmerTA,SEFIR	GCA_009013095.1	216	human blood	Japan	Eastern Asia	amvA=COMPLETE,ant(3'')-IIa=COMPLETE,blaADC-165=COMPLETE,blaOXA-51=COMPLETE	4
ab00185	Cas,CBASS,Gabija,Gao_Ape,RloC,R-M	CAS_Class1-Subtype-I-F,CBASS_II,Gabija,Gao_Ape,RloC,R-M_Type_I	GCA_009013135.1	237	human blood	Japan	Eastern Asia	abaF=COMPLETE,amvA=COMPLETE,ant(3'')-IIa=COMPLETE,blaADC-156=COMPLETE,blaOXA-64=COMPLETE	5
ab00186	Cas,Gabija,R-M	CAS_Class1-Subtype-I-F,Gabija,R-M_Type_I	GCA_009013355.1	213	human blood	Japan	Eastern Asia	abaF=COMPLETE,adeC=PARTIAL,amvA=COMPLETE,ant(3'')-IIa=COMPLETE,blaADC-156=COMPLETE,blaOXA-120=COMPLETE	6
ab00187	BREX,Cas,Gabija,R-M,Septu	BREX_I,CAS_Class1-Subtype-I-F,Gabija,R-M_Type_IV,Septu	GCA_009013475.1	-	human sputum	Japan	Eastern Asia	amvA=COMPLETE,ant(3'')-IIa=COMPLETE,blaADC-156=COMPLETE,blaOXA-120=COMPLETE	4
ab00188	Cas,Gao_Qat,R-M,Rst_PARIS,SEFIR	CAS_Class1-Subtype-I-F,Gao_Qat,PARIS_I,R-M_Type_III,R-M_Type_IV,SEFIR	GCA_009013495.1	218	human sputum	Japan	Eastern Asia	amvA=COMPLETE,ant(3'')-IIa=COMPLETE,blaADC-165=COMPLETE,blaOXA-51=COMPLETE	4
ab00189	AbiD,PD-Lambda-1,PD-T4-5,R-M	AbiD,PD-Lambda-1,PD-T4-5,R-M_Type_I,R-M_Type_IV	GCA_009013575.1	203	human sputum	Japan	Eastern Asia	abaF=COMPLETE,amvA=COMPLETE,ant(3'')-IIa=COMPLETE,blaADC-6=COMPLETE,blaOXA-98=COMPLETE	5
ab00190	AbiH,R-M	AbiH,R-M_Type_I	GCA_009013615.1	-	human sputum	Japan	Eastern Asia	abaF=COMPLETE,adeC=COMPLETE,amvA=COMPLETE,blaADC-2=COMPLETE,blaOXA-132=COMPLETE	5
ab00191	Hachiman,PD-Lambda-2,PD-T4-5,R-M,RosmerTA	Hachiman,PD-Lambda-2,PD-T4-5,R-M_Type_I,RosmerTA	GCA_009013655.1	134	human blood	Japan	Eastern Asia	amvA=COMPLETE,ant(3'')-IIa=COMPLETE,blaADC-99=COMPLETE,blaOXA=COMPLETE	4
ab00192	Cas,PD-Lambda-2,R-M	CAS_Class1-Subtype-I-F,PD-Lambda-2,R-M_Type_I,R-M_Type_II,R-M_Type_IV	GCA_009013735.1	221	human sputum	Japan	Eastern Asia	abaF=COMPLETE,amvA=COMPLETE,ant(3'')-IIa=COMPLETE,blaADC-248=COMPLETE,blaOXA-65=COMPLETE	5
ab00193	AbiH,Lamassu-Fam,PD-T4-5,R-M	AbiH,Lamassu-Fam,PD-T4-5,R-M_Type_II	GCA_009013915.1	490	human sputum	Japan	Eastern Asia	abaF=COMPLETE,amvA=COMPLETE,ant(3'')-IIa=PARTIAL,blaADC-99=COMPLETE,blaOXA-98=COMPLETE	5
ab00194	AbiD,Gao_Qat,PD-Lambda-2,Pycsar,R-M,RosmerTA,Septu,Shedu	AbiD,Gao_Qat,PD-Lambda-2,Pycsar,R-M_Type_II,R-M_Type_IV,RosmerTA,Septu,Shedu	GCA_009014055.1	42	human sputum	Japan	Eastern Asia	amvA=COMPLETE,ant(3'')-IIa=COMPLETE,blaADC=COMPLETE,blaOXA-685=COMPLETE	4
ab00195	Gao_Qat,SspBCDE	Gao_Qat,SspBCDE	GCA_009014075.1	2	human sputum	Japan	Eastern Asia	aac(3)-Ia=COMPLETE,aac(6')-Ib'=COMPLETE,aadA1=COMPLETE,abaF=COMPLETE,adeC=COMPLETE,amvA=COMPLETE,ant(3'')-IIa=COMPLETE,aph(3'')-Ib=COMPLETE,aph(3')-Ia=COMPLETE,aph(6)-Id=COMPLETE,armA=COMPLETE,blaADC-143=COMPLETE,blaOXA-82=COMPLETE,blaTEM-1=COMPLETE,catB8=COMPLETE,gyrA_S81L=POINT,mph(E)=COMPLETE,msr(E)=COMPLETE,parC_S84L=POINT,sul1=COMPLETE,sul2=COMPLETE,tet(B)=COMPLETE	22
ab00196	PD-T7-2,PD-T7-5,R-M,RosmerTA	PD-T7-2,PD-T7-5,R-M_Type_IIG,RosmerTA	GCA_009014235.1	1102	human blood	Japan	Eastern Asia	amvA=COMPLETE,ant(3'')-IIa=COMPLETE,blaADC-238=COMPLETE,blaOXA-510=COMPLETE	4
ab00197	PD-Lambda-2,PD-T4-7,R-M,RosmerTA,Septu,Shedu	PD-Lambda-2,PD-T4-7,R-M_Type_II,RosmerTA,Septu,Shedu	GCA_009014275.1	40	human blood	Japan	Eastern Asia	adeC=COMPLETE,amvA=COMPLETE,ant(3'')-IIa=COMPLETE,blaADC-155=COMPLETE,blaOXA-69=COMPLETE	5
ab00198	AbiH,PD-Lambda-1,R-M	AbiH,PD-Lambda-1,R-M_Type_I,R-M_Type_IIG,R-M_Type_IV	GCA_009014315.1	203	human blood	Japan	Eastern Asia	abaF=COMPLETE,amvA=COMPLETE,ant(3'')-IIa=COMPLETE,blaADC-6=COMPLETE,blaOXA-98=COMPLETE	5
ab00199	Cas,Gabija,PD-Lambda-2,PD-T4-5,R-M,Septu	CAS_Class1-Subtype-I-F,Gabija,PD-Lambda-2,PD-T4-5,R-M_Type_I,R-M_Type_II,Septu	GCA_009014395.1	-	human blood	Japan	Eastern Asia	abaF=COMPLETE,amvA=COMPLETE,ant(3'')-IIa=COMPLETE,blaADC-32=COMPLETE,blaOXA-65=COMPLETE	5
ab00200	Cas,Hachiman,Mokosh,PD-T4-5,PD-T7-5,RloC,R-M	CAS_Class1-Subtype-I-F,Hachiman,Mokosh_TypeI,PD-T4-5,PD-T7-5,RloC,R-M_Type_I,R-M_Type_IV	GCA_009014415.1	-	human blood	Japan	Eastern Asia	amvA=COMPLETE,ant(3'')-IIa=COMPLETE,blaADC-123=COMPLETE,blaOXA-69=COMPLETE	4
ab00201	BREX,Cas,Druantia,Gabija,RloC,R-M	BREX_I,CAS_Class1-Subtype-I-F,Druantia_III,Gabija,RloC,R-M_Type_I	GCA_009014475.1	106	catheter	Japan	Eastern Asia	abaF=COMPLETE,amvA=COMPLETE,ant(3'')-IIa=COMPLETE,blaADC-164=COMPLETE,blaOXA-106=COMPLETE	5
ab00202	SspBCDE	SspBCDE	GCA_009014595.1	2	human sputum	Japan	Eastern Asia	abaF=COMPLETE,adeC=COMPLETE,amvA=COMPLETE,ant(3'')-IIa=COMPLETE,aph(3'')-Ib=COMPLETE,aph(6)-Id=COMPLETE,blaADC-30=COMPLETE,blaOXA-66=COMPLETE,gyrA_S81L=POINT,parC_S84L=POINT,sul2=COMPLETE,tet(B)=COMPLETE	12
ab00203	Cas,CBASS,Gabija,RloC,R-M	CAS_Class1-Subtype-I-F,CBASS_II,Gabija,RloC,R-M_Type_I	GCA_009014615.1	237	human sputum	Japan	Eastern Asia	abaF=COMPLETE,amvA=COMPLETE,ant(3'')-IIa=COMPLETE,blaADC-156=COMPLETE,blaOXA-64=COMPLETE	5
ab00204	Gao_Qat,Shedu,SspBCDE	Gao_Qat,Shedu,SspBCDE	GCA_016468615.1	2	clinical material	Germany	Western Europe	abaF=COMPLETE,adeC=COMPLETE,amvA=COMPLETE,ant(3'')-IIa=COMPLETE,aph(3'')-Ib=COMPLETE,aph(3')-VIa=COMPLETE,aph(6)-Id=COMPLETE,armA=COMPLETE,blaADC-73=COMPLETE,blaOXA-23=COMPLETE,blaOXA-66=COMPLETE,mph(E)=COMPLETE,msr(E)=COMPLETE,sul2=COMPLETE,tet(B)=COMPLETE	15
ab00205	Gao_Qat,SspBCDE	Gao_Qat,SspBCDE	GCA_016468635.1	2	clinical material	Germany	Western Europe	abaF=COMPLETE,adeC=COMPLETE,amvA=COMPLETE,ant(3'')-IIa=COMPLETE,aph(3'')-Ib=COMPLETE,aph(6)-Id=COMPLETE,armA=COMPLETE,blaADC-73=COMPLETE,blaOXA-23=COMPLETE,blaOXA-66=COMPLETE,blaTEM-1=COMPLETE,mph(E)=COMPLETE,msr(E)=COMPLETE,sul2=COMPLETE,tet(B)=COMPLETE	15
ab00206	R-M,RosmerTA	R-M_Type_I,RosmerTA	GCA_016468655.1	499	clinical material	Germany	Western Europe	abaF=COMPLETE,amvA=COMPLETE,ant(2'')-Ia=COMPLETE,ant(3'')-IIa=COMPLETE,aph(3')-VIa=COMPLETE,blaADC-222=COMPLETE,blaOXA-23=COMPLETE,blaOXA-95=COMPLETE,floR=COMPLETE,sul2=COMPLETE	10
ab00207	AbiH,CBASS,dGTPase,Gao_Qat,R-M	AbiH,CBASS_II,dGTPase,Gao_Qat,R-M_Type_I,R-M_Type_II	GCA_016468675.1	78	clinical material	Germany	Western Europe	aac(3)-IIe=COMPLETE,aac(6')-Ian=COMPLETE,aadA5=COMPLETE,abaF=COMPLETE,amvA=COMPLETE,ant(3'')-IIa=COMPLETE,armA=COMPLETE,blaADC-152=COMPLETE,blaCARB-16=COMPLETE,blaCTX-M-115=COMPLETE,blaOXA-72=COMPLETE,blaOXA-90=COMPLETE,blaTEM-1=COMPLETE,catA1=COMPLETE,mph(E)=COMPLETE,msr(E)=COMPLETE,sul1=COMPLETE,sul2=COMPLETE,sul2=PARTIAL_END_OF_CONTIG	19
ab00208	AbiH,AbiU,CBASS,dGTPase,R-M	AbiH,AbiU,CBASS_II,dGTPase,R-M_Type_I,R-M_Type_II	GCA_016468695.1	78	clinical material	Germany	Western Europe	aac(6')-Ian=COMPLETE,aadA5=COMPLETE,abaF=COMPLETE,amvA=COMPLETE,ant(3'')-IIa=COMPLETE,armA=COMPLETE,blaADC-152=COMPLETE,blaCTX-M-115=COMPLETE,blaOXA-72=COMPLETE,blaOXA-90=COMPLETE,catA1=COMPLETE,floR=COMPLETE,mph(E)=COMPLETE,msr(E)=COMPLETE,sul1=COMPLETE,sul2=COMPLETE,sul2=PARTIAL_END_OF_CONTIG	17
ab00209	R-M,SspBCDE	R-M_Type_II,SspBCDE	GCA_016468815.1	2	clinical material	Germany	Western Europe	abaF=COMPLETE,adeC=COMPLETE,amvA=COMPLETE,ant(3'')-IIa=COMPLETE,aph(3'')-Ib=COMPLETE,aph(3')-VIa=COMPLETE,aph(6)-Id=COMPLETE,blaADC-30=COMPLETE,blaOXA-23=COMPLETE,blaOXA-66=COMPLETE,blaTEM-1=COMPLETE,sul2=COMPLETE,tet(B)=COMPLETE	13
ab00210	Gao_Qat,RosmerTA,SspBCDE	Gao_Qat,RosmerTA,SspBCDE	GCA_016468835.1	2	clinical material	Germany	Western Europe	aac(3)-Ia=COMPLETE,aac(6')-Ib'=COMPLETE,aadA1=COMPLETE,abaF=COMPLETE,adeC=COMPLETE,amvA=COMPLETE,ant(3'')-IIa=COMPLETE,aph(3'')-Ib=COMPLETE,aph(6)-Id=COMPLETE,armA=COMPLETE,blaADC-30=COMPLETE,blaOXA-23=COMPLETE,blaOXA-66=COMPLETE,blaTEM-1=COMPLETE,catB8=COMPLETE,mph(E)=COMPLETE,msr(E)=COMPLETE,sul1=COMPLETE,sul2=COMPLETE,tet(B)=COMPLETE	20
ab00211	Gao_Qat,RosmerTA,SspBCDE	Gao_Qat,RosmerTA,SspBCDE	GCA_016468855.1	2	clinical material	Germany	Western Europe	aac(3)-Ia=COMPLETE,aacA16=COMPLETE,abaF=COMPLETE,adeC=COMPLETE,amvA=COMPLETE,ant(3'')-IIa=COMPLETE,aph(3'')-Ib=COMPLETE,aph(6)-Id=COMPLETE,blaADC-30=COMPLETE,blaOXA-66=COMPLETE,blaOXA-72=COMPLETE,sul2=COMPLETE,tet(B)=COMPLETE	13
ab00212	PD-T7-5,Shedu,SspBCDE	PD-T7-5,Shedu,SspBCDE	GCA_016468885.1	2	clinical material	Germany	Western Europe	aac(6')-Ib3=COMPLETE,abaF=COMPLETE,adeC=COMPLETE,amvA=COMPLETE,ant(3'')-IIa=COMPLETE,aph(3')-Ia=COMPLETE,aph(3')-VIa=COMPLETE,blaADC-175=COMPLETE,blaOXA-20=COMPLETE,blaOXA-23=COMPLETE,blaOXA-66=COMPLETE,sul1=COMPLETE	12
ab00213	Cas,Gabija,Gao_Qat,R-M,RosmerTA	CAS_Class1-Subtype-I-F,Gabija,Gao_Qat,R-M_Type_II,RosmerTA	GCA_016468915.1	1	clinical material	Germany	Western Europe	aac(3)-Ia=COMPLETE,aadA1=COMPLETE,abaF=COMPLETE,adeC=COMPLETE,amvA=COMPLETE,ant(2'')-Ia=COMPLETE,ant(3'')-IIa=COMPLETE,aph(3')-Ia=COMPLETE,blaADC=PARTIAL,blaOXA-23=COMPLETE,blaOXA-69=COMPLETE,blaTEM-1=COMPLETE,catA1=COMPLETE,sul1=COMPLETE,sul1=PARTIAL_END_OF_CONTIG,tet(A)=COMPLETE	16
ab00214	CBASS,NLR,PD-T7-5,R-M	CBASS_II,NLR_like_bNACHT01,PD-T7-5,R-M_Type_II	GCA_016468995.1	400	clinical material	Germany	Western Europe	aac(6')-Ib3=COMPLETE,aadA2=COMPLETE,abaF=COMPLETE,amvA=COMPLETE,ant(2'')-Ia=COMPLETE,ant(3'')-IIa=MISTRANSLATION,aph(3'')-Ib=COMPLETE,aph(3')-VIa=COMPLETE,aph(6)-Id=COMPLETE,blaADC=COMPLETE,blaGES-11=COMPLETE,blaOXA-100=COMPLETE,cmlA1=COMPLETE,dfrA7=COMPLETE,fos=HMM,sul1=COMPLETE	16
ab00215	CBASS,NLR,PD-T7-5,R-M	CBASS_II,NLR_like_bNACHT01,PD-T7-5,R-M_Type_II	GCA_016469095.1	400	clinical material	Germany	Western Europe	aac(6')-Ib3=COMPLETE,aadA2=COMPLETE,abaF=COMPLETE,amvA=COMPLETE,ant(2'')-Ia=COMPLETE,ant(3'')-IIa=MISTRANSLATION,aph(3'')-Ib=COMPLETE,aph(3')-VIa=COMPLETE,aph(6)-Id=COMPLETE,blaADC=COMPLETE,blaGES-11=COMPLETE,blaOXA-100=COMPLETE,cmlA1=COMPLETE,dfrA7=COMPLETE,fos=HMM,sul1=COMPLETE	16
ab00216	SspBCDE	SspBCDE	GCA_016469115.1	2	clinical material	Germany	Western Europe	aac(3)-Ia=COMPLETE,aacA16=COMPLETE,abaF=COMPLETE,adeC=COMPLETE,amvA=COMPLETE,ant(3'')-IIa=COMPLETE,aph(3'')-Ib=COMPLETE,aph(6)-Id=COMPLETE,blaADC-30=COMPLETE,blaOXA-23=COMPLETE,blaOXA-66=COMPLETE,sul2=COMPLETE,tet(B)=COMPLETE	13
ab00217	Gao_Qat,R-M,SspBCDE,Zorya	Gao_Qat,R-M_Type_I,SspBCDE,Zorya_TypeI	GCA_016469135.1	571	clinical material	Germany	Western Europe	abaF=COMPLETE,adeC=COMPLETE,amvA=COMPLETE,ant(3'')-IIa=COMPLETE,blaADC-198=COMPLETE,blaOXA-23=COMPLETE,blaOXA-66=COMPLETE,blaTEM-1=COMPLETE	8
ab00218	SspBCDE	SspBCDE	GCA_016469155.1	2	clinical material	Germany	Western Europe	abaF=COMPLETE,adeC=COMPLETE,amvA=COMPLETE,ant(3'')-IIa=COMPLETE,aph(3'')-Ib=COMPLETE,aph(6)-Id=COMPLETE,armA=COMPLETE,blaADC-73=COMPLETE,blaOXA-66=COMPLETE,blaTEM-1=COMPLETE,mph(E)=COMPLETE,msr(E)=COMPLETE,sul2=COMPLETE,tet(B)=COMPLETE	14
ab00219	PD-T7-5,Shedu,SspBCDE	PD-T7-5,Shedu,SspBCDE	GCA_016469175.1	2	clinical material	Germany	Western Europe	abaF=COMPLETE,adeC=COMPLETE,amvA=COMPLETE,ant(3'')-IIa=COMPLETE,aph(3')-VIa=COMPLETE,blaADC-175=COMPLETE,blaOXA-23=COMPLETE,blaOXA-66=COMPLETE	8
ab00220	CBASS,NLR,PD-T7-5,R-M	CBASS_II,NLR_like_bNACHT01,PD-T7-5,R-M_Type_II	GCA_016469195.1	400	clinical material	Germany	Western Europe	aac(6')-Ib3=COMPLETE,aadA2=COMPLETE,abaF=COMPLETE,amvA=COMPLETE,ant(2'')-Ia=COMPLETE,ant(3'')-IIa=MISTRANSLATION,aph(3'')-Ib=COMPLETE,aph(3')-VIa=COMPLETE,aph(6)-Id=COMPLETE,blaADC=COMPLETE,blaGES-11=COMPLETE,blaOXA-100=COMPLETE,cmlA1=COMPLETE,dfrA7=COMPLETE,fos=HMM,sul1=COMPLETE	16
ab00221	SspBCDE	SspBCDE	GCA_016469215.1	2	clinical material	Germany	Western Europe	aac(3)-Ia=COMPLETE,aadA1=COMPLETE,abaF=COMPLETE,adeC=COMPLETE,amvA=COMPLETE,ant(3'')-IIa=COMPLETE,aph(3'')-Ib=COMPLETE,aph(3')-Ia=COMPLETE,aph(6)-Id=COMPLETE,blaADC-30=COMPLETE,blaOXA-58=COMPLETE,blaOXA-66=COMPLETE,sul1=COMPLETE,sul2=COMPLETE,tet(B)=COMPLETE	15
ab00222	Cas,Gao_Qat,R-M,RosmerTA	CAS_Class1-Subtype-I-F,Gao_Qat,R-M_Type_II,RosmerTA	GCA_016469235.1	1	clinical material	Germany	Western Europe	aac(3)-Ia=COMPLETE,aac(6')-Ib3=COMPLETE,aadA1=COMPLETE,abaF=COMPLETE,adeC=COMPLETE,amvA=COMPLETE,ant(3'')-IIa=COMPLETE,aph(3')-Ia=COMPLETE,aph(3')-VIa=COMPLETE,blaADC-81=COMPLETE,blaOXA-72=COMPLETE,blaOXA-92=COMPLETE,blaTEM-1=COMPLETE,catA1=COMPLETE,sul1=COMPLETE,sul1=PARTIAL_END_OF_CONTIG,tet(A)=COMPLETE	17
ab00223	Gao_Qat,R-M,SspBCDE	Gao_Qat,R-M_Type_II,SspBCDE	GCA_016469245.1	2	clinical material	Germany	Western Europe	abaF=COMPLETE,adeC=COMPLETE,amvA=COMPLETE,ant(3'')-IIa=COMPLETE,aph(3'')-Ib=COMPLETE,aph(3')-Ia=COMPLETE,aph(6)-Id=COMPLETE,armA=COMPLETE,blaADC-73=COMPLETE,blaOXA-23=COMPLETE,blaOXA-66=COMPLETE,blaTEM-1=COMPLETE,mph(E)=COMPLETE,msr(E)=COMPLETE,sul2=COMPLETE,tet(B)=COMPLETE	16
ab00224	Gao_Qat,SspBCDE	Gao_Qat,SspBCDE	GCA_016469275.1	604	clinical material	Germany	Western Europe	abaF=COMPLETE,amvA=COMPLETE,ant(3'')-IIa=COMPLETE,aph(3'')-Ib=COMPLETE,aph(3')-Ia=PARTIAL,aph(3')-Ia=PARTIAL_END_OF_CONTIG,aph(6)-Id=COMPLETE,armA=COMPLETE,blaADC-73=COMPLETE,blaOXA-23=COMPLETE,blaOXA-66=COMPLETE,blaTEM-1=COMPLETE,mph(E)=COMPLETE,msr(E)=COMPLETE,sul2=COMPLETE,tet(B)=COMPLETE	16
ab00225	Gao_Qat,R-M,SspBCDE	Gao_Qat,R-M_Type_II,SspBCDE	GCA_016469295.1	2	clinical material	Germany	Western Europe	abaF=COMPLETE,adeC=COMPLETE,amvA=COMPLETE,ant(3'')-IIa=COMPLETE,aph(3'')-Ib=COMPLETE,aph(3')-Ia=COMPLETE,aph(6)-Id=COMPLETE,armA=COMPLETE,blaADC-73=COMPLETE,blaOXA-23=COMPLETE,blaOXA-66=COMPLETE,blaTEM-1=COMPLETE,mph(E)=COMPLETE,msr(E)=COMPLETE,sul2=COMPLETE,tet(B)=COMPLETE	16
ab00226	Cas,Gabija,Gao_Qat,R-M,RosmerTA	CAS_Class1-Subtype-I-F,Gabija,Gao_Qat,R-M_Type_II,RosmerTA	GCA_016469315.1	1	clinical material	Germany	Western Europe	aac(6')-Ib3=COMPLETE,abaF=COMPLETE,adeC=COMPLETE,amvA=COMPLETE,ant(3'')-IIa=COMPLETE,armA=COMPLETE,blaADC-11=COMPLETE,blaOXA-20=COMPLETE,blaOXA-23=COMPLETE,blaOXA-69=COMPLETE,mph(E)=COMPLETE,msr(E)=COMPLETE,sul1=COMPLETE	13
ab00227	CapRel,Cas,Gabija,Gao_Qat,R-M,RosmerTA	CapRel,CAS_Class1-Subtype-I-F,Gabija,Gao_Qat,R-M_Type_I,R-M_Type_II,RosmerTA	GCA_016469355.1	81	clinical material	Germany	Western Europe	aac(6')-Ib3=COMPLETE,aadA2=COMPLETE,abaF=COMPLETE,adeC=COMPLETE,amvA=COMPLETE,ant(2'')-Ia=COMPLETE,ant(3'')-IIa=COMPLETE,aph(3'')-Ib=COMPLETE,aph(3')-VIa=COMPLETE,aph(6)-Id=COMPLETE,blaADC-184=COMPLETE,blaGES-12=COMPLETE,blaOXA-23=COMPLETE,blaOXA-69=COMPLETE,cmlA1=COMPLETE,dfrA7=COMPLETE,sul1=COMPLETE	17
ab00228	SspBCDE	SspBCDE	GCA_016469375.1	2	clinical material	Germany	Western Europe	aadA2=COMPLETE,abaF=COMPLETE,adeC=COMPLETE,amvA=COMPLETE,ant(2'')-Ia=COMPLETE,ant(3'')-IIa=PARTIAL,ant(3'')-IIa=PARTIAL_END_OF_CONTIG,aph(3')-VIa=COMPLETE,blaADC-33=COMPLETE,blaOXA-23=COMPLETE,blaOXA-82=COMPLETE,sul1=COMPLETE	12
ab00229	SspBCDE	SspBCDE	GCA_016469395.1	2	clinical material	Germany	Western Europe	aac(3)-Ia=COMPLETE,aadA1=COMPLETE,aadA2=COMPLETE,abaF=COMPLETE,adeC=COMPLETE,amvA=COMPLETE,ant(2'')-Ia=COMPLETE,ant(3'')-IIa=PARTIAL,ant(3'')-IIa=PARTIAL_END_OF_CONTIG,aph(3')-VIa=COMPLETE,blaADC-33=COMPLETE,blaOXA-23=COMPLETE,blaOXA-82=COMPLETE,sul1=COMPLETE	14
ab00230	Gao_Qat,SspBCDE	Gao_Qat,SspBCDE	GCA_016469415.1	2	clinical material	Germany	Western Europe	abaF=COMPLETE,adeC=COMPLETE,amvA=COMPLETE,ant(3'')-IIa=COMPLETE,aph(3'')-Ib=COMPLETE,aph(6)-Id=COMPLETE,blaADC=COMPLETE,blaOXA-23=COMPLETE,blaOXA-66=COMPLETE,tet(B)=COMPLETE	10
ab00231	PD-T7-5,SspBCDE	PD-T7-5,SspBCDE	GCA_016469435.1	2	clinical material	Germany	Western Europe	abaF=COMPLETE,adeC=COMPLETE,amvA=COMPLETE,ant(3'')-IIa=COMPLETE,aph(3')-Ia=COMPLETE,aph(3')-VIa=COMPLETE,blaADC-11=COMPLETE,blaOXA-23=COMPLETE,blaOXA-66=COMPLETE,blaTEM-1=COMPLETE,catA1=COMPLETE,gyrA_S81L=POINT,parC_S84L=POINT	13
ab00232	SspBCDE	SspBCDE	GCA_016469455.1	2	clinical material	Germany	Western Europe	aac(3)-Ia=COMPLETE,aadA1=COMPLETE,aadA2=COMPLETE,abaF=COMPLETE,adeC=COMPLETE,amvA=COMPLETE,ant(2'')-Ia=COMPLETE,ant(3'')-IIa=PARTIAL,ant(3'')-IIa=PARTIAL_END_OF_CONTIG,aph(3')-VIa=COMPLETE,blaADC-33=COMPLETE,blaOXA-23=COMPLETE,blaOXA-82=COMPLETE,sul1=COMPLETE	14
ab00233	SspBCDE	SspBCDE	GCA_016469465.1	2	clinical material	Germany	Western Europe	aac(3)-Ia=COMPLETE,aadA1=COMPLETE,aadA2=COMPLETE,aadA2=PARTIAL_END_OF_CONTIG,abaF=COMPLETE,adeC=COMPLETE,amvA=COMPLETE,ant(2'')-Ia=COMPLETE,ant(2'')-Ia=PARTIAL_END_OF_CONTIG,ant(3'')-IIa=PARTIAL,ant(3'')-IIa=PARTIAL_END_OF_CONTIG,aph(3')-VIa=COMPLETE,blaADC-33=COMPLETE,blaOXA-23=COMPLETE,blaOXA-82=COMPLETE,sul1=COMPLETE	16
ab00234	Gao_Qat,SspBCDE	Gao_Qat,SspBCDE	GCA_016469495.1	2	clinical material	Germany	Western Europe	abaF=COMPLETE,adeC=COMPLETE,amvA=COMPLETE,ant(3'')-IIa=COMPLETE,aph(3'')-Ib=COMPLETE,aph(3')-Ia=COMPLETE,aph(6)-Id=COMPLETE,armA=COMPLETE,blaADC-73=COMPLETE,blaOXA-23=COMPLETE,blaOXA=PARTIAL_END_OF_CONTIG,blaTEM-1=COMPLETE,mph(E)=COMPLETE,msr(E)=COMPLETE,tet(B)=COMPLETE	15
ab00235	Shedu,SspBCDE	Shedu,SspBCDE	GCA_016469515.1	2	clinical material	Germany	Western Europe	abaF=PARTIAL_END_OF_CONTIG,adeC=COMPLETE,amvA=COMPLETE,ant(3'')-IIa=COMPLETE,aph(3'')-Ib=COMPLETE,aph(3')-VIb=COMPLETE,aph(6)-Id=COMPLETE,aph(6)-Id=PARTIAL_END_OF_CONTIG,blaADC-25=COMPLETE,blaOXA-23=COMPLETE,blaOXA-66=COMPLETE,blaPER-1=COMPLETE,sul2=COMPLETE	13
ab00236	Gao_Qat,SspBCDE	Gao_Qat,SspBCDE	GCA_016469535.1	2	clinical material	Germany	Western Europe	abaF=COMPLETE,adeC=COMPLETE,amvA=COMPLETE,ant(3'')-IIa=COMPLETE,aph(3'')-Ib=COMPLETE,aph(6)-Id=COMPLETE,armA=COMPLETE,blaADC-73=COMPLETE,blaOXA-23=COMPLETE,blaOXA-66=COMPLETE,mph(E)=COMPLETE,msr(E)=COMPLETE,sul2=COMPLETE,tet(B)=COMPLETE	14
ab00237	SspBCDE	SspBCDE	GCA_016469545.1	2	clinical material	Germany	Western Europe	aac(3)-Ia=COMPLETE,aadA1=COMPLETE,aadA2=COMPLETE,abaF=COMPLETE,adeC=COMPLETE,amvA=COMPLETE,ant(2'')-Ia=COMPLETE,ant(3'')-IIa=PARTIAL,ant(3'')-IIa=PARTIAL_END_OF_CONTIG,aph(3')-VIa=COMPLETE,blaADC-33=COMPLETE,blaOXA-23=COMPLETE,blaOXA-82=COMPLETE,sul1=COMPLETE	14
ab00238	SspBCDE	SspBCDE	GCA_016469575.1	2	clinical material	Germany	Western Europe	aac(3)-Ia=COMPLETE,aadA1=COMPLETE,aadA2=COMPLETE,abaF=COMPLETE,adeC=COMPLETE,amvA=COMPLETE,ant(2'')-Ia=COMPLETE,ant(3'')-IIa=PARTIAL,ant(3'')-IIa=PARTIAL_END_OF_CONTIG,aph(3')-VIa=COMPLETE,blaADC-33=COMPLETE,blaOXA-23=COMPLETE,blaOXA-82=COMPLETE,sul1=COMPLETE	14
ab00239	AbiJ,CapRel,Cas,Gao_Qat,PD-Lambda-2,Retron,R-M	AbiJ,CapRel,CAS_Class1-Subtype-I-F,Gao_Qat,PD-Lambda-2,Retron_VI,R-M_Type_II,R-M_Type_III	GCA_016469595.1	19	clinical material	Germany	Western Europe	adeC=COMPLETE,amvA=COMPLETE,ant(3'')-IIa=COMPLETE,aph(3')-VIa=COMPLETE,blaADC=COMPLETE,blaOXA-69=COMPLETE,cml=HMM,mph(E)=COMPLETE,msr(E)=COMPLETE,sul2=COMPLETE	10
ab00240	SspBCDE	SspBCDE	GCA_016469615.1	2	clinical material	Germany	Western Europe	aac(3)-Ia=COMPLETE,aadA1=COMPLETE,aadA2=COMPLETE,abaF=COMPLETE,adeC=COMPLETE,amvA=COMPLETE,ant(2'')-Ia=COMPLETE,ant(3'')-IIa=PARTIAL,ant(3'')-IIa=PARTIAL_END_OF_CONTIG,aph(3')-VIa=COMPLETE,blaADC-33=COMPLETE,blaOXA-23=COMPLETE,blaOXA-82=COMPLETE,sul1=COMPLETE	14
ab00241	SspBCDE	SspBCDE	GCA_016469635.1	2	clinical material	Germany	Western Europe	aac(3)-Ia=COMPLETE,aadA1=COMPLETE,aadA2=COMPLETE,abaF=COMPLETE,adeC=COMPLETE,amvA=COMPLETE,ant(2'')-Ia=COMPLETE,ant(3'')-IIa=PARTIAL,ant(3'')-IIa=PARTIAL_END_OF_CONTIG,aph(3')-VIa=COMPLETE,blaADC-33=COMPLETE,blaOXA-23=COMPLETE,blaOXA-82=COMPLETE,sul1=COMPLETE	14
ab00242	SspBCDE	SspBCDE	GCA_016469655.1	2	clinical material	Germany	Western Europe	aac(3)-Ia=COMPLETE,aadA1=COMPLETE,aadA2=COMPLETE,abaF=COMPLETE,adeC=COMPLETE,amvA=COMPLETE,ant(2'')-Ia=COMPLETE,ant(3'')-IIa=PARTIAL,ant(3'')-IIa=PARTIAL_END_OF_CONTIG,aph(3')-VIa=COMPLETE,blaADC-33=COMPLETE,blaOXA-23=COMPLETE,blaOXA-82=COMPLETE,sul1=COMPLETE	14
ab00243	SspBCDE	SspBCDE	GCA_016469675.1	2	clinical material	Germany	Western Europe	aac(3)-Ia=COMPLETE,aadA1=COMPLETE,aadA2=COMPLETE,abaF=COMPLETE,adeC=COMPLETE,amvA=COMPLETE,ant(2'')-Ia=COMPLETE,ant(3'')-IIa=PARTIAL,ant(3'')-IIa=PARTIAL_END_OF_CONTIG,aph(3')-VIa=COMPLETE,blaADC-33=COMPLETE,blaOXA-23=COMPLETE,blaOXA-82=COMPLETE,sul1=COMPLETE	14
ab00244	SspBCDE	SspBCDE	GCA_016469695.1	2	clinical material	Germany	Western Europe	aac(3)-Ia=COMPLETE,aadA1=COMPLETE,aadA2=COMPLETE,abaF=COMPLETE,adeC=COMPLETE,amvA=COMPLETE,ant(2'')-Ia=COMPLETE,ant(3'')-IIa=PARTIAL,ant(3'')-IIa=PARTIAL_END_OF_CONTIG,aph(3')-VIa=COMPLETE,blaADC-33=COMPLETE,blaOXA-23=COMPLETE,blaOXA-82=COMPLETE,sul1=COMPLETE	14
ab00245	R-M,SspBCDE	R-M_Type_I,SspBCDE	GCA_016469715.1	45	clinical material	Germany	Western Europe	aac(3)-Ia=COMPLETE,aadA1=COMPLETE,abaF=COMPLETE,adeC=COMPLETE,amvA=COMPLETE,ant(3'')-IIa=COMPLETE,aph(3')-VIa=COMPLETE,aph(3')-VIb=COMPLETE,blaADC-11=COMPLETE,blaOXA-23=COMPLETE,blaOXA-66=COMPLETE,blaPER-1=COMPLETE,sul1=COMPLETE	13
ab00246	Gao_Qat,SspBCDE	Gao_Qat,SspBCDE	GCA_016469735.1	2	clinical material	Germany	Western Europe	abaF=COMPLETE,adeC=COMPLETE,amvA=COMPLETE,ant(3'')-IIa=COMPLETE,aph(3'')-Ib=COMPLETE,aph(3')-Ia=COMPLETE,aph(6)-Id=COMPLETE,armA=COMPLETE,blaADC-73=COMPLETE,blaOXA-23=COMPLETE,blaOXA-66=COMPLETE,blaTEM-1=COMPLETE,mph(E)=COMPLETE,msr(E)=COMPLETE,tet(B)=COMPLETE	15
ab00247	SspBCDE	SspBCDE	GCA_016469755.1	2	clinical material	Germany	Western Europe	aac(3)-Ia=COMPLETE,aadA1=COMPLETE,aadA2=COMPLETE,abaF=COMPLETE,adeC=COMPLETE,amvA=COMPLETE,ant(2'')-Ia=COMPLETE,ant(3'')-IIa=PARTIAL,ant(3'')-IIa=PARTIAL_END_OF_CONTIG,aph(3')-VIa=COMPLETE,blaADC-33=COMPLETE,blaOXA-23=COMPLETE,blaOXA-82=COMPLETE,sul1=COMPLETE	14
ab00248	Gao_Qat,PD-T4-5,PD-T7-5,RosmerTA,SspBCDE	Gao_Qat,PD-T4-5,PD-T7-5,RosmerTA,SspBCDE	GCA_016469775.1	2	clinical material	Germany	Western Europe	aac(6')-Ib'=COMPLETE,aadA1=COMPLETE,abaF=COMPLETE,adeC=COMPLETE,amvA=COMPLETE,ant(3'')-IIa=COMPLETE,aph(3'')-Ib=COMPLETE,aph(3')-Ia=COMPLETE,aph(6)-Id=COMPLETE,armA=COMPLETE,blaADC-30=COMPLETE,blaOXA-23=COMPLETE,blaOXA-66=COMPLETE,catB8=COMPLETE,mph(E)=COMPLETE,msr(E)=COMPLETE,sul1=COMPLETE,sul2=COMPLETE,tet(B)=COMPLETE	19
ab00249	Gao_Qat,PD-T4-5,PD-T7-5,RosmerTA,SspBCDE	Gao_Qat,PD-T4-5,PD-T7-5,RosmerTA,SspBCDE	GCA_016469795.1	2	clinical material	Germany	Western Europe	aac(6')-Ib'=COMPLETE,aadA1=COMPLETE,abaF=COMPLETE,adeC=COMPLETE,amvA=COMPLETE,ant(3'')-IIa=COMPLETE,aph(3'')-Ib=COMPLETE,aph(3')-Ia=COMPLETE,aph(3')-VIa=COMPLETE,aph(6)-Id=COMPLETE,armA=COMPLETE,blaADC-30=COMPLETE,blaOXA-23=COMPLETE,blaOXA-66=COMPLETE,catB8=COMPLETE,mph(E)=COMPLETE,msr(E)=COMPLETE,sul1=COMPLETE,sul2=COMPLETE,tet(B)=COMPLETE	20
ab00250	Gabija,Gao_Qat,R-M,RosmerTA,SspBCDE	Gabija,Gao_Qat,R-M_Type_I,RosmerTA,SspBCDE	GCA_016469815.1	570	clinical material	Germany	Western Europe	aac(6')-Ib'=COMPLETE,aadA1=COMPLETE,abaF=COMPLETE,adeC=COMPLETE,amvA=COMPLETE,ant(3'')-IIa=COMPLETE,aph(3')-Ia=COMPLETE,aph(3')-VI=COMPLETE,aph(3')-VIa=COMPLETE,armA=COMPLETE,blaADC-73=COMPLETE,blaNDM-1=COMPLETE,blaOXA-23=COMPLETE,blaOXA-66=COMPLETE,blaTEM-1=COMPLETE,ble=COMPLETE,catB8=COMPLETE,ftsI_A515V=POINT,gyrA_S81L=POINT,mph(E)=COMPLETE,msr(E)=COMPLETE,parC_S84L=POINT,sul1=COMPLETE	23
ab00251	BREX,CapRel,Cas,Gabija,Gao_Qat,Mokosh,R-M,RosmerTA,SanaTA	BREX_I,CapRel,CAS_Class1-Subtype-I-F,Gabija,Gao_Qat,Mokosh_TypeI,R-M_Type_I,R-M_Type_II,RosmerTA,SanaTA	GCA_016469835.1	1	clinical material	Germany	Western Europe	aac(3)-Ia=COMPLETE,aac(6')-Ib3=COMPLETE,aadA1=COMPLETE,abaF=COMPLETE,adeC=COMPLETE,amvA=COMPLETE,ant(3'')-IIa=COMPLETE,aph(3'')-Ib=COMPLETE,aph(3')-Ia=COMPLETE,aph(3')-VIa=COMPLETE,aph(6)-Id=COMPLETE,armA=COMPLETE,arr-2=COMPLETE,blaADC-184=COMPLETE,blaGES-35=COMPLETE,blaOXA-23=COMPLETE,blaOXA=PARTIAL_END_OF_CONTIG,cmlA5=COMPLETE,dfrA7=COMPLETE,mph(E)=COMPLETE,msr(E)=COMPLETE,sul1=COMPLETE,sul2=CO…	24
ab00252	DRT,PD-T7-2,R-M,Septu	DRT_2,PD-T7-2,R-M_Type_I,Septu	GCA_016469855.1	1142	clinical material	Germany	Western Europe	abaF=COMPLETE,amvA=COMPLETE,ant(3'')-IIa=COMPLETE,blaADC-87=COMPLETE,blaOXA-23=COMPLETE,blaOXA=COMPLETE	6
ab00253	SspBCDE	SspBCDE	GCA_016469875.1	2	clinical material	Germany	Western Europe	aac(3)-Ia=COMPLETE,aadA1=COMPLETE,aadA2=COMPLETE,abaF=COMPLETE,adeC=COMPLETE,amvA=COMPLETE,ant(2'')-Ia=COMPLETE,ant(3'')-IIa=PARTIAL,ant(3'')-IIa=PARTIAL_END_OF_CONTIG,aph(3')-VIa=COMPLETE,blaADC-33=COMPLETE,blaOXA-23=COMPLETE,blaOXA-82=COMPLETE,gyrA_S81L=POINT,parC_S84L=POINT,sul1=COMPLETE	16
ab00254	Gao_Qat,PD-T4-5,PD-T7-5,RosmerTA,SspBCDE	Gao_Qat,PD-T4-5,PD-T7-5,RosmerTA,SspBCDE	GCA_016469895.1	2	clinical material	Germany	Western Europe	aac(6')-Ib'=COMPLETE,aadA1=COMPLETE,abaF=COMPLETE,adeC=COMPLETE,amvA=COMPLETE,ant(3'')-IIa=COMPLETE,aph(3'')-Ib=COMPLETE,aph(3')-Ia=COMPLETE,aph(3')-VIa=COMPLETE,aph(6)-Id=COMPLETE,armA=COMPLETE,blaADC-30=COMPLETE,blaOXA-23=COMPLETE,blaOXA-66=COMPLETE,catB8=COMPLETE,mph(E)=COMPLETE,msr(E)=COMPLETE,sul1=COMPLETE,sul2=COMPLETE,tet(B)=COMPLETE	20
ab00255	DRT,PD-T7-5,R-M,RosmerTA,Septu	DRT_3,PD-T7-5,R-M_Type_I,R-M_Type_IV,RosmerTA,Septu	GCA_016469915.1	164	clinical material	Germany	Western Europe	abaF=COMPLETE,amvA=COMPLETE,ant(2'')-Ia=COMPLETE,ant(3'')-IIa=COMPLETE,blaADC-199=COMPLETE,blaADC-52=COMPLETE,blaCARB-16=COMPLETE,blaOXA-23=COMPLETE,blaOXA-91=COMPLETE,tet(39)=COMPLETE	10
ab00256	Gao_Qat,SspBCDE	Gao_Qat,SspBCDE	GCA_016469935.1	2	clinical material	Germany	Western Europe	abaF=COMPLETE,adeC=COMPLETE,amvA=COMPLETE,ant(3'')-IIa=COMPLETE,aph(3'')-Ib=COMPLETE,aph(6)-Id=COMPLETE,armA=COMPLETE,blaADC-73=COMPLETE,blaOXA-23=COMPLETE,blaOXA-66=COMPLETE,mph(E)=COMPLETE,msr(E)=COMPLETE,sul2=COMPLETE,tet(B)=COMPLETE	14
ab00257	Gao_Qat,SspBCDE	Gao_Qat,SspBCDE	GCA_016469955.1	2	clinical material	Germany	Western Europe	abaF=COMPLETE,adeC=COMPLETE,amvA=COMPLETE,ant(3'')-IIa=COMPLETE,aph(3'')-Ib=COMPLETE,aph(3')-Ia=COMPLETE,aph(6)-Id=COMPLETE,armA=COMPLETE,blaADC-73=COMPLETE,blaOXA-23=COMPLETE,blaOXA-66=COMPLETE,blaTEM-1=COMPLETE,mph(E)=COMPLETE,msr(E)=COMPLETE,tet(B)=COMPLETE	15
ab00258	Gao_Qat,SspBCDE	Gao_Qat,SspBCDE	GCA_016469975.1	2	clinical material	Germany	Western Europe	abaF=COMPLETE,adeC=COMPLETE,amvA=COMPLETE,ant(3'')-IIa=COMPLETE,aph(3'')-Ib=COMPLETE,aph(6)-Id=COMPLETE,armA=COMPLETE,blaADC-73=COMPLETE,blaOXA-23=COMPLETE,blaOXA-66=COMPLETE,mph(E)=COMPLETE,msr(E)=COMPLETE,sul2=COMPLETE,tet(B)=COMPLETE	14
ab00259	DRT,PD-T7-5,R-M,RosmerTA,Septu	DRT_3,PD-T7-5,R-M_Type_I,R-M_Type_IV,RosmerTA,Septu	GCA_016469995.1	164	clinical material	Germany	Western Europe	abaF=COMPLETE,amvA=COMPLETE,ant(2'')-Ia=COMPLETE,ant(3'')-IIa=COMPLETE,blaADC-199=COMPLETE,blaADC-52=COMPLETE,blaCARB-16=COMPLETE,blaOXA-23=COMPLETE,blaOXA-91=COMPLETE,tet(39)=COMPLETE	10
ab00260	AbiH,AbiU,CBASS,dGTPase,R-M	AbiH,AbiU,CBASS_II,dGTPase,R-M_Type_I,R-M_Type_II	GCA_016470015.1	78	clinical material	Germany	Western Europe	aac(6')-Ian=COMPLETE,aadA5=COMPLETE,abaF=COMPLETE,amvA=COMPLETE,ant(3'')-IIa=COMPLETE,armA=COMPLETE,blaADC-152=COMPLETE,blaCARB-16=COMPLETE,blaCTX-M-115=COMPLETE,blaOXA-72=COMPLETE,blaOXA-90=COMPLETE,catA1=COMPLETE,floR=COMPLETE,mph(E)=COMPLETE,msr(E)=COMPLETE,sul1=COMPLETE,sul2=COMPLETE,sul2=PARTIAL_END_OF_CONTIG	18
ab00261	Gao_Qat,SspBCDE	Gao_Qat,SspBCDE	GCA_016470035.1	2	clinical material	Germany	Western Europe	abaF=COMPLETE,adeC=COMPLETE,amvA=COMPLETE,ant(3'')-IIa=COMPLETE,aph(3'')-Ib=COMPLETE,aph(6)-Id=COMPLETE,armA=COMPLETE,blaADC-73=COMPLETE,blaOXA-23=COMPLETE,blaOXA-66=COMPLETE,mph(E)=COMPLETE,msr(E)=COMPLETE,sul2=COMPLETE,tet(B)=COMPLETE	14
ab00262	R-M,SspBCDE	R-M_Type_II,SspBCDE	GCA_016470045.1	2	clinical material	Germany	Western Europe	aac(3)-Ia=COMPLETE,abaF=PARTIAL_END_OF_CONTIG,adeC=COMPLETE,amvA=COMPLETE,ant(3'')-IIa=COMPLETE,aph(3'')-Ib=COMPLETE,aph(3')-VIb=COMPLETE,aph(6)-Id=COMPLETE,aph(6)-Id=PARTIAL_END_OF_CONTIG,blaADC-25=COMPLETE,blaOXA-23=COMPLETE,blaOXA=PARTIAL_END_OF_CONTIG,blaPER-13=COMPLETE,sul2=COMPLETE	14
ab00263	Gao_Qat,SspBCDE	Gao_Qat,SspBCDE	GCA_016470075.1	2	clinical material	Germany	Western Europe	abaF=COMPLETE,adeC=COMPLETE,amvA=COMPLETE,ant(3'')-IIa=COMPLETE,aph(3'')-Ib=COMPLETE,aph(3')-Ia=COMPLETE,aph(6)-Id=COMPLETE,armA=COMPLETE,blaADC-73=COMPLETE,blaOXA-23=COMPLETE,blaOXA-66=COMPLETE,blaTEM-1=COMPLETE,mph(E)=COMPLETE,msr(E)=COMPLETE,tet(B)=COMPLETE	15
ab00264	Lamassu-Fam,Mokosh,R-M,RosmerTA,SanaTA	Lamassu-Fam,Mokosh_TypeI,R-M_Type_I,RosmerTA,SanaTA	GCA_016470095.1	15	clinical material	Germany	Western Europe	abaF=COMPLETE,amvA=COMPLETE,ant(3'')-IIa=COMPLETE,aph(3'')-Ib=COMPLETE,aph(3')-VIa=COMPLETE,aph(6)-Id=COMPLETE,blaADC=COMPLETE,blaOXA-51=COMPLETE,blaOXA-72=COMPLETE,sul2=COMPLETE	10
ab00265	Cas,Gabija,Gao_Qat,R-M,RosmerTA	CAS_Class1-Subtype-I-F,Gabija,Gao_Qat,R-M_Type_II,RosmerTA	GCA_016470115.1	1	clinical material	Germany	Western Europe	aac(3)-Ia=COMPLETE,aadA1=COMPLETE,abaF=COMPLETE,adeC=COMPLETE,amvA=COMPLETE,ant(3'')-IIa=COMPLETE,blaADC-74=COMPLETE,blaOXA-69=COMPLETE,blaOXA-72=COMPLETE,sul1=COMPLETE	10
ab00266	Gao_Qat,PD-T4-5,PD-T7-5,SspBCDE	Gao_Qat,PD-T4-5,PD-T7-5,SspBCDE	GCA_016470135.1	187	clinical material	Germany	Western Europe	aac(6')-Ib'=COMPLETE,abaF=COMPLETE,adeC=COMPLETE,amvA=COMPLETE,ant(3'')-IIa=COMPLETE,aph(3'')-Ib=COMPLETE,aph(3')-Ia=COMPLETE,aph(6)-Id=COMPLETE,armA=COMPLETE,blaADC-30=COMPLETE,blaOXA-23=COMPLETE,blaOXA-66=COMPLETE,catB8=COMPLETE,mph(E)=COMPLETE,msr(E)=COMPLETE,sul1=COMPLETE,tet(B)=COMPLETE	17
ab00267	R-M,SspBCDE	R-M_Type_II,SspBCDE	GCA_016470155.1	2	clinical material	Germany	Western Europe	aac(3)-Ia=COMPLETE,abaF=PARTIAL_END_OF_CONTIG,adeC=PARTIAL_END_OF_CONTIG,amvA=PARTIAL_END_OF_CONTIG,ant(3'')-IIa=COMPLETE,aph(3'')-Ib=COMPLETE,aph(3')-VIb=COMPLETE,aph(6)-Id=COMPLETE,aph(6)-Id=PARTIAL_END_OF_CONTIG,blaADC-25=COMPLETE,blaOXA-23=COMPLETE,blaOXA=PARTIAL_END_OF_CONTIG,blaPER-13=COMPLETE,sul2=COMPLETE	14
ab00268	Gao_Qat,SspBCDE	Gao_Qat,SspBCDE	GCA_016470175.1	2	clinical material	Germany	Western Europe	abaF=COMPLETE,adeC=COMPLETE,amvA=PARTIAL_END_OF_CONTIG,ant(3'')-IIa=COMPLETE,aph(3'')-Ib=COMPLETE,aph(3')-Ia=COMPLETE,aph(3')-VIa=COMPLETE,aph(6)-Id=COMPLETE,armA=COMPLETE,blaADC-73=COMPLETE,blaOXA-23=COMPLETE,blaOXA-66=COMPLETE,blaTEM-1=COMPLETE,mph(E)=COMPLETE,msr(E)=COMPLETE,tet(B)=COMPLETE	16
ab00269	AbiH,R-M,RosmerTA,SspBCDE	AbiH,R-M_Type_I,RosmerTA,SspBCDE	GCA_016470195.1	45	clinical material	Germany	Western Europe	aac(3)-Ia=COMPLETE,aadA1=COMPLETE,abaF=COMPLETE,adeC=COMPLETE,amvA=COMPLETE,ant(3'')-IIa=COMPLETE,aph(3')-VIb=COMPLETE,blaADC-11=COMPLETE,blaOXA-66=COMPLETE,blaOXA-72=COMPLETE,blaPER-1=COMPLETE,sul1=COMPLETE	12
ab00270	Shedu,SspBCDE	Shedu,SspBCDE	GCA_016470215.1	2	clinical material	Germany	Western Europe	aac(3)-Ia=COMPLETE,abaF=PARTIAL_END_OF_CONTIG,adeC=COMPLETE,amvA=COMPLETE,ant(3'')-IIa=COMPLETE,aph(3'')-Ib=COMPLETE,aph(3')-VIb=COMPLETE,aph(6)-Id=COMPLETE,aph(6)-Id=PARTIAL_END_OF_CONTIG,blaADC-25=COMPLETE,blaOXA-23=COMPLETE,blaOXA-66=COMPLETE,blaPER-1=COMPLETE,sul2=COMPLETE	14
ab00271	R-M,SspBCDE	R-M_Type_II,SspBCDE	GCA_016470235.1	2	clinical material	Germany	Western Europe	aac(3)-Ia=COMPLETE,abaF=PARTIAL_END_OF_CONTIG,adeC=COMPLETE,amvA=COMPLETE,ant(3'')-IIa=COMPLETE,aph(3'')-Ib=COMPLETE,aph(3')-VIb=COMPLETE,aph(6)-Id=COMPLETE,aph(6)-Id=PARTIAL_END_OF_CONTIG,blaADC-25=COMPLETE,blaOXA-23=COMPLETE,blaOXA-66=COMPLETE,blaPER-13=COMPLETE,sul2=COMPLETE	14
ab00272	Gao_Qat,SspBCDE	Gao_Qat,SspBCDE	GCA_016470255.1	2	clinical material	Germany	Western Europe	abaF=COMPLETE,adeC=COMPLETE,amvA=COMPLETE,ant(3'')-IIa=COMPLETE,aph(3'')-Ib=COMPLETE,aph(6)-Id=COMPLETE,armA=COMPLETE,blaADC-73=COMPLETE,blaOXA-23=COMPLETE,blaOXA-66=COMPLETE,mph(E)=COMPLETE,msr(E)=COMPLETE,sul2=COMPLETE,tet(B)=COMPLETE	14
ab00273	SspBCDE	SspBCDE	GCA_016470275.1	2	Wound/Abscess	United States of America	Northern America	abaF=COMPLETE,amvA=COMPLETE,ant(3'')-IIa=PARTIAL_END_OF_CONTIG,blaADC-33=COMPLETE,blaOXA-82=COMPLETE,gyrA_S81L=POINT,parC_S84L=POINT	7
ab00274	PD-T4-5,PD-T7-5,SspBCDE	PD-T4-5,PD-T7-5,SspBCDE	GCA_016470295.1	2	urine	United States of America	Northern America	aac(3)-Ia=COMPLETE,aacA16=COMPLETE,abaF=COMPLETE,adeC=COMPLETE,amvA=COMPLETE,ant(3'')-IIa=COMPLETE,aph(3'')-Ib=COMPLETE,aph(6)-Id=COMPLETE,blaADC-30=COMPLETE,blaOXA-66=COMPLETE,blaOXA-72=COMPLETE,gyrA_S81L=POINT,mph(E)=COMPLETE,parC_E88K=POINT,sul2=COMPLETE,tet(B)=COMPLETE	16
ab00275	AbiH,AbiU,CBASS,dGTPase,R-M	AbiH,AbiU,CBASS_II,dGTPase,R-M_Type_I,R-M_Type_II	GCA_016470315.1	78	bronchoalveolar lavage	United States of America	Northern America	aac(6')-Ian=COMPLETE,abaF=COMPLETE,amvA=COMPLETE,ant(2'')-Ia=COMPLETE,ant(3'')-IIa=COMPLETE,aph(3')-Ia=COMPLETE,blaADC-152=COMPLETE,blaCARB-16=COMPLETE,blaOXA=COMPLETE,gyrA_S81L=POINT,parC_S84L=POINT,sul2=COMPLETE	12
ab00276	SspBCDE	SspBCDE	GCA_016470335.1	2	clinical material	Germany	Western Europe	aac(3)-Ia=COMPLETE,aadA1=COMPLETE,abaF=COMPLETE,adeC=COMPLETE,amvA=COMPLETE,ant(3'')-IIa=COMPLETE,aph(3')-VIb=COMPLETE,blaADC-11=COMPLETE,blaOXA-66=COMPLETE,blaOXA-72=COMPLETE,blaPER-1=COMPLETE,sul1=COMPLETE	12
ab00277	RosmerTA,SspBCDE	RosmerTA,SspBCDE	GCA_016470355.1	2	Tracheal Aspirate/Wash	United States of America	Northern America	aac(3)-Ia=COMPLETE,aac(6')=MISTRANSLATION,aacA16=COMPLETE,abaF=COMPLETE,adeC=COMPLETE,amvA=COMPLETE,ant(3'')-IIa=COMPLETE,aph(3'')-Ib=COMPLETE,aph(6)-Id=COMPLETE,blaADC=PARTIAL_END_OF_CONTIG,blaOXA-66=COMPLETE,blaOXA-72=COMPLETE,ftsI_A515V=POINT,gyrA_S81L=POINT,mph(E)=COMPLETE,msr(E)=COMPLETE,parC_E88K=POINT,sul2=COMPLETE,tet(B)=COMPLETE	19
ab00278	SspBCDE	SspBCDE	GCA_016470375.1	2	clinical material	Germany	Western Europe	aac(3)-Ia=COMPLETE,aadA1=COMPLETE,abaF=COMPLETE,adeC=COMPLETE,amvA=COMPLETE,ant(3'')-IIa=COMPLETE,aph(3')-VIb=COMPLETE,blaADC-11=COMPLETE,blaOXA-66=COMPLETE,blaOXA-72=COMPLETE,blaPER-1=COMPLETE,sul1=COMPLETE	12
ab00279	Gao_Qat,SspBCDE	Gao_Qat,SspBCDE	GCA_016470395.1	2	Wound/Abscess	United States of America	Northern America	abaF=COMPLETE,amvA=COMPLETE,ant(3'')-IIa=COMPLETE,aph(3'')-Ib=COMPLETE,aph(3')-Ia=COMPLETE,aph(6)-Id=COMPLETE,armA=COMPLETE,blaADC-73=COMPLETE,blaOXA-23=COMPLETE,blaOXA-66=COMPLETE,blaTEM-1=COMPLETE,ftsI_A515V=POINT,gyrA_S81L=POINT,mph(E)=COMPLETE,msr(E)=COMPLETE,parC_S84L=POINT,tet(B)=COMPLETE	17
ab00280	Gao_Qat,SspBCDE	Gao_Qat,SspBCDE	GCA_016470415.1	2	urine	United States of America	Northern America	abaF=COMPLETE,amvA=COMPLETE,ant(3'')-IIa=COMPLETE,aph(3'')-Ib=COMPLETE,aph(3')-Ia=COMPLETE,aph(6)-Id=COMPLETE,armA=COMPLETE,blaADC-73=COMPLETE,blaOXA-23=COMPLETE,blaOXA-66=COMPLETE,blaTEM-1=COMPLETE,ftsI_A515V=POINT,gyrA_S81L=POINT,mph(E)=COMPLETE,msr(E)=COMPLETE,parC_S84L=POINT,tet(B)=COMPLETE	17
ab00281	CBASS,NLR,R-M,RosmerTA,SEFIR	CBASS_I,NLR_like_bNACHT01,R-M_Type_I,R-M_Type_IV,RosmerTA,SEFIR	GCA_016470435.1	1091	urine	United States of America	Northern America	aadA2=COMPLETE,abaF=COMPLETE,amvA=COMPLETE,ant(2'')-Ia=COMPLETE,ant(3'')-IIa=COMPLETE,aph(3')-Ia=COMPLETE,blaADC-25=COMPLETE,blaOXA-223=COMPLETE,blaOXA-24=COMPLETE,gyrA_S81L=POINT,parC_S84L=POINT,sul1=COMPLETE	12
ab00282	R-M,RosmerTA	R-M_Type_I,RosmerTA	GCA_016470455.1	499	Wound/Abscess	United States of America	Northern America	aadA2=COMPLETE,abaF=COMPLETE,amvA=COMPLETE,ant(2'')-Ia=COMPLETE,ant(3'')-IIa=COMPLETE,blaADC-222=COMPLETE,blaCARB-2=COMPLETE,blaOXA-225=COMPLETE,blaOXA-23=COMPLETE,blaOXA-95=COMPLETE,blaOXA=PARTIAL_END_OF_CONTIG,catB11=COMPLETE,catB3=COMPLETE,cmlA1=COMPLETE,cmlA1=PARTIAL_END_OF_CONTIG,dfrA19=COMPLETE,gyrA_S81L=POINT,mph(E)=PARTIAL,mph(E)=PARTIAL_END_OF_CONTIG,msr(E)=COMPLETE,parC_S84L=POINT,sul1=…	22
ab00283	Gao_Qat,SspBCDE	Gao_Qat,SspBCDE	GCA_016470475.1	2	Wound/Abscess	United States of America	Northern America	abaF=COMPLETE,amvA=COMPLETE,ant(3'')-IIa=COMPLETE,aph(3'')-Ib=COMPLETE,aph(3')-Ia=COMPLETE,aph(6)-Id=COMPLETE,armA=COMPLETE,blaADC-73=COMPLETE,blaOXA-23=COMPLETE,blaOXA-66=COMPLETE,blaTEM-1=COMPLETE,ftsI_A515V=POINT,gyrA_S81L=POINT,mph(E)=COMPLETE,msr(E)=COMPLETE,parC_S84L=POINT,tet(B)=COMPLETE,tet(B)=PARTIAL_END_OF_CONTIG	18
ab00284	SspBCDE	SspBCDE	GCA_016470495.1	2	bronchoalveolar lavage	United States of America	Northern America	aac(3)-Ia=COMPLETE,aac(6')-Ib'=COMPLETE,aacA16=COMPLETE,aadA1=COMPLETE,aadA1=PARTIAL_END_OF_CONTIG,abaF=COMPLETE,adeC=COMPLETE,amvA=COMPLETE,ant(3'')-IIa=COMPLETE,aph(3'')-Ib=COMPLETE,aph(3')-Ia=COMPLETE,aph(3')-Ia=PARTIAL_END_OF_CONTIG,aph(6)-Id=COMPLETE,armA=COMPLETE,blaADC-30=COMPLETE,blaOXA-66=COMPLETE,blaOXA-72=COMPLETE,catB8=COMPLETE,gyrA_S81L=POINT,mph(E)=COMPLETE,msr(E)=COMPLETE,parC_S84L…	24
ab00285	Gao_Qat,SspBCDE	Gao_Qat,SspBCDE	GCA_016470515.1	2	sputum	United States of America	Northern America	abaF=COMPLETE,amvA=COMPLETE,ant(3'')-IIa=COMPLETE,aph(3'')-Ib=COMPLETE,aph(3')-Ia=COMPLETE,aph(6)-Id=COMPLETE,armA=COMPLETE,blaADC-73=COMPLETE,blaOXA-23=COMPLETE,blaOXA-66=COMPLETE,blaTEM-1=COMPLETE,ftsI_A515V=POINT,gyrA_S81L=POINT,mph(E)=COMPLETE,msr(E)=COMPLETE,parC_S84L=POINT,tet(B)=COMPLETE	17
ab00286	Gao_Qat,SspBCDE	Gao_Qat,SspBCDE	GCA_016470535.1	2	other	United States of America	Northern America	abaF=COMPLETE,amvA=COMPLETE,ant(3'')-IIa=COMPLETE,aph(3'')-Ib=COMPLETE,aph(3')-Ia=COMPLETE,aph(6)-Id=COMPLETE,armA=COMPLETE,blaADC=COMPLETE,blaOXA-23=COMPLETE,blaOXA-66=COMPLETE,blaTEM-1=COMPLETE,ftsI_A515V=POINT,gyrA_S81L=POINT,mph(E)=COMPLETE,msr(E)=COMPLETE,parC_S84L=POINT,tet(B)=COMPLETE	17
ab00287	Gao_Qat,SspBCDE	Gao_Qat,SspBCDE	GCA_016470555.1	2	Wound/Abscess	United States of America	Northern America	abaF=COMPLETE,amvA=COMPLETE,ant(3'')-IIa=COMPLETE,aph(3'')-Ib=COMPLETE,aph(3')-Ia=COMPLETE,aph(6)-Id=COMPLETE,armA=COMPLETE,blaADC=COMPLETE,blaOXA-23=COMPLETE,blaOXA-66=COMPLETE,blaTEM-1=COMPLETE,ftsI_A515V=POINT,gyrA_S81L=POINT,mph(E)=COMPLETE,msr(E)=COMPLETE,parC_S84L=POINT,sul2=COMPLETE,tet(B)=COMPLETE	18
ab00288	Gao_Qat,SspBCDE	Gao_Qat,SspBCDE	GCA_016470575.1	2	sputum	United States of America	Northern America	abaF=COMPLETE,adeC=COMPLETE,amvA=COMPLETE,ant(3'')-IIa=COMPLETE,aph(3'')-Ib=COMPLETE,aph(3')-Ia=COMPLETE,aph(6)-Id=COMPLETE,armA=COMPLETE,blaADC-73=COMPLETE,blaOXA-23=COMPLETE,blaOXA-66=COMPLETE,blaTEM-1=COMPLETE,ftsI_A515V=POINT,gyrA_S81L=POINT,mph(E)=COMPLETE,msr(E)=COMPLETE,parC_S84L=POINT,sul2=COMPLETE,tet(B)=COMPLETE	19
ab00289	Gao_Qat,SspBCDE	Gao_Qat,SspBCDE	GCA_016470585.1	2	Wound/Abscess	United States of America	Northern America	abaF=COMPLETE,amvA=COMPLETE,ant(3'')-IIa=COMPLETE,aph(3'')-Ib=COMPLETE,aph(3')-Ia=COMPLETE,aph(6)-Id=COMPLETE,armA=COMPLETE,blaADC-73=COMPLETE,blaOXA-23=COMPLETE,blaOXA-66=COMPLETE,blaTEM-1=COMPLETE,ftsI_A515V=POINT,gyrA_S81L=POINT,mph(E)=COMPLETE,msr(E)=COMPLETE,parC_S84L=POINT,tet(B)=COMPLETE	17
ab00290	Gao_Qat,SspBCDE	Gao_Qat,SspBCDE	GCA_016470615.1	2	Wound/Abscess	United States of America	Northern America	abaF=COMPLETE,amvA=COMPLETE,ant(3'')-IIa=COMPLETE,aph(3'')-Ib=COMPLETE,aph(6)-Id=COMPLETE,armA=COMPLETE,blaADC-73=COMPLETE,blaOXA-23=COMPLETE,blaOXA-66=COMPLETE,blaTEM-1=COMPLETE,ftsI_A515V=POINT,gyrA_S81L=POINT,mph(E)=COMPLETE,msr(E)=COMPLETE,parC_S84L=POINT,tet(B)=COMPLETE	16
ab00291	SspBCDE	SspBCDE	GCA_016470635.1	2	Wound/Abscess	United States of America	Northern America	aacA16=COMPLETE,abaF=COMPLETE,adeC=COMPLETE,amvA=COMPLETE,ant(3'')-IIa=COMPLETE,aph(3'')-Ib=COMPLETE,aph(6)-Id=COMPLETE,blaADC-82=COMPLETE,blaOXA-66=COMPLETE,blaOXA-72=COMPLETE,gyrA_S81L=POINT,parC_S84L=POINT,sul2=COMPLETE,tet(B)=COMPLETE	14
ab00292	Gao_Qat,SspBCDE	Gao_Qat,SspBCDE	GCA_016470655.1	2	blood	United States of America	Northern America	abaF=COMPLETE,amvA=COMPLETE,ant(3'')-IIa=COMPLETE,aph(3'')-Ib=COMPLETE,aph(6)-Id=COMPLETE,armA=COMPLETE,blaADC-73=COMPLETE,blaOXA-23=COMPLETE,blaOXA-66=COMPLETE,ftsI_A515V=POINT,gyrA_S81L=POINT,mph(E)=COMPLETE,msr(E)=COMPLETE,parC_S84L=POINT,tet(B)=COMPLETE	15
ab00293	Gao_Qat,SspBCDE	Gao_Qat,SspBCDE	GCA_016470675.1	2	sputum	United States of America	Northern America	abaF=COMPLETE,amvA=COMPLETE,ant(3'')-IIa=COMPLETE,aph(3'')-Ib=COMPLETE,aph(6)-Id=COMPLETE,armA=COMPLETE,blaADC-73=COMPLETE,blaOXA-23=COMPLETE,blaOXA-66=COMPLETE,blaTEM-1=COMPLETE,ftsI_A515V=POINT,gyrA_S81L=POINT,mph(E)=COMPLETE,msr(E)=COMPLETE,parC_S84L=POINT,tet(B)=COMPLETE	16
ab00294	Gao_Qat,SspBCDE	Gao_Qat,SspBCDE	GCA_016470695.1	2	Wound/Abscess	United States of America	Northern America	abaF=COMPLETE,amvA=COMPLETE,ant(3'')-IIa=COMPLETE,aph(3'')-Ib=COMPLETE,aph(3')-Ia=COMPLETE,aph(6)-Id=COMPLETE,armA=COMPLETE,blaADC-73=COMPLETE,blaOXA-23=COMPLETE,blaOXA-66=COMPLETE,blaTEM-1=COMPLETE,ftsI_A515V=POINT,gyrA_S81L=POINT,mph(E)=COMPLETE,msr(E)=COMPLETE,parC_S84L=POINT,sul2=COMPLETE,tet(B)=COMPLETE	18
ab00295	DRT,PD-T7-2,R-M,Septu	DRT_2,PD-T7-2,R-M_Type_I,Septu	GCA_016470715.1	1142	sputum isolate	United States of America	Northern America	aac(6')-Ian=COMPLETE,abaF=COMPLETE,amvA=COMPLETE,ant(2'')-Ia=COMPLETE,ant(3'')-IIa=COMPLETE,aph(3')-Ia=COMPLETE,blaADC-87=COMPLETE,blaOXA-23=COMPLETE,blaOXA=COMPLETE,gyrA_S81L=POINT,mph(E)=COMPLETE,msr(E)=COMPLETE,parC_S84L=POINT,sul2=COMPLETE	14
ab00296	Gao_Qat,SspBCDE	Gao_Qat,SspBCDE	GCA_016470735.1	2	Wound/Abscess	United States of America	Northern America	abaF=COMPLETE,amvA=COMPLETE,ant(3'')-IIa=COMPLETE,aph(3'')-Ib=COMPLETE,aph(6)-Id=COMPLETE,armA=COMPLETE,blaADC-73=COMPLETE,blaOXA-23=COMPLETE,blaOXA-66=COMPLETE,blaTEM-1=COMPLETE,ftsI_A515V=POINT,gyrA_S81L=POINT,mph(E)=COMPLETE,msr(E)=COMPLETE,parC_S84L=POINT,tet(B)=COMPLETE	16
ab00297	SspBCDE	SspBCDE	GCA_016470755.1	2	sputum	United States of America	Northern America	aac(6')-Ib'=COMPLETE,aadA1=COMPLETE,abaF=COMPLETE,adeC=COMPLETE,amvA=COMPLETE,ant(3'')-IIa=COMPLETE,aph(3'')-Ib=COMPLETE,aph(3')-Ia=COMPLETE,aph(6)-Id=COMPLETE,armA=COMPLETE,blaADC-30=COMPLETE,blaOXA-66=COMPLETE,blaOXA-72=COMPLETE,blaOXA=COMPLETE,catB8=COMPLETE,gyrA_S81L=POINT,mph(E)=COMPLETE,msr(E)=COMPLETE,parC_S84L=POINT,sul1=COMPLETE,sul2=COMPLETE,tet(B)=COMPLETE	22
ab00298	Gao_Qat,SspBCDE	Gao_Qat,SspBCDE	GCA_016470775.1	2	swab	United States of America	Northern America	abaF=COMPLETE,amvA=COMPLETE,ant(3'')-IIa=COMPLETE,aph(3'')-Ib=COMPLETE,aph(3')-Ia=COMPLETE,aph(6)-Id=COMPLETE,armA=COMPLETE,blaADC-73=COMPLETE,blaOXA-23=COMPLETE,blaOXA-66=COMPLETE,blaTEM-1=COMPLETE,ftsI_A515V=POINT,gyrA_S81L=POINT,mph(E)=COMPLETE,msr(E)=COMPLETE,parC_S84L=POINT,sul2=COMPLETE,tet(B)=COMPLETE	18
ab00299			GCA_016470795.1	499	sputum	United States of America	Northern America	abaF=COMPLETE,amvA=COMPLETE,ant(3'')-IIa=COMPLETE,blaADC-222=COMPLETE,blaOXA-23=COMPLETE,blaOXA-95=COMPLETE,gyrA_S81L=POINT,mph(E)=COMPLETE,msr(E)=COMPLETE,parC_S84L=POINT	10
ab00300	AVAST,PD-T7-3,PD-T7-5,Retron,R-M,Septu	AVAST_III,PD-T7-3,PD-T7-5,Retron_I_C,R-M_Type_II,Septu	GCA_016470815.1	-	Tissue	United States of America	Northern America	amvA=COMPLETE,ant(3'')-IIa=COMPLETE,blaADC-80=COMPLETE,blaOXA-72=COMPLETE,blaOXA-91=COMPLETE,blaOXA=PARTIAL_END_OF_CONTIG	6
ab00301	R-M,RosmerTA	R-M_Type_I,RosmerTA	GCA_016470835.1	499	Wound/Abscess	United States of America	Northern America	aadA2=COMPLETE,abaF=COMPLETE,amvA=COMPLETE,ant(2'')-Ia=COMPLETE,ant(3'')-IIa=COMPLETE,blaADC-222=COMPLETE,blaCARB-2=COMPLETE,blaOXA-23=COMPLETE,blaOXA-95=COMPLETE,catB11=COMPLETE,catB3=COMPLETE,cmlA1=COMPLETE,dfrA19=COMPLETE,gyrA_S81L=POINT,mph(E)=COMPLETE,msr(E)=COMPLETE,parC_S84L=POINT,sul1=COMPLETE	18
ab00302	AVAST,PD-T7-3,PD-T7-5,Retron,R-M,Septu	AVAST_III,PD-T7-3,PD-T7-5,Retron_I_C,R-M_Type_II,Septu	GCA_016470855.1	-	Wound/Abscess	United States of America	Northern America	amvA=COMPLETE,ant(3'')-IIa=COMPLETE,blaADC-80=COMPLETE,blaOXA-72=COMPLETE,blaOXA-91=COMPLETE,blaOXA=PARTIAL_END_OF_CONTIG	6
ab00303	SspBCDE	SspBCDE	GCA_016470875.1	2	urine	United States of America	Northern America	aac(3)-Ia=COMPLETE,aadA1=COMPLETE,abaF=COMPLETE,adeC=COMPLETE,amvA=COMPLETE,ant(3'')-IIa=PARTIAL,ant(3'')-IIa=PARTIAL_END_OF_CONTIG,aph(3')-VIa=COMPLETE,blaADC-33=COMPLETE,blaOXA-23=COMPLETE,blaOXA-82=COMPLETE,gyrA_S81L=POINT,mph(E)=COMPLETE,msr(E)=COMPLETE,parC_E88K=POINT,parC_S84L=POINT,sul1=COMPLETE,sul1=PARTIAL_END_OF_CONTIG	18
ab00304	SspBCDE	SspBCDE	GCA_016470895.1	2	Wound/Abscess	United States of America	Northern America	aac(3)-Ia=COMPLETE,aac(6')-Ib'=COMPLETE,aacA16=COMPLETE,aadA1=COMPLETE,abaF=COMPLETE,adeC=COMPLETE,amvA=COMPLETE,ant(3'')-IIa=COMPLETE,aph(3'')-Ib=COMPLETE,aph(3')-Ia=COMPLETE,aph(3')-Ia=PARTIAL_END_OF_CONTIG,aph(6)-Id=COMPLETE,armA=COMPLETE,blaADC-56=COMPLETE,blaOXA-66=COMPLETE,blaOXA-72=COMPLETE,catB8=COMPLETE,gyrA_S81L=POINT,mph(E)=COMPLETE,msr(E)=COMPLETE,parC_S84L=POINT,sul1=COMPLETE,tet(B)=…	23
ab00305	DRT,PD-T7-2,R-M	DRT_2,PD-T7-2,R-M_Type_I	GCA_016470915.1	1142	rectal swab	United States of America	Northern America	aac(6')-Ian=COMPLETE,abaF=COMPLETE,amvA=COMPLETE,ant(2'')-Ia=COMPLETE,ant(3'')-IIa=COMPLETE,aph(3')-Ia=COMPLETE,blaADC-87=COMPLETE,blaOXA-23=COMPLETE,blaOXA=COMPLETE,gyrA_S81L=POINT,mph(E)=COMPLETE,msr(E)=COMPLETE,parC_S84L=POINT,sul2=COMPLETE	14
ab00306	Gao_Qat,SspBCDE	Gao_Qat,SspBCDE	GCA_016470935.1	2	sputum isolate	United States of America	Northern America	abaF=COMPLETE,adeC=COMPLETE,amvA=COMPLETE,ant(3'')-IIa=COMPLETE,aph(3'')-Ib=COMPLETE,aph(6)-Id=COMPLETE,armA=COMPLETE,blaADC=COMPLETE,blaOXA-66=COMPLETE,blaOXA=COMPLETE,ftsI_A515V=POINT,gyrA_S81L=POINT,mph(E)=COMPLETE,msr(E)=COMPLETE,parC_S84L=POINT,sul2=COMPLETE,tet(B)=COMPLETE	17
ab00307	DRT,PD-T7-2,PD-T7-5,Septu	DRT_2,PD-T7-2,PD-T7-5,Septu	GCA_016470955.1	1142		United States of America	Northern America	aac(6')-Ian=COMPLETE,abaF=COMPLETE,amvA=COMPLETE,ant(2'')-Ia=COMPLETE,ant(3'')-IIa=COMPLETE,aph(3')-Ia=COMPLETE,blaADC-87=COMPLETE,blaOXA-23=COMPLETE,blaOXA=COMPLETE,gyrA_S81L=POINT,parC_S84L=POINT,sul2=COMPLETE	12
ab00308	DRT,PD-T7-2,PD-T7-5,R-M	DRT_2,PD-T7-2,PD-T7-5,R-M_Type_I	GCA_016470975.1	1142	tracheal aspirate isolate	United States of America	Northern America	abaF=COMPLETE,amvA=COMPLETE,ant(3'')-IIa=COMPLETE,blaADC-87=COMPLETE,blaOXA-23=COMPLETE,blaOXA=COMPLETE,gyrA_S81L=POINT,parC_S84L=POINT,tet(39)=COMPLETE	9
ab00309	PD-T7-2,PD-T7-5,R-M	PD-T7-2,PD-T7-5,R-M_Type_I	GCA_016470995.1	1142	tracheal aspirate isolate	United States of America	Northern America	abaF=COMPLETE,amvA=COMPLETE,ant(3'')-IIa=COMPLETE,blaADC-87=COMPLETE,blaOXA-23=COMPLETE,blaOXA=COMPLETE,gyrA_S81L=POINT,parC_S84L=POINT,tet(39)=COMPLETE	9
ab00310	DRT,PD-T7-2,R-M,Septu	DRT_2,PD-T7-2,R-M_Type_I,Septu	GCA_016471015.1	1142	sputum isolate	United States of America	Northern America	aac(6')-Ian=COMPLETE,abaF=COMPLETE,amvA=COMPLETE,ant(2'')-Ia=COMPLETE,ant(3'')-IIa=COMPLETE,aph(3')-Ia=COMPLETE,blaADC-87=COMPLETE,blaOXA-23=COMPLETE,blaOXA=COMPLETE,gyrA_S81L=POINT,mph(E)=COMPLETE,msr(E)=COMPLETE,parC_S84L=POINT,sul2=COMPLETE	14
ab00311	DRT,PD-T7-2,R-M,Septu	DRT_2,PD-T7-2,R-M_Type_I,Septu	GCA_016471035.1	1142		United States of America	Northern America	aac(6')-Ian=COMPLETE,abaF=COMPLETE,amvA=COMPLETE,ant(2'')-Ia=COMPLETE,ant(3'')-IIa=COMPLETE,aph(3')-Ia=COMPLETE,blaADC-87=COMPLETE,blaOXA-23=COMPLETE,blaOXA=COMPLETE,gyrA_S81L=POINT,mph(E)=COMPLETE,msr(E)=COMPLETE,parC_S84L=POINT,sul2=COMPLETE	14
ab00312	DRT,PD-T7-2,R-M,Septu	DRT_2,PD-T7-2,R-M_Type_I,Septu	GCA_016471055.1	1142	sputum tracheal aspirate isolate	United States of America	Northern America	aac(6')-Ian=COMPLETE,abaF=COMPLETE,amvA=COMPLETE,ant(2'')-Ia=COMPLETE,ant(3'')-IIa=COMPLETE,aph(3')-Ia=COMPLETE,blaADC-87=COMPLETE,blaOXA-23=COMPLETE,blaOXA=COMPLETE,gyrA_S81L=POINT,mph(E)=COMPLETE,msr(E)=COMPLETE,parC_S84L=POINT,sul2=COMPLETE	14
ab00313	R-M,SspBCDE	R-M_Type_I,SspBCDE	GCA_016471075.1	2		United States of America	Northern America	adeC=COMPLETE,amvA=COMPLETE,ant(3'')-IIa=PARTIAL,ant(3'')-IIa=PARTIAL_END_OF_CONTIG,blaADC-33=COMPLETE,blaOXA-23=COMPLETE,blaOXA-82=COMPLETE,gyrA_S81L=POINT,mph(E)=COMPLETE,parC_S84L=POINT	10
ab00314	R-M,RosmerTA	R-M_Type_I,RosmerTA	GCA_016471095.1	499		United States of America	Northern America	abaF=COMPLETE,amvA=COMPLETE,ant(2'')-Ia=COMPLETE,ant(3'')-IIa=COMPLETE,blaADC-222=COMPLETE,blaOXA-23=COMPLETE,blaOXA-95=COMPLETE,catB3=COMPLETE,dfrA19=COMPLETE,gyrA_S81L=POINT,mph(E)=COMPLETE,msr(E)=COMPLETE,parC_E88K=POINT,sul1=COMPLETE,sul1=PARTIAL_END_OF_CONTIG	15
ab00315	DRT,PD-T7-2,PD-T7-5,R-M,Septu	DRT_2,PD-T7-2,PD-T7-5,R-M_Type_I,Septu	GCA_016471115.1	1142		United States of America	Northern America	aac(6')-Ian=COMPLETE,abaF=COMPLETE,amvA=COMPLETE,ant(2'')-Ia=COMPLETE,ant(3'')-IIa=COMPLETE,aph(3')-Ia=COMPLETE,blaADC-87=COMPLETE,blaOXA-23=COMPLETE,blaOXA=COMPLETE,gyrA_S81L=POINT,parC_S84L=POINT,sul2=COMPLETE	12
ab00316	PD-T4-5,PD-T7-5,SspBCDE	PD-T4-5,PD-T7-5,SspBCDE	GCA_016471135.1	2	wound isolate	United States of America	Northern America	abaF=COMPLETE,adeC=COMPLETE,amvA=COMPLETE,ant(3'')-IIa=COMPLETE,aph(3'')-Ib=COMPLETE,aph(3')-Ia=COMPLETE,aph(3')-Ia=PARTIAL_END_OF_CONTIG,aph(6)-Id=COMPLETE,blaADC-223=COMPLETE,blaOXA=COMPLETE,blaTEM-1=COMPLETE,gyrA_S81L=POINT,mph(E)=COMPLETE,msr(E)=COMPLETE,parC_S84L=POINT,sul2=COMPLETE,tet(B)=COMPLETE	17
ab00317	Gao_Qat,SspBCDE	Gao_Qat,SspBCDE	GCA_016471155.1	2	wound isolate	United States of America	Northern America	abaF=COMPLETE,adeC=COMPLETE,amvA=PARTIAL_END_OF_CONTIG,ant(3'')-IIa=COMPLETE,aph(3'')-Ib=COMPLETE,aph(6)-Id=COMPLETE,blaADC-73=COMPLETE,blaOXA-23=COMPLETE,blaOXA-66=COMPLETE,ftsI_A515V=POINT,gyrA_S81L=POINT,parC_S84L=POINT,tet(B)=COMPLETE	13
ab00318			GCA_016471175.1	2	sputum isolate	United States of America	Northern America	aac(3)-Ia=COMPLETE,abaF=COMPLETE,adeC=PARTIAL_END_OF_CONTIG,amvA=COMPLETE,ant(3'')-IIa=COMPLETE,aph(3'')-Ib=COMPLETE,aph(6)-Id=COMPLETE,blaADC=COMPLETE,blaOXA-66=COMPLETE,blaOXA-72=COMPLETE,gyrA_S81L=POINT,parC_S84L=POINT,tet(B)=COMPLETE	13
ab00319	R-M,RosmerTA	R-M_Type_I,RosmerTA	GCA_016471195.1	499	foot isolate	United States of America	Northern America	aac(6')-Ian=COMPLETE,abaF=COMPLETE,amvA=COMPLETE,ant(2'')-Ia=COMPLETE,ant(3'')-IIa=COMPLETE,aph(3')-Ia=COMPLETE,blaADC-222=COMPLETE,blaOXA-23=COMPLETE,blaOXA-95=COMPLETE,catB3=COMPLETE,dfrA19=COMPLETE,gyrA_S81L=POINT,mph(E)=COMPLETE,msr(E)=COMPLETE,parC_S84L=POINT,sul1=COMPLETE,sul2=COMPLETE	17
ab00320	Gao_Qat,SspBCDE	Gao_Qat,SspBCDE	GCA_016471215.1	2	sputum isolate	United States of America	Northern America	abaF=COMPLETE,adeC=COMPLETE,amvA=PARTIAL_END_OF_CONTIG,ant(3'')-IIa=COMPLETE,aph(3'')-Ib=COMPLETE,aph(6)-Id=COMPLETE,armA=COMPLETE,blaADC-73=COMPLETE,blaOXA-23=COMPLETE,blaOXA-66=COMPLETE,ftsI_A515V=POINT,gyrA_S81L=POINT,mph(E)=COMPLETE,msr(E)=COMPLETE,parC_S84L=POINT,sul2=COMPLETE,tet(B)=COMPLETE	17
ab00321	Gao_Qat,SspBCDE	Gao_Qat,SspBCDE	GCA_016471235.1	2	tracheal aspirate isolate	United States of America	Northern America	abaF=COMPLETE,adeC=COMPLETE,amvA=COMPLETE,ant(3'')-IIa=COMPLETE,aph(3'')-Ib=COMPLETE,aph(6)-Id=COMPLETE,armA=COMPLETE,blaADC-73=COMPLETE,blaOXA-23=COMPLETE,blaOXA-66=COMPLETE,ftsI_A515V=POINT,gyrA_S81L=POINT,mph(E)=COMPLETE,msr(E)=COMPLETE,parC_S84L=POINT,sul2=COMPLETE,tet(B)=COMPLETE	17
ab00322	SspBCDE	SspBCDE	GCA_016471255.1	2	other isolate	United States of America	Northern America	aac(3)-Ia=COMPLETE,aac(6')-Ib'=COMPLETE,aadA1=COMPLETE,aadA1=PARTIAL_END_OF_CONTIG,abaF=COMPLETE,adeC=COMPLETE,amvA=COMPLETE,ant(3'')-IIa=PARTIAL,ant(3'')-IIa=PARTIAL_END_OF_CONTIG,aph(3')-VIa=COMPLETE,blaADC-33=COMPLETE,blaOXA-23=COMPLETE,blaOXA-82=COMPLETE,catB8=COMPLETE,gyrA_S81L=POINT,parC_S84L=POINT,sul1=COMPLETE	17
ab00323			GCA_016471275.1	499	rectal swab	United States of America	Northern America	abaF=COMPLETE,amvA=COMPLETE,ant(3'')-IIa=COMPLETE,blaADC-222=COMPLETE,blaOXA-23=COMPLETE,blaOXA-95=COMPLETE,gyrA_S81L=POINT,mph(E)=COMPLETE,msr(E)=COMPLETE,parC_E88K=POINT	10
ab00324	Gao_Qat,SspBCDE	Gao_Qat,SspBCDE	GCA_016471295.1	2	urine isolate	United States of America	Northern America	abaF=COMPLETE,adeC=COMPLETE,amvA=COMPLETE,ant(3'')-IIa=COMPLETE,aph(3'')-Ib=COMPLETE,aph(6)-Id=COMPLETE,blaADC-73=COMPLETE,blaOXA-23=COMPLETE,blaOXA-66=COMPLETE,ftsI_A515V=POINT,gyrA_S81L=POINT,parC_S84L=POINT,tet(B)=COMPLETE	13
ab00325	SspBCDE	SspBCDE	GCA_016471315.1	2	wound isolate	United States of America	Northern America	aac(3)-Ia=COMPLETE,aac(6')-Ib'=COMPLETE,aadA1=COMPLETE,aadA1=PARTIAL_END_OF_CONTIG,abaF=COMPLETE,adeC=COMPLETE,amvA=COMPLETE,ant(3'')-IIa=PARTIAL,ant(3'')-IIa=PARTIAL_END_OF_CONTIG,aph(3')-VIa=COMPLETE,blaADC-33=COMPLETE,blaOXA-23=COMPLETE,blaOXA-82=COMPLETE,catB8=COMPLETE,gyrA_S81L=POINT,parC_S84L=POINT,sul1=COMPLETE	17
ab00326	Gao_Qat,PD-T4-5,RosmerTA,SspBCDE	Gao_Qat,PD-T4-5,RosmerTA,SspBCDE	GCA_016471335.1	2	other isolate	United States of America	Northern America	aac(3)-Ia=COMPLETE,aac(6')-Ib'=COMPLETE,aadA1=COMPLETE,abaF=COMPLETE,adeC=COMPLETE,amvA=COMPLETE,ant(3'')-IIa=COMPLETE,aph(3'')-Ib=COMPLETE,aph(3')-Ia=COMPLETE,aph(6)-Id=COMPLETE,blaADC-30=COMPLETE,blaOXA-23=COMPLETE,blaOXA-66=COMPLETE,catB8=COMPLETE,gyrA_S81L=POINT,parC_S84L=POINT,sul1=COMPLETE,sul2=COMPLETE,tet(B)=COMPLETE	19
ab00327	SspBCDE	SspBCDE	GCA_016471355.1	2	wound isolate	United States of America	Northern America	aac(3)-Ia=COMPLETE,aadA1=COMPLETE,abaF=COMPLETE,adeC=COMPLETE,amvA=COMPLETE,ant(3'')-IIa=PARTIAL,ant(3'')-IIa=PARTIAL_END_OF_CONTIG,aph(3')-VIa=COMPLETE,blaADC-33=COMPLETE,blaOXA-23=COMPLETE,blaOXA-82=COMPLETE,gyrA_S81L=POINT,mph(E)=COMPLETE,msr(E)=COMPLETE,parC_S84L=POINT,sul1=COMPLETE	16
ab00328	Gao_Qat,SspBCDE	Gao_Qat,SspBCDE	GCA_016471395.1	2	wound isolate	United States of America	Northern America	abaF=COMPLETE,adeC=COMPLETE,amvA=COMPLETE,ant(3'')-IIa=COMPLETE,aph(3'')-Ib=COMPLETE,aph(6)-Id=COMPLETE,armA=COMPLETE,blaADC-73=COMPLETE,blaOXA-23=COMPLETE,blaOXA-66=COMPLETE,ftsI_A515V=POINT,gyrA_S81L=POINT,mph(E)=COMPLETE,msr(E)=COMPLETE,parC_S84L=POINT,tet(B)=COMPLETE	16
ab00329	R-M,RosmerTA	R-M_Type_I,RosmerTA	GCA_016471415.1	499	bronchial brush isolate	United States of America	Northern America	abaF=COMPLETE,amvA=COMPLETE,ant(2'')-Ia=COMPLETE,ant(3'')-IIa=COMPLETE,blaADC-222=COMPLETE,blaOXA-23=COMPLETE,blaOXA-95=COMPLETE,catB3=COMPLETE,dfrA19=COMPLETE,gyrA_S81L=POINT,parC_E88K=POINT,sul1=COMPLETE,sul1=PARTIAL_END_OF_CONTIG	13
ab00330	R-M,RosmerTA	R-M_Type_I,RosmerTA	GCA_016471435.1	499	hip isolate	United States of America	Northern America	abaF=COMPLETE,amvA=COMPLETE,ant(2'')-Ia=COMPLETE,ant(3'')-IIa=COMPLETE,blaADC-222=COMPLETE,blaOXA-23=COMPLETE,blaOXA-95=COMPLETE,catB3=COMPLETE,dfrA19=COMPLETE,gyrA_S81L=POINT,msr(E)=PARTIAL,msr(E)=PARTIAL_END_OF_CONTIG,parC_E88K=POINT,sul1=COMPLETE	14
ab00331	Gao_Qat	Gao_Qat	GCA_016471455.1	2	blood isolate	United States of America	Northern America	abaF=COMPLETE,adeC=COMPLETE,amvA=COMPLETE,ant(2'')-Ia=COMPLETE,ant(3'')-IIa=COMPLETE,aph(3'')-Ib=COMPLETE,aph(6)-Id=COMPLETE,blaADC-162=COMPLETE,blaOXA-66=COMPLETE,blaOXA-72=COMPLETE,catB3=COMPLETE,gyrA_S81L=POINT,mph(E)=PARTIAL_END_OF_CONTIG,msr(E)=COMPLETE,parC_S84L=POINT,sul1=COMPLETE,tet(B)=COMPLETE	17
ab00332	Gao_Qat,PD-T4-5,RosmerTA,SspBCDE	Gao_Qat,PD-T4-5,RosmerTA,SspBCDE	GCA_016471475.1	2	blood isolate	United States of America	Northern America	aac(3)-Ia=COMPLETE,aac(6')-Ib'=COMPLETE,aadA1=COMPLETE,aadA1=PARTIAL_END_OF_CONTIG,abaF=COMPLETE,adeC=COMPLETE,amvA=COMPLETE,ant(3'')-IIa=COMPLETE,aph(3'')-Ib=COMPLETE,aph(3')-Ia=COMPLETE,aph(6)-Id=COMPLETE,blaADC-30=COMPLETE,blaOXA-23=COMPLETE,blaOXA-66=COMPLETE,catB8=COMPLETE,gyrA_S81L=POINT,parC_S84L=POINT,sul1=COMPLETE,sul1=PARTIAL_END_OF_CONTIG,sul2=COMPLETE,tet(B)=COMPLETE	21
ab00333	Gao_Qat,PD-T4-5,PD-T7-5,RosmerTA,SspBCDE	Gao_Qat,PD-T4-5,PD-T7-5,RosmerTA,SspBCDE	GCA_016471495.1	2	urine isolate	United States of America	Northern America	aac(3)-Ia=COMPLETE,aac(6')-Ib'=COMPLETE,aadA1=COMPLETE,abaF=COMPLETE,adeC=COMPLETE,amvA=COMPLETE,ant(3'')-IIa=COMPLETE,aph(3'')-Ib=COMPLETE,aph(3')-Ia=COMPLETE,aph(6)-Id=COMPLETE,blaADC-30=COMPLETE,blaOXA-23=COMPLETE,blaOXA-66=COMPLETE,catB8=COMPLETE,gyrA_S81L=POINT,parC_S84L=POINT,sul1=COMPLETE,sul1=PARTIAL_END_OF_CONTIG,sul2=COMPLETE,tet(B)=COMPLETE	20
ab00334	Gao_Qat,SspBCDE	Gao_Qat,SspBCDE	GCA_016471515.1	2	wound isolate	United States of America	Northern America	abaF=COMPLETE,adeC=COMPLETE,amvA=COMPLETE,ant(3'')-IIa=COMPLETE,aph(3'')-Ib=COMPLETE,aph(6)-Id=COMPLETE,armA=COMPLETE,blaADC-73=COMPLETE,blaOXA-23=COMPLETE,blaOXA-66=COMPLETE,ftsI_A515V=POINT,gyrA_S81L=POINT,mph(E)=COMPLETE,msr(E)=COMPLETE,parC_S84L=POINT,sul2=COMPLETE,tet(B)=COMPLETE	17
ab00335	Gao_Qat,PD-T4-5,PD-T7-5,RosmerTA,SspBCDE	Gao_Qat,PD-T4-5,PD-T7-5,RosmerTA,SspBCDE	GCA_016471535.1	2	blood isolate	United States of America	Northern America	aac(3)-Ia=COMPLETE,aac(6')-Ib'=COMPLETE,aadA1=COMPLETE,abaF=COMPLETE,adeC=COMPLETE,amvA=COMPLETE,ant(3'')-IIa=COMPLETE,aph(3'')-Ib=COMPLETE,aph(3')-Ia=COMPLETE,aph(6)-Id=COMPLETE,blaADC-30=COMPLETE,blaOXA-23=COMPLETE,blaOXA-66=COMPLETE,catB8=COMPLETE,gyrA_S81L=POINT,parC_S84L=POINT,sul1=COMPLETE,sul1=PARTIAL_END_OF_CONTIG,sul2=COMPLETE,tet(B)=COMPLETE	20
ab00336	Gao_Qat,PD-T4-5,PD-T7-5,RosmerTA,SspBCDE	Gao_Qat,PD-T4-5,PD-T7-5,RosmerTA,SspBCDE	GCA_016471555.1	2	blood isolate	United States of America	Northern America	aac(3)-Ia=COMPLETE,aac(6')-Ib'=COMPLETE,aadA1=COMPLETE,aadA1=PARTIAL_END_OF_CONTIG,abaF=COMPLETE,adeC=COMPLETE,amvA=COMPLETE,ant(3'')-IIa=COMPLETE,aph(3'')-Ib=COMPLETE,aph(3')-Ia=COMPLETE,aph(6)-Id=COMPLETE,blaADC-30=COMPLETE,blaOXA-23=COMPLETE,blaOXA-66=COMPLETE,catB8=COMPLETE,gyrA_S81L=POINT,parC_S84L=POINT,sul1=COMPLETE,sul1=PARTIAL_END_OF_CONTIG,sul2=COMPLETE,tet(B)=COMPLETE	21
ab00337	Gao_Qat,SspBCDE	Gao_Qat,SspBCDE	GCA_016471575.1	2	wound isolate	United States of America	Northern America	abaF=COMPLETE,adeC=COMPLETE,amvA=COMPLETE,ant(3'')-IIa=COMPLETE,aph(3'')-Ib=COMPLETE,aph(6)-Id=COMPLETE,armA=COMPLETE,blaADC-73=COMPLETE,blaOXA-23=COMPLETE,blaOXA-66=COMPLETE,ftsI_A515V=POINT,gyrA_S81L=POINT,mph(E)=COMPLETE,msr(E)=COMPLETE,parC_S84L=POINT,sul2=COMPLETE,tet(B)=COMPLETE	17
ab00338			GCA_016471595.1	2	blood isolate	United States of America	Northern America	abaF=COMPLETE,adeC=COMPLETE,amvA=COMPLETE,ant(3'')-IIa=PARTIAL,ant(3'')-IIa=PARTIAL_END_OF_CONTIG,aph(3')-VIa=COMPLETE,blaADC-33=COMPLETE,blaOXA-23=COMPLETE,blaOXA-82=COMPLETE,gyrA_S81L=POINT,parC_S84L=POINT,sul2=COMPLETE	12
ab00339	Gao_Qat,SspBCDE	Gao_Qat,SspBCDE	GCA_016471615.1	2	wound isolate	United States of America	Northern America	abaF=COMPLETE,adeC=COMPLETE,amvA=COMPLETE,ant(3'')-IIa=COMPLETE,aph(3'')-Ib=COMPLETE,aph(6)-Id=COMPLETE,armA=COMPLETE,blaADC-73=COMPLETE,blaOXA-23=COMPLETE,blaOXA-66=COMPLETE,ftsI_A515V=POINT,gyrA_S81L=POINT,mph(E)=COMPLETE,msr(E)=COMPLETE,parC_S84L=POINT,sul2=COMPLETE,tet(B)=COMPLETE	17
ab00340			GCA_016471635.1	2	sputum isolate	United States of America	Northern America	aac(3)-Ia=COMPLETE,abaF=COMPLETE,adeC=PARTIAL_END_OF_CONTIG,amvA=COMPLETE,ant(3'')-IIa=COMPLETE,aph(3'')-Ib=COMPLETE,aph(6)-Id=COMPLETE,blaADC=COMPLETE,blaOXA-66=COMPLETE,blaOXA-72=COMPLETE,gyrA_S81L=POINT,parC_S84L=POINT,tet(B)=COMPLETE	13
ab00341	SspBCDE	SspBCDE	GCA_016471655.1	2	wound isolate	United States of America	Northern America	aac(3)-Ia=COMPLETE,aac(6')-Ib'=COMPLETE,aadA1=COMPLETE,aadA1=PARTIAL_END_OF_CONTIG,abaF=COMPLETE,adeC=COMPLETE,amvA=COMPLETE,ant(3'')-IIa=PARTIAL,ant(3'')-IIa=PARTIAL_END_OF_CONTIG,aph(3')-VIa=COMPLETE,blaADC-33=COMPLETE,blaOXA-23=COMPLETE,blaOXA-82=COMPLETE,catB8=COMPLETE,gyrA_S81L=POINT,parC_S84L=POINT,sul1=COMPLETE	17
ab00342	Gao_Qat,PD-T4-5,RosmerTA,SspBCDE	Gao_Qat,PD-T4-5,RosmerTA,SspBCDE	GCA_016471675.1	2	blood isolate	United States of America	Northern America	aac(3)-Ia=COMPLETE,aac(6')-Ib'=COMPLETE,aac(6')-Ib=MISTRANSLATION,aadA1=COMPLETE,aadA1=PARTIAL_END_OF_CONTIG,abaF=COMPLETE,adeC=COMPLETE,amvA=COMPLETE,ant(3'')-IIa=COMPLETE,aph(3'')-Ib=COMPLETE,aph(3')-Ia=COMPLETE,aph(6)-Id=COMPLETE,blaADC-30=COMPLETE,blaOXA-23=COMPLETE,blaOXA-66=COMPLETE,catB8=COMPLETE,gyrA_S81L=POINT,parC_S84L=POINT,sul1=COMPLETE,sul1=PARTIAL_END_OF_CONTIG,sul2=COMPLETE,tet(B)=…	22
ab00343	SspBCDE	SspBCDE	GCA_016471695.1	2	blood isolate	United States of America	Northern America	abaF=COMPLETE,adeC=COMPLETE,amvA=COMPLETE,ant(3'')-IIa=COMPLETE,aph(3'')-Ib=COMPLETE,aph(6)-Id=COMPLETE,blaADC=COMPLETE,blaOXA=COMPLETE,gyrA_S81L=POINT,parC_S84L=POINT,sul2=COMPLETE,tet(B)=COMPLETE	12
ab00344	Gao_Qat,PD-T4-5,PD-T7-5,RosmerTA,SspBCDE	Gao_Qat,PD-T4-5,PD-T7-5,RosmerTA,SspBCDE	GCA_016471715.1	2	wound isolate	United States of America	Northern America	aac(3)-Ia=COMPLETE,aac(6')-Ib'=COMPLETE,aadA1=COMPLETE,aadA1=PARTIAL_END_OF_CONTIG,abaF=COMPLETE,adeC=COMPLETE,amvA=COMPLETE,ant(3'')-IIa=COMPLETE,aph(3'')-Ib=COMPLETE,aph(3')-Ia=COMPLETE,aph(6)-Id=COMPLETE,blaADC-30=COMPLETE,blaOXA-23=COMPLETE,blaOXA-66=COMPLETE,catB8=COMPLETE,gyrA_S81L=POINT,parC_S84L=POINT,sul2=COMPLETE,tet(B)=COMPLETE	19
ab00345	Gao_Qat,SspBCDE	Gao_Qat,SspBCDE	GCA_016471735.1	2	blood isolate	United States of America	Northern America	aac(6')-Ib'=COMPLETE,aadA1=COMPLETE,abaF=COMPLETE,adeC=COMPLETE,amvA=COMPLETE,ant(3'')-IIa=COMPLETE,aph(3'')-Ib=COMPLETE,aph(3')-Ia=COMPLETE,aph(6)-Id=COMPLETE,blaADC-30=COMPLETE,blaOXA-23=COMPLETE,blaOXA-66=COMPLETE,catB8=COMPLETE,gyrA_S81L=POINT,parC_S84L=POINT,sul2=COMPLETE	16
ab00346	Gao_Qat,SspBCDE	Gao_Qat,SspBCDE	GCA_016471755.1	2	wound isolate	United States of America	Northern America	abaF=COMPLETE,adeC=COMPLETE,amvA=COMPLETE,ant(3'')-IIa=COMPLETE,aph(3'')-Ib=COMPLETE,aph(6)-Id=COMPLETE,armA=COMPLETE,blaADC-73=COMPLETE,blaOXA-23=COMPLETE,blaOXA-66=COMPLETE,ftsI_A515V=POINT,gyrA_S81L=POINT,mph(E)=COMPLETE,msr(E)=COMPLETE,parC_S84L=POINT,sul2=COMPLETE,tet(B)=COMPLETE	17
ab00347	SspBCDE	SspBCDE	GCA_016471775.1	2	wound isolate	United States of America	Northern America	aac(3)-Ia=COMPLETE,aadA1=COMPLETE,abaF=COMPLETE,adeC=COMPLETE,amvA=COMPLETE,ant(3'')-IIa=PARTIAL,ant(3'')-IIa=PARTIAL_END_OF_CONTIG,blaADC-33=COMPLETE,blaOXA-23=COMPLETE,blaOXA-82=COMPLETE,gyrA_S81L=POINT,mph(E)=COMPLETE,msr(E)=COMPLETE,parC_S84L=POINT,sul1=COMPLETE	15
ab00348	Gao_Qat,SspBCDE	Gao_Qat,SspBCDE	GCA_016471795.1	2	urine isolate	United States of America	Northern America	abaF=COMPLETE,adeC=COMPLETE,amvA=COMPLETE,ant(3'')-IIa=COMPLETE,aph(3'')-Ib=COMPLETE,aph(6)-Id=COMPLETE,armA=COMPLETE,blaADC-73=COMPLETE,blaOXA-23=COMPLETE,blaOXA-66=COMPLETE,ftsI_A515V=POINT,gyrA_S81L=POINT,mph(E)=COMPLETE,msr(E)=COMPLETE,parC_S84L=POINT,sul2=COMPLETE,tet(B)=COMPLETE	17
ab00349	R-M,RosmerTA	R-M_Type_I,RosmerTA	GCA_016471815.1	499	wound isolate	United States of America	Northern America	abaF=COMPLETE,amvA=COMPLETE,ant(2'')-Ia=COMPLETE,ant(3'')-IIa=COMPLETE,blaADC-222=COMPLETE,blaOXA-23=COMPLETE,blaOXA-95=COMPLETE,catB3=COMPLETE,dfrA19=COMPLETE,gyrA_S81L=POINT,mph(E)=COMPLETE,msr(E)=COMPLETE,parC_E88K=POINT,sul1=COMPLETE	14
ab00350	SspBCDE	SspBCDE	GCA_016471835.1	2	sputum isolate	United States of America	Northern America	abaF=COMPLETE,adeC=COMPLETE,amvA=COMPLETE,ant(3'')-IIa=COMPLETE,aph(3'')-Ib=COMPLETE,aph(6)-Id=COMPLETE,blaADC-30=COMPLETE,blaOXA-113=COMPLETE,gyrA_S81L=POINT,parC_S84L=POINT,tet(B)=COMPLETE	11
ab00351	Gao_Qat,PD-T7-5,RosmerTA,SspBCDE	Gao_Qat,PD-T7-5,RosmerTA,SspBCDE	GCA_016471855.1	2	blood isolate	United States of America	Northern America	aac(6')-Ib'=COMPLETE,aadA1=COMPLETE,abaF=COMPLETE,adeC=COMPLETE,amvA=COMPLETE,ant(3'')-IIa=COMPLETE,aph(3'')-Ib=COMPLETE,aph(3')-Ia=COMPLETE,aph(6)-Id=COMPLETE,blaADC-30=COMPLETE,blaOXA-23=COMPLETE,blaOXA-66=COMPLETE,catB8=COMPLETE,gyrA_S81L=POINT,parC_S84L=POINT,sul2=COMPLETE,tet(B)=COMPLETE	17
ab00352	Gao_Qat,PD-T7-5,RosmerTA,SspBCDE	Gao_Qat,PD-T7-5,RosmerTA,SspBCDE	GCA_016471875.1	2	blood isolate	United States of America	Northern America	aac(6')-Ib'=COMPLETE,aadA1=COMPLETE,abaF=COMPLETE,adeC=COMPLETE,amvA=COMPLETE,ant(3'')-IIa=COMPLETE,aph(3'')-Ib=COMPLETE,aph(3')-Ia=COMPLETE,aph(6)-Id=COMPLETE,blaADC-30=COMPLETE,blaOXA-23=COMPLETE,blaOXA-66=COMPLETE,catB8=COMPLETE,gyrA_S81L=POINT,parC_S84L=POINT,sul2=COMPLETE,tet(B)=COMPLETE	17
ab00353	DRT,PD-T7-2,PD-T7-5	DRT_2,PD-T7-2,PD-T7-5	GCA_016471885.1	1142	rectal swab isolate	United States of America	Northern America	aac(6')-Ian=COMPLETE,abaF=COMPLETE,amvA=COMPLETE,ant(3'')-IIa=COMPLETE,blaADC-87=COMPLETE,blaOXA-23=COMPLETE,blaOXA=COMPLETE,gyrA_S81L=POINT,parC_S84L=POINT,sul2=COMPLETE,tet(39)=COMPLETE	11
ab00354	Gao_Qat,SspBCDE	Gao_Qat,SspBCDE	GCA_016471895.1	2	wound isolate	United States of America	Northern America	abaF=COMPLETE,adeC=COMPLETE,amvA=COMPLETE,ant(3'')-IIa=COMPLETE,aph(3'')-Ib=COMPLETE,aph(6)-Id=COMPLETE,armA=COMPLETE,blaADC-73=COMPLETE,blaOXA-23=COMPLETE,blaOXA-66=COMPLETE,ftsI_A515V=POINT,gyrA_S81L=POINT,mph(E)=COMPLETE,msr(E)=COMPLETE,parC_S84L=POINT,sul2=COMPLETE,tet(B)=COMPLETE	17
ab00355	SspBCDE	SspBCDE	GCA_016471915.1	2	wound isolate	United States of America	Northern America	aac(3)-Ia=COMPLETE,aadA1=COMPLETE,abaF=COMPLETE,adeC=COMPLETE,amvA=COMPLETE,ant(3'')-IIa=PARTIAL,ant(3'')-IIa=PARTIAL_END_OF_CONTIG,aph(3')-VIa=COMPLETE,blaADC-33=COMPLETE,blaOXA-23=COMPLETE,blaOXA-82=COMPLETE,gyrA_S81L=POINT,mph(E)=COMPLETE,msr(E)=COMPLETE,parC_S84L=POINT,sul1=COMPLETE	16
ab00356			GCA_016471955.1	2	sputum isolate	United States of America	Northern America	aac(3)-Ia=COMPLETE,abaF=COMPLETE,adeC=PARTIAL_END_OF_CONTIG,amvA=COMPLETE,ant(3'')-IIa=COMPLETE,aph(3'')-Ib=COMPLETE,aph(6)-Id=COMPLETE,blaADC=COMPLETE,blaOXA-66=COMPLETE,blaOXA-72=COMPLETE,gyrA_S81L=POINT,parC_S84L=POINT,tet(B)=COMPLETE	13
ab00357	Gao_Qat,SspBCDE	Gao_Qat,SspBCDE	GCA_016471975.1	2	urine isolate	United States of America	Northern America	abaF=COMPLETE,adeC=COMPLETE,amvA=COMPLETE,ant(3'')-IIa=COMPLETE,aph(3'')-Ib=COMPLETE,aph(6)-Id=COMPLETE,armA=COMPLETE,blaADC-73=COMPLETE,blaOXA-23=COMPLETE,blaOXA-66=COMPLETE,ftsI_A515V=POINT,gyrA_S81L=POINT,mph(E)=COMPLETE,msr(E)=COMPLETE,parC_S84L=POINT,sul2=COMPLETE,tet(B)=COMPLETE	17
ab00358	Gao_Qat,SspBCDE	Gao_Qat,SspBCDE	GCA_016471995.1	2	bronchial wash isolate	United States of America	Northern America	abaF=COMPLETE,adeC=COMPLETE,amvA=COMPLETE,ant(3'')-IIa=COMPLETE,aph(3'')-Ib=COMPLETE,aph(6)-Id=COMPLETE,armA=COMPLETE,blaADC-73=COMPLETE,blaOXA-23=COMPLETE,blaOXA-66=COMPLETE,ftsI_A515V=POINT,gyrA_S81L=POINT,mph(E)=COMPLETE,msr(E)=COMPLETE,parC_S84L=POINT,sul2=COMPLETE,tet(B)=COMPLETE	17
ab00359	BREX,Mokosh,R-M,SanaTA	BREX_I,Mokosh_TypeI,R-M_Type_I,SanaTA	GCA_016472015.1	15	sputum isolate	United States of America	Northern America	abaF=COMPLETE,amvA=COMPLETE,ant(3'')-IIa=COMPLETE,aph(3'')-Ib=COMPLETE,aph(6)-Id=COMPLETE,blaADC=COMPLETE,blaOXA-23=COMPLETE,blaOXA-51=COMPLETE,gyrA_S81L=POINT,parC_S84L=POINT,sul2=COMPLETE	11
ab00360	PD-T7-2,R-M	PD-T7-2,R-M_Type_I	GCA_016472035.1	1142	tracheal aspirate isolate	United States of America	Northern America	aac(6')-Ian=COMPLETE,abaF=COMPLETE,amvA=COMPLETE,ant(2'')-Ia=COMPLETE,ant(3'')-IIa=COMPLETE,aph(3')-Ia=COMPLETE,blaADC-87=COMPLETE,blaOXA-23=COMPLETE,blaOXA=COMPLETE,gyrA_S81L=POINT,mph(E)=COMPLETE,msr(E)=COMPLETE,parC_S84L=POINT,sul2=COMPLETE	14
ab00361			GCA_016472055.1	2	urine isolate	United States of America	Northern America	abaF=COMPLETE,adeC=COMPLETE,amvA=COMPLETE,ant(3'')-IIa=PARTIAL,ant(3'')-IIa=PARTIAL_END_OF_CONTIG,blaADC-33=COMPLETE,blaOXA-23=COMPLETE,blaOXA-82=COMPLETE,gyrA_S81L=POINT,parC_S84L=POINT	10
ab00362	PD-T4-5,PD-T7-5,SspBCDE	PD-T4-5,PD-T7-5,SspBCDE	GCA_016472075.1	2	sputum isolate	United States of America	Northern America	aac(3)-Ia=COMPLETE,aacA16=COMPLETE,abaF=COMPLETE,adeC=PARTIAL_END_OF_CONTIG,amvA=COMPLETE,ant(3'')-IIa=COMPLETE,aph(3'')-Ib=COMPLETE,aph(6)-Id=COMPLETE,blaADC=COMPLETE,blaOXA-66=COMPLETE,blaOXA-72=COMPLETE,gyrA_S81L=POINT,parC_S84L=POINT,tet(B)=COMPLETE	14
ab00363	Gao_Qat,PD-T7-5,RosmerTA,SspBCDE	Gao_Qat,PD-T7-5,RosmerTA,SspBCDE	GCA_016472095.1	2	urine isolate	United States of America	Northern America	aac(6')-Ib'=COMPLETE,aadA1=COMPLETE,abaF=COMPLETE,adeC=COMPLETE,amvA=COMPLETE,ant(3'')-IIa=COMPLETE,aph(3'')-Ib=COMPLETE,aph(3')-Ia=COMPLETE,aph(6)-Id=COMPLETE,blaADC=COMPLETE,blaOXA-23=COMPLETE,blaOXA-66=COMPLETE,catB8=COMPLETE,gyrA_S81L=POINT,parC_S84L=POINT,tet(B)=COMPLETE	16
ab00364	SspBCDE	SspBCDE	GCA_016472115.1	2	abdomen isolate	United States of America	Northern America	abaF=COMPLETE,adeC=COMPLETE,amvA=COMPLETE,ant(3'')-IIa=PARTIAL,ant(3'')-IIa=PARTIAL_END_OF_CONTIG,aph(3')-VIa=COMPLETE,blaADC-33=COMPLETE,blaOXA-23=COMPLETE,blaOXA-82=COMPLETE,gyrA_S81L=POINT,mph(E)=COMPLETE,msr(E)=COMPLETE,parC_S84L=POINT	13
ab00365	Gao_Qat,SspBCDE	Gao_Qat,SspBCDE	GCA_016472135.1	2	bronchoalveolar lavage isolate	United States of America	Northern America	abaF=COMPLETE,adeC=COMPLETE,amvA=COMPLETE,ant(3'')-IIa=COMPLETE,aph(3'')-Ib=COMPLETE,aph(6)-Id=COMPLETE,armA=COMPLETE,blaADC-73=COMPLETE,blaOXA-23=COMPLETE,blaOXA-66=COMPLETE,ftsI_A515V=POINT,gyrA_S81L=POINT,mph(E)=COMPLETE,msr(E)=COMPLETE,parC_S84L=POINT,sul2=COMPLETE,tet(B)=COMPLETE	17
ab00366	Gao_Qat,SspBCDE	Gao_Qat,SspBCDE	GCA_016472155.1	2	tracheal aspirate isolate	United States of America	Northern America	abaF=COMPLETE,adeC=COMPLETE,amvA=COMPLETE,ant(3'')-IIa=COMPLETE,aph(3'')-Ib=COMPLETE,aph(6)-Id=COMPLETE,armA=COMPLETE,blaADC-73=COMPLETE,blaOXA-23=COMPLETE,blaOXA-66=COMPLETE,ftsI_A515V=POINT,gyrA_S81L=POINT,mph(E)=COMPLETE,msr(E)=COMPLETE,parC_S84L=POINT,sul2=COMPLETE,tet(B)=COMPLETE	17
ab00367	Gao_Qat,SspBCDE	Gao_Qat,SspBCDE	GCA_016472175.1	2	blood isolate	United States of America	Northern America	abaF=COMPLETE,adeC=COMPLETE,amvA=COMPLETE,ant(3'')-IIa=COMPLETE,aph(3'')-Ib=COMPLETE,aph(6)-Id=COMPLETE,armA=COMPLETE,blaADC-73=COMPLETE,blaADC=COMPLETE,blaOXA-23=COMPLETE,blaOXA-66=COMPLETE,ftsI_A515V=POINT,gyrA_S81L=POINT,mph(E)=COMPLETE,msr(E)=COMPLETE,parC_S84L=POINT,sul2=COMPLETE,tet(B)=COMPLETE	18
ab00368	dCTPdeaminase,PD-T7-5,Shedu	dCTPdeaminase,PD-T7-5,Shedu	GCA_016472195.1	16	blood isolate	United States of America	Northern America	abaF=COMPLETE,amvA=COMPLETE,ant(2'')-Ia=COMPLETE,ant(3'')-IIa=COMPLETE,blaADC-169=COMPLETE,blaOXA-23=COMPLETE,blaOXA-402=COMPLETE,catB3=COMPLETE,dfrA19=PARTIAL_END_OF_CONTIG,gyrA_S81L=POINT,mph(E)=COMPLETE,msr(E)=COMPLETE,parC_E88K=POINT,sul1=COMPLETE,sul2=COMPLETE	15
ab00369	PD-T7-5,SspBCDE	PD-T7-5,SspBCDE	GCA_016472215.1	2	blood isolate	United States of America	Northern America	aac(3)-Ia=COMPLETE,aacA16=COMPLETE,abaF=COMPLETE,adeC=PARTIAL_END_OF_CONTIG,amvA=COMPLETE,ant(3'')-IIa=COMPLETE,aph(3'')-Ib=COMPLETE,aph(6)-Id=COMPLETE,blaADC=COMPLETE,blaOXA-66=COMPLETE,blaOXA-72=COMPLETE,gyrA_S81L=POINT,parC_S84L=POINT,tet(B)=COMPLETE	14
ab00370	Gao_Qat,SspBCDE	Gao_Qat,SspBCDE	GCA_016472235.1	2	urine isolate	United States of America	Northern America	abaF=COMPLETE,adeC=COMPLETE,amvA=COMPLETE,ant(3'')-IIa=COMPLETE,aph(3'')-Ib=COMPLETE,aph(6)-Id=COMPLETE,armA=COMPLETE,blaADC-73=COMPLETE,blaOXA-225=COMPLETE,blaOXA-66=COMPLETE,ftsI_A515V=POINT,gyrA_S81L=POINT,mph(E)=COMPLETE,msr(E)=COMPLETE,parC_S84L=POINT,sul2=COMPLETE,tet(B)=COMPLETE	17
ab00371			GCA_016472255.1	46	sputum isolate	United States of America	Northern America	abaF=COMPLETE,amvA=COMPLETE,ant(3'')-IIa=COMPLETE,blaADC-26=COMPLETE,blaOXA-104=COMPLETE,blaOXA-23=COMPLETE,fos=HMM,gyrA_S81L=POINT,parC_S84F=POINT	9
ab00372	SspBCDE	SspBCDE	GCA_016472275.1	2	sputum isolate	United States of America	Northern America	abaF=COMPLETE,adeC=COMPLETE,amvA=COMPLETE,ant(3'')-IIa=COMPLETE,aph(3'')-Ib=COMPLETE,aph(6)-Id=COMPLETE,armA=COMPLETE,blaADC-73=COMPLETE,blaOXA-23=COMPLETE,blaOXA-66=COMPLETE,ftsI_A515V=POINT,gyrA_S81L=POINT,mph(E)=COMPLETE,msr(E)=COMPLETE,parC_S84L=POINT,sul2=COMPLETE,tet(B)=COMPLETE	17
ab00373	Gao_Qat,SspBCDE	Gao_Qat,SspBCDE	GCA_016472295.1	2	sputum isolate	United States of America	Northern America	aac(6')-Ib=COMPLETE,aadA1=COMPLETE,abaF=COMPLETE,adeC=COMPLETE,amvA=COMPLETE,ant(3'')-IIa=COMPLETE,aph(3'')-Ib=COMPLETE,aph(3')-Ia=COMPLETE,aph(6)-Id=COMPLETE,blaADC-30=COMPLETE,blaADC=COMPLETE,blaOXA-23=COMPLETE,blaOXA-66=COMPLETE,catB8=COMPLETE,gyrA_S81L=POINT,parC_S84L=POINT,sul2=COMPLETE	17
ab00374	R-M,RosmerTA	R-M_Type_I,RosmerTA	GCA_016472315.1	499	ulcer isolate	United States of America	Northern America	abaF=COMPLETE,amvA=COMPLETE,ant(2'')-Ia=COMPLETE,ant(3'')-IIa=COMPLETE,blaADC-222=COMPLETE,blaOXA-23=COMPLETE,blaOXA-95=COMPLETE,catB3=COMPLETE,dfrA19=COMPLETE,gyrA_S81L=POINT,mph(E)=COMPLETE,msr(E)=COMPLETE,parC_E88K=POINT,sul1=COMPLETE	14
ab00375	Gao_Qat,SspBCDE	Gao_Qat,SspBCDE	GCA_016472335.1	2	blood isolate	United States of America	Northern America	abaF=COMPLETE,adeC=COMPLETE,amvA=COMPLETE,ant(3'')-IIa=COMPLETE,aph(3'')-Ib=COMPLETE,aph(6)-Id=COMPLETE,blaADC-30=COMPLETE,blaOXA-23=COMPLETE,blaOXA-66=COMPLETE,gyrA_S81L=POINT,parC_S84L=POINT,sul2=COMPLETE	12
ab00376	Gao_Qat,SspBCDE	Gao_Qat,SspBCDE	GCA_016472355.1	2	sputum isolate	United States of America	Northern America	abaF=COMPLETE,adeC=COMPLETE,amvA=COMPLETE,ant(3'')-IIa=COMPLETE,aph(3'')-Ib=COMPLETE,aph(6)-Id=COMPLETE,armA=COMPLETE,blaADC-73=COMPLETE,blaOXA-23=COMPLETE,blaOXA-66=COMPLETE,ftsI_A515V=POINT,gyrA_S81L=POINT,mph(E)=COMPLETE,msr(E)=COMPLETE,parC_S84L=POINT,sul2=COMPLETE,tet(B)=COMPLETE	17
ab00377	SspBCDE	SspBCDE	GCA_016472375.1	2	abdomen isolate	United States of America	Northern America	aac(3)-Ia=COMPLETE,aadA1=COMPLETE,abaF=COMPLETE,adeC=COMPLETE,amvA=COMPLETE,ant(3'')-IIa=PARTIAL,ant(3'')-IIa=PARTIAL_END_OF_CONTIG,aph(3')-VIa=COMPLETE,blaADC-33=COMPLETE,blaOXA-23=COMPLETE,blaOXA-82=COMPLETE,gyrA_S81L=POINT,mph(E)=COMPLETE,msr(E)=COMPLETE,parC_S84L=POINT,sul1=COMPLETE	16
ab00378	DRT,PD-T7-2,R-M,Septu	DRT_2,PD-T7-2,R-M_Type_I,Septu	GCA_016472395.1	1142	blood isolate	United States of America	Northern America	aac(6')-Ian=COMPLETE,abaF=COMPLETE,amvA=COMPLETE,ant(2'')-Ia=COMPLETE,ant(3'')-IIa=COMPLETE,aph(3')-Ia=COMPLETE,blaADC-87=COMPLETE,blaOXA-23=COMPLETE,blaOXA=COMPLETE,gyrA_S81L=POINT,mph(E)=COMPLETE,msr(E)=COMPLETE,parC_S84L=POINT,sul2=COMPLETE	14
ab00379	R-M,SspBCDE	R-M_Type_I,SspBCDE	GCA_016472415.1	2	sputum isolate	United States of America	Northern America	abaF=COMPLETE,adeC=COMPLETE,amvA=COMPLETE,ant(3'')-IIa=PARTIAL,ant(3'')-IIa=PARTIAL_END_OF_CONTIG,aph(3')-VIa=COMPLETE,blaADC-33=COMPLETE,blaOXA-23=COMPLETE,blaOXA=COMPLETE,gyrA_S81L=POINT,mph(E)=COMPLETE,msr(E)=COMPLETE,parC_S84L=POINT,sul2=COMPLETE	14
ab00380	DRT,PD-T7-2,R-M,Septu	DRT_2,PD-T7-2,R-M_Type_I,Septu	GCA_016472435.1	1142	sputum isolate	United States of America	Northern America	aac(6')-Ian=COMPLETE,abaF=COMPLETE,amvA=COMPLETE,ant(2'')-Ia=COMPLETE,ant(3'')-IIa=COMPLETE,aph(3')-Ia=COMPLETE,blaADC-87=COMPLETE,blaOXA-23=COMPLETE,blaOXA=COMPLETE,gyrA_S81L=POINT,mph(E)=COMPLETE,msr(E)=COMPLETE,parC_S84L=POINT,sul2=COMPLETE	14
ab00381	SspBCDE	SspBCDE	GCA_016472455.1	2	wound isolate	United States of America	Northern America	aac(3)-Ia=COMPLETE,aadA1=COMPLETE,abaF=COMPLETE,adeC=COMPLETE,amvA=COMPLETE,ant(3'')-IIa=PARTIAL,ant(3'')-IIa=PARTIAL_END_OF_CONTIG,aph(3')-VIa=COMPLETE,blaADC-33=COMPLETE,blaOXA-23=COMPLETE,blaOXA-82=COMPLETE,gyrA_S81L=POINT,mph(E)=COMPLETE,msr(E)=COMPLETE,parC_S84L=POINT,sul1=COMPLETE	16
ab00382	DRT,PD-T7-2,R-M	DRT_2,PD-T7-2,R-M_Type_I	GCA_016472475.1	1142	tracheal aspirate isolate	United States of America	Northern America	aac(6')-Ian=COMPLETE,abaF=COMPLETE,amvA=COMPLETE,ant(2'')-Ia=COMPLETE,ant(3'')-IIa=COMPLETE,aph(3')-Ia=COMPLETE,blaADC-87=COMPLETE,blaOXA-23=COMPLETE,blaOXA=COMPLETE,gyrA_S81L=POINT,mph(E)=COMPLETE,msr(E)=COMPLETE,parC_S84L=POINT,sul2=COMPLETE	14
ab00383	Cas,DarTG,Gabija,Gao_Qat,R-M,RosmerTA,Zorya	CAS_Class1-Subtype-I-F,DarTG,Gabija,Gao_Qat,R-M_Type_I,R-M_Type_II,RosmerTA,Zorya_TypeI	GCA_016472495.1	1	foot isolate	United States of America	Northern America	aac(3)-Ia=COMPLETE,aadA1=COMPLETE,aadA1=PARTIAL_END_OF_CONTIG,abaF=COMPLETE,adeC=COMPLETE,amvA=COMPLETE,ant(3'')-IIa=COMPLETE,aph(3'')-Ib=COMPLETE,aph(3')-Ia=COMPLETE,aph(6)-Id=COMPLETE,aph(6)-Id=PARTIAL_END_OF_CONTIG,blaADC-191=COMPLETE,blaNDM-1=COMPLETE,blaOXA-23=COMPLETE,blaOXA-69=COMPLETE,ble=COMPLETE,dfrA1=COMPLETE,dfrA1=PARTIAL,gyrA_S81L=POINT,sat2=COMPLETE,sul1=COMPLETE,sul2=COMPLETE,tet(B…	23
ab00384	Gao_Qat,SspBCDE	Gao_Qat,SspBCDE	GCA_016472505.1	2	foot isolate	United States of America	Northern America	abaF=COMPLETE,adeC=COMPLETE,amvA=COMPLETE,ant(3'')-IIa=COMPLETE,aph(3'')-Ib=COMPLETE,aph(6)-Id=COMPLETE,armA=COMPLETE,blaADC-73=COMPLETE,blaOXA-23=COMPLETE,blaOXA-66=COMPLETE,ftsI_A515V=POINT,gyrA_S81L=POINT,mph(E)=COMPLETE,msr(E)=COMPLETE,parC_S84L=POINT,sul2=COMPLETE,tet(B)=COMPLETE	17
ab00385	SspBCDE	SspBCDE	GCA_016472535.1	2	sputum isolate	United States of America	Northern America	abaF=COMPLETE,adeC=COMPLETE,amvA=COMPLETE,ant(3'')-IIa=PARTIAL,ant(3'')-IIa=PARTIAL_END_OF_CONTIG,aph(3')-VIa=COMPLETE,blaADC-33=COMPLETE,blaOXA-23=COMPLETE,blaOXA-82=COMPLETE,gyrA_S81L=POINT,mph(E)=COMPLETE,msr(E)=COMPLETE,parC_S84L=POINT	13
ab00386	Gao_Qat,SspBCDE	Gao_Qat,SspBCDE	GCA_016472555.1	2	sputum isolate	United States of America	Northern America	abaF=COMPLETE,adeC=COMPLETE,amvA=COMPLETE,ant(3'')-IIa=COMPLETE,aph(3'')-Ib=COMPLETE,aph(6)-Id=COMPLETE,armA=COMPLETE,blaADC-73=COMPLETE,blaOXA-23=COMPLETE,blaOXA-66=COMPLETE,ftsI_A515V=POINT,gyrA_S81L=POINT,mph(E)=COMPLETE,msr(E)=COMPLETE,parC_S84L=POINT,sul2=COMPLETE,tet(B)=COMPLETE	17
ab00387	PD-T7-5,R-M,Shedu	PD-T7-5,R-M_Type_I,R-M_Type_II,Shedu	GCA_016472575.1	-	axilla swab isolate	United States of America	Northern America	abaF=COMPLETE,amvA=COMPLETE,ant(2'')-Ia=COMPLETE,ant(3'')-IIa=COMPLETE,aph(3'')-Ib=COMPLETE,aph(6)-Id=COMPLETE,blaADC-169=COMPLETE,blaOXA-23=COMPLETE,blaOXA-402=COMPLETE,catB3=COMPLETE,dfrA19=PARTIAL_END_OF_CONTIG,gyrA_S81L=POINT,mph(E)=COMPLETE,msr(E)=COMPLETE,parC_S84L=POINT,sul1=COMPLETE,sul2=COMPLETE,tet(B)=COMPLETE	18
ab00388	Gao_Qat,SspBCDE	Gao_Qat,SspBCDE	GCA_016472595.1	2	sputum isolate	United States of America	Northern America	abaF=COMPLETE,adeC=COMPLETE,amvA=COMPLETE,ant(3'')-IIa=COMPLETE,aph(3'')-Ib=COMPLETE,aph(6)-Id=COMPLETE,armA=COMPLETE,blaADC-73=COMPLETE,blaOXA-23=COMPLETE,blaOXA-66=COMPLETE,ftsI_A515V=POINT,gyrA_S81L=POINT,mph(E)=COMPLETE,msr(E)=COMPLETE,parC_S84L=POINT,sul2=COMPLETE,tet(B)=COMPLETE	17
ab00389	Gao_Qat,SspBCDE	Gao_Qat,SspBCDE	GCA_016472615.1	2	wound isolate	United States of America	Northern America	abaF=COMPLETE,adeC=COMPLETE,amvA=COMPLETE,ant(3'')-IIa=COMPLETE,aph(3'')-Ib=COMPLETE,aph(6)-Id=COMPLETE,armA=COMPLETE,blaADC-73=COMPLETE,blaOXA-23=COMPLETE,blaOXA-66=COMPLETE,ftsI_A515V=POINT,gyrA_S81L=POINT,mph(E)=COMPLETE,msr(E)=COMPLETE,parC_S84L=POINT,sul2=COMPLETE,tet(B)=COMPLETE	17
ab00390	SspBCDE	SspBCDE	GCA_016472635.1	2	throat isolate	United States of America	Northern America	abaF=COMPLETE,adeC=COMPLETE,amvA=COMPLETE,ant(3'')-IIa=PARTIAL,ant(3'')-IIa=PARTIAL_END_OF_CONTIG,aph(3')-VIa=COMPLETE,blaADC-33=COMPLETE,blaOXA-23=COMPLETE,blaOXA-82=COMPLETE,gyrA_S81L=POINT,mph(E)=COMPLETE,msr(E)=COMPLETE,parC_S84L=POINT	13
ab00391	Gao_Qat,SspBCDE	Gao_Qat,SspBCDE	GCA_016472655.1	2	wound isolate	United States of America	Northern America	abaF=COMPLETE,adeC=COMPLETE,amvA=COMPLETE,ant(3'')-IIa=COMPLETE,aph(3'')-Ib=COMPLETE,aph(6)-Id=COMPLETE,armA=COMPLETE,blaADC-73=COMPLETE,blaOXA-23=COMPLETE,blaOXA-66=COMPLETE,ftsI_A515V=POINT,gyrA_S81L=POINT,mph(E)=COMPLETE,msr(E)=COMPLETE,parC_S84L=POINT,sul2=COMPLETE,tet(B)=COMPLETE	17
ab00392	Gao_Qat,SspBCDE	Gao_Qat,SspBCDE	GCA_016472675.1	2	blood isolate	United States of America	Northern America	abaF=COMPLETE,adeC=COMPLETE,amvA=COMPLETE,ant(3'')-IIa=COMPLETE,aph(3'')-Ib=COMPLETE,aph(6)-Id=COMPLETE,armA=COMPLETE,blaADC-73=COMPLETE,blaOXA-23=COMPLETE,blaOXA-66=COMPLETE,ftsI_A515V=POINT,gyrA_S81L=POINT,mph(E)=COMPLETE,msr(E)=COMPLETE,msr(E)=PARTIAL_END_OF_CONTIG,parC_S84L=POINT,sul2=COMPLETE,tet(B)=COMPLETE	18
ab00393	R-M,RosmerTA	R-M_Type_I,RosmerTA	GCA_016472695.1	499	tissue isolate	United States of America	Northern America	abaF=COMPLETE,amvA=COMPLETE,ant(2'')-Ia=COMPLETE,ant(3'')-IIa=COMPLETE,blaADC-222=COMPLETE,blaOXA-23=COMPLETE,blaOXA-95=COMPLETE,catB3=COMPLETE,dfrA19=COMPLETE,gyrA_S81L=POINT,mph(E)=COMPLETE,msr(E)=COMPLETE,parC_E88K=POINT,sul1=COMPLETE	14
ab00394	Gao_Qat,SspBCDE	Gao_Qat,SspBCDE	GCA_016472715.1	2	rectal swab isolate	United States of America	Northern America	abaF=COMPLETE,adeC=COMPLETE,amvA=COMPLETE,ant(3'')-IIa=COMPLETE,aph(3'')-Ib=COMPLETE,aph(6)-Id=COMPLETE,armA=COMPLETE,blaADC-73=COMPLETE,blaOXA-23=COMPLETE,blaOXA-66=COMPLETE,ftsI_A515V=POINT,gyrA_S81L=POINT,mph(E)=COMPLETE,msr(E)=COMPLETE,parC_S84L=POINT,sul2=COMPLETE,tet(B)=COMPLETE	17
ab00395	Gao_Qat,SspBCDE	Gao_Qat,SspBCDE	GCA_016472735.1	2	sputum isolate	United States of America	Northern America	abaF=COMPLETE,adeC=COMPLETE,amvA=COMPLETE,ant(3'')-IIa=COMPLETE,aph(3'')-Ib=COMPLETE,aph(3')-Ia=COMPLETE,aph(6)-Id=COMPLETE,armA=COMPLETE,blaADC-73=COMPLETE,blaOXA-23=COMPLETE,blaOXA-66=COMPLETE,blaTEM-1=COMPLETE,ftsI_A515V=POINT,gyrA_S81L=POINT,mph(E)=COMPLETE,msr(E)=COMPLETE,parC_S84L=POINT,sul2=COMPLETE,tet(B)=COMPLETE	19
ab00396	R-M,RosmerTA	R-M_Type_I,RosmerTA	GCA_016472755.1	499	blood isolate	United States of America	Northern America	abaF=COMPLETE,amvA=COMPLETE,ant(2'')-Ia=COMPLETE,ant(3'')-IIa=COMPLETE,blaADC-222=COMPLETE,blaOXA-23=COMPLETE,blaOXA-95=COMPLETE,catB3=COMPLETE,gyrA_S81L=POINT,mph(E)=COMPLETE,msr(E)=COMPLETE,parC_E88K=POINT,sul1=COMPLETE	13
ab00397	Gao_Qat,SspBCDE	Gao_Qat,SspBCDE	GCA_016472765.1	2	sputum isolate	United States of America	Northern America	abaF=COMPLETE,adeC=COMPLETE,amvA=COMPLETE,ant(3'')-IIa=COMPLETE,aph(3'')-Ib=COMPLETE,aph(6)-Id=COMPLETE,armA=COMPLETE,blaADC-73=COMPLETE,blaOXA-23=COMPLETE,blaOXA-66=COMPLETE,ftsI_A515V=POINT,gyrA_S81L=POINT,mph(E)=COMPLETE,msr(E)=COMPLETE,parC_S84L=POINT,sul2=COMPLETE,tet(B)=COMPLETE	17
ab00398	Gao_Qat,SspBCDE	Gao_Qat,SspBCDE	GCA_016472795.1	2	sputum isolate	United States of America	Northern America	abaF=COMPLETE,adeC=COMPLETE,amvA=COMPLETE,ant(3'')-IIa=COMPLETE,aph(3'')-Ib=COMPLETE,aph(6)-Id=COMPLETE,armA=COMPLETE,blaADC-73=COMPLETE,blaOXA-23=COMPLETE,blaOXA-66=COMPLETE,ftsI_A515V=POINT,gyrA_S81L=POINT,mph(E)=COMPLETE,msr(E)=COMPLETE,parC_S84L=POINT,sul2=COMPLETE,tet(B)=COMPLETE	17
ab00399	R-M,RosmerTA	R-M_Type_I,RosmerTA	GCA_016472815.1	499	sputum isolate	United States of America	Northern America	abaF=COMPLETE,amvA=COMPLETE,ant(2'')-Ia=COMPLETE,ant(3'')-IIa=COMPLETE,blaADC-222=COMPLETE,blaOXA-23=COMPLETE,blaOXA-95=COMPLETE,catB3=COMPLETE,dfrA19=COMPLETE,gyrA_S81L=POINT,mph(E)=COMPLETE,msr(E)=COMPLETE,parC_E88K=POINT,sul1=COMPLETE,sul1=PARTIAL_END_OF_CONTIG	15
ab00400	Cas,Lamassu-Fam,Retron,R-M,RosmerTA,Rst_PARIS	CAS_Class1-Subtype-I-F,Lamassu-Fam,PARIS_I,PARIS_II_merge,Retron_VI,R-M_Type_IV,RosmerTA	GCA_016472835.1	113	blood isolate	United States of America	Northern America	abaF=COMPLETE,adeR_P56S=POINT,amvA=COMPLETE,ant(3'')-IIa=COMPLETE,blaADC-57=COMPLETE,blaOXA-23=COMPLETE,blaOXA-64=COMPLETE	7
ab00401	R-M,RosmerTA	R-M_Type_I,RosmerTA	GCA_016472855.1	499	ulcer isolate	United States of America	Northern America	abaF=COMPLETE,amvA=COMPLETE,ant(2'')-Ia=COMPLETE,ant(3'')-IIa=COMPLETE,blaADC-222=COMPLETE,blaOXA-23=COMPLETE,blaOXA-95=COMPLETE,catB3=COMPLETE,dfrA19=COMPLETE,gyrA_S81L=POINT,mph(E)=COMPLETE,msr(E)=COMPLETE,parC_E88K=POINT,sul1=COMPLETE,sul1=PARTIAL_END_OF_CONTIG	15
ab00402	Gao_Qat,SspBCDE	Gao_Qat,SspBCDE	GCA_016472875.1	2	blood isolate	United States of America	Northern America	aac(6')-Ib'=COMPLETE,aadA1=COMPLETE,abaF=COMPLETE,adeC=COMPLETE,amvA=COMPLETE,ant(3'')-IIa=COMPLETE,aph(3'')-Ib=COMPLETE,aph(3')-Ia=COMPLETE,aph(6)-Id=COMPLETE,blaADC-30=COMPLETE,blaOXA-23=COMPLETE,blaOXA-66=COMPLETE,catB8=COMPLETE,gyrA_S81L=POINT,parC_S84L=POINT,sul2=COMPLETE	16
ab00403	Gao_Qat,SspBCDE	Gao_Qat,SspBCDE	GCA_016472895.1	2	urine isolate	United States of America	Northern America	abaF=COMPLETE,adeC=COMPLETE,amvA=COMPLETE,ant(3'')-IIa=COMPLETE,aph(3'')-Ib=COMPLETE,aph(6)-Id=COMPLETE,armA=COMPLETE,blaADC-73=COMPLETE,blaOXA-23=COMPLETE,blaOXA-66=COMPLETE,ftsI_A515V=POINT,gyrA_S81L=POINT,mph(E)=COMPLETE,msr(E)=COMPLETE,parC_S84L=POINT,sul2=COMPLETE,tet(B)=COMPLETE	17
ab00404	Cas,DarTG,Gabija,Gao_Qat,R-M,RosmerTA,Zorya	CAS_Class1-Subtype-I-F,DarTG,Gabija,Gao_Qat,R-M_Type_I,R-M_Type_II,RosmerTA,Zorya_TypeI	GCA_016472915.1	1	arm isolate	United States of America	Northern America	aac(3)-Ia=COMPLETE,aadA1=COMPLETE,aadA1=PARTIAL_END_OF_CONTIG,abaF=COMPLETE,adeC=COMPLETE,amvA=COMPLETE,ant(3'')-IIa=COMPLETE,aph(3'')-Ib=COMPLETE,aph(3')-Ia=COMPLETE,aph(3')-VIa=COMPLETE,aph(6)-Id=COMPLETE,aph(6)-Id=PARTIAL_END_OF_CONTIG,blaADC-191=COMPLETE,blaNDM-1=COMPLETE,blaNDM=COMPLETE,blaOXA-23=COMPLETE,blaOXA-69=COMPLETE,ble=COMPLETE,dfrA1=COMPLETE,dfrA1=PARTIAL,dfrA1=PARTIAL_END_OF_CONTI…	26
ab00405	Gao_Qat,SspBCDE	Gao_Qat,SspBCDE	GCA_016472935.1	2	sputum isolate	United States of America	Northern America	abaF=COMPLETE,adeC=COMPLETE,amvA=COMPLETE,ant(3'')-IIa=COMPLETE,aph(3'')-Ib=COMPLETE,aph(6)-Id=COMPLETE,armA=COMPLETE,blaADC-73=COMPLETE,blaOXA-23=COMPLETE,blaOXA-66=COMPLETE,ftsI_A515V=POINT,gyrA_S81L=POINT,mph(E)=COMPLETE,msr(E)=COMPLETE,parC_S84L=POINT,sul2=COMPLETE,tet(B)=COMPLETE	17
ab00406	R-M,RosmerTA	R-M_Type_I,RosmerTA	GCA_016472955.1	499	tracheal aspirate isolate	United States of America	Northern America	abaF=COMPLETE,amvA=COMPLETE,ant(3'')-IIa=COMPLETE,blaADC-222=COMPLETE,blaOXA-23=COMPLETE,blaOXA-95=COMPLETE,gyrA_S81L=POINT,mph(E)=COMPLETE,msr(E)=COMPLETE,parC_E88K=POINT	10
ab00407	Gao_Qat,SspBCDE	Gao_Qat,SspBCDE	GCA_016472975.1	2	tracheal aspirate isolate	United States of America	Northern America	abaF=COMPLETE,adeC=COMPLETE,amvA=COMPLETE,ant(3'')-IIa=COMPLETE,aph(3'')-Ib=COMPLETE,aph(6)-Id=COMPLETE,armA=COMPLETE,blaADC-73=COMPLETE,blaOXA-23=COMPLETE,blaOXA-66=COMPLETE,ftsI_A515V=POINT,gyrA_S81L=POINT,mph(E)=COMPLETE,msr(E)=COMPLETE,parC_S84L=POINT,sul2=COMPLETE,tet(B)=COMPLETE	17
ab00408	Gao_Qat,SspBCDE	Gao_Qat,SspBCDE	GCA_016472995.1	2	bone isolate	United States of America	Northern America	abaF=COMPLETE,adeC=COMPLETE,amvA=COMPLETE,ant(3'')-IIa=COMPLETE,aph(3'')-Ib=COMPLETE,aph(6)-Id=COMPLETE,blaADC-73=COMPLETE,blaOXA-23=COMPLETE,blaOXA-66=COMPLETE,ftsI_A515V=POINT,gyrA_S81L=POINT,parC_S84L=POINT,tet(B)=COMPLETE	13
ab00409	dCTPdeaminase,PD-T7-5,R-M,Shedu	dCTPdeaminase,PD-T7-5,R-M_Type_I,R-M_Type_II,Shedu	GCA_016473015.1	16	urine isolate	United States of America	Northern America	abaF=COMPLETE,amvA=COMPLETE,ant(2'')-Ia=COMPLETE,ant(3'')-IIa=COMPLETE,blaADC-169=COMPLETE,blaOXA-23=COMPLETE,blaOXA-402=COMPLETE,catB3=COMPLETE,dfrA19=PARTIAL_END_OF_CONTIG,gyrA_S81L=POINT,parC_E88K=POINT,sul1=COMPLETE,sul2=COMPLETE	13
ab00410	Gao_Qat,SspBCDE	Gao_Qat,SspBCDE	GCA_016473035.1	2	sputum isolate	United States of America	Northern America	abaF=COMPLETE,adeC=COMPLETE,amvA=COMPLETE,ant(3'')-IIa=COMPLETE,aph(3'')-Ib=COMPLETE,aph(6)-Id=COMPLETE,blaADC-30=COMPLETE,blaOXA-23=COMPLETE,blaOXA-66=COMPLETE,gyrA_S81L=POINT,parC_S84L=POINT,sul2=COMPLETE	12
ab00411	Gao_Qat,SspBCDE	Gao_Qat,SspBCDE	GCA_016473045.1	2	bronchial wash isolate	United States of America	Northern America	abaF=COMPLETE,adeC=COMPLETE,amvA=COMPLETE,ant(3'')-IIa=COMPLETE,aph(3'')-Ib=COMPLETE,aph(6)-Id=COMPLETE,aph(6)-Id=PARTIAL,armA=COMPLETE,blaADC-73=COMPLETE,blaOXA-23=COMPLETE,blaOXA-66=COMPLETE,ftsI_A515V=POINT,gyrA_S81L=POINT,mph(E)=COMPLETE,msr(E)=COMPLETE,parC_S84L=POINT,sul2=COMPLETE,tet(B)=COMPLETE	18
ab00412	Gao_Qat,SspBCDE	Gao_Qat,SspBCDE	GCA_016473075.1	2	urine isolate	United States of America	Northern America	abaF=COMPLETE,adeC=COMPLETE,amvA=COMPLETE,ant(3'')-IIa=COMPLETE,aph(3'')-Ib=COMPLETE,aph(3')-Ia=COMPLETE,aph(6)-Id=COMPLETE,armA=COMPLETE,blaADC-73=COMPLETE,blaOXA-23=COMPLETE,blaOXA-66=COMPLETE,blaTEM-1=COMPLETE,ftsI_A515V=POINT,gyrA_S81L=POINT,mph(E)=COMPLETE,msr(E)=COMPLETE,parC_S84L=POINT,tet(B)=COMPLETE	18
ab00413	Gao_Qat,R-M,SspBCDE	Gao_Qat,R-M_Type_I,SspBCDE	GCA_016473095.1	2	sputum isolate	United States of America	Northern America	abaF=COMPLETE,adeC=COMPLETE,amvA=COMPLETE,ant(3'')-IIa=COMPLETE,aph(3'')-Ib=COMPLETE,aph(6)-Id=COMPLETE,armA=COMPLETE,blaADC-73=COMPLETE,blaOXA-23=COMPLETE,blaOXA-66=COMPLETE,ftsI_A515V=POINT,gyrA_S81L=POINT,mph(E)=COMPLETE,msr(E)=COMPLETE,parC_S84L=POINT,sul2=COMPLETE,tet(B)=COMPLETE	17
ab00414	Gao_Qat,SspBCDE	Gao_Qat,SspBCDE	GCA_016473115.1	187	rectal swab isolate	United States of America	Northern America	abaF=COMPLETE,adeC=COMPLETE,amvA=COMPLETE,ant(3'')-IIa=COMPLETE,aph(3'')-Ib=COMPLETE,aph(6)-Id=COMPLETE,armA=COMPLETE,blaADC-73=COMPLETE,blaOXA-23=COMPLETE,blaOXA-66=COMPLETE,ftsI_A515V=POINT,gyrA_S81L=POINT,mph(E)=COMPLETE,msr(E)=COMPLETE,parC_S84L=POINT,sul2=COMPLETE,tet(B)=COMPLETE	17
ab00415	Gao_Qat,R-M,SspBCDE	Gao_Qat,R-M_Type_I,SspBCDE	GCA_016473135.1	2	sputum isolate	United States of America	Northern America	abaF=COMPLETE,adeC=COMPLETE,amvA=COMPLETE,ant(3'')-IIa=COMPLETE,aph(3'')-Ib=COMPLETE,aph(6)-Id=COMPLETE,armA=COMPLETE,blaADC-73=COMPLETE,blaOXA-23=COMPLETE,blaOXA-66=COMPLETE,ftsI_A515V=POINT,gyrA_S81L=POINT,mph(E)=COMPLETE,msr(E)=COMPLETE,parC_S84L=POINT,sul2=COMPLETE,tet(B)=COMPLETE	17
ab00416	PD-T7-5,R-M,Shedu	PD-T7-5,R-M_Type_I,R-M_Type_II,Shedu	GCA_016473155.1	-	sputum isolate	United States of America	Northern America	abaF=COMPLETE,amvA=COMPLETE,ant(2'')-Ia=COMPLETE,ant(3'')-IIa=COMPLETE,aph(3'')-Ib=COMPLETE,aph(6)-Id=COMPLETE,blaADC-169=COMPLETE,blaOXA-23=COMPLETE,blaOXA-402=COMPLETE,catB3=COMPLETE,dfrA19=PARTIAL_END_OF_CONTIG,gyrA_S81L=POINT,mph(E)=COMPLETE,msr(E)=COMPLETE,parC_S84L=POINT,sul1=COMPLETE,sul2=COMPLETE,tet(B)=COMPLETE	18
ab00417	Gao_Qat,SspBCDE	Gao_Qat,SspBCDE	GCA_016473175.1	2	blood isolate	United States of America	Northern America	abaF=COMPLETE,adeC=COMPLETE,amvA=COMPLETE,ant(3'')-IIa=COMPLETE,aph(3'')-Ib=COMPLETE,aph(3')-Ia=COMPLETE,aph(6)-Id=COMPLETE,armA=COMPLETE,blaADC-73=COMPLETE,blaOXA-23=COMPLETE,blaOXA-66=COMPLETE,blaTEM-1=COMPLETE,ftsI_A515V=POINT,gyrA_S81L=POINT,mph(E)=COMPLETE,msr(E)=COMPLETE,parC_S84L=POINT,tet(B)=COMPLETE	18
ab00418	Gao_Qat,SspBCDE	Gao_Qat,SspBCDE	GCA_016473195.1	2	sputum isolate	United States of America	Northern America	abaF=COMPLETE,adeC=COMPLETE,amvA=COMPLETE,ant(3'')-IIa=COMPLETE,aph(3'')-Ib=COMPLETE,aph(6)-Id=COMPLETE,armA=COMPLETE,blaADC-73=COMPLETE,blaOXA-23=COMPLETE,blaOXA-66=COMPLETE,ftsI_A515V=POINT,gyrA_S81L=POINT,mph(E)=COMPLETE,msr(E)=COMPLETE,parC_S84L=POINT,sul2=COMPLETE,tet(B)=COMPLETE	17
ab00419	Gao_Qat,SspBCDE	Gao_Qat,SspBCDE	GCA_016473215.1	2	blood isolate	United States of America	Northern America	abaF=COMPLETE,adeC=COMPLETE,amvA=COMPLETE,ant(3'')-IIa=COMPLETE,aph(3'')-Ib=COMPLETE,aph(3')-Ia=COMPLETE,aph(6)-Id=COMPLETE,armA=COMPLETE,blaADC-73=COMPLETE,blaOXA-23=COMPLETE,blaOXA-66=COMPLETE,blaTEM-1=COMPLETE,ftsI_A515V=POINT,gyrA_S81L=POINT,mph(E)=COMPLETE,msr(E)=COMPLETE,parC_S84L=POINT,tet(B)=COMPLETE	18
ab00420	PD-T7-5,R-M,Shedu	PD-T7-5,R-M_Type_I,R-M_Type_II,Shedu	GCA_016473235.1	-	tracheal aspirate isolate	United States of America	Northern America	abaF=COMPLETE,amvA=COMPLETE,ant(2'')-Ia=COMPLETE,ant(3'')-IIa=COMPLETE,aph(3'')-Ib=COMPLETE,aph(6)-Id=COMPLETE,blaADC-169=COMPLETE,blaOXA-23=COMPLETE,blaOXA-402=COMPLETE,catB3=COMPLETE,dfrA19=PARTIAL_END_OF_CONTIG,gyrA_S81L=POINT,mph(E)=COMPLETE,msr(E)=COMPLETE,parC_S84L=POINT,sul1=COMPLETE,sul2=COMPLETE,tet(B)=COMPLETE	18
ab00421	PD-T7-5,R-M,Shedu	PD-T7-5,R-M_Type_I,R-M_Type_II,Shedu	GCA_016473255.1	-	nose (nasal passage) isolate	United States of America	Northern America	abaF=COMPLETE,amvA=COMPLETE,ant(2'')-Ia=COMPLETE,ant(3'')-IIa=COMPLETE,aph(3'')-Ib=COMPLETE,aph(6)-Id=COMPLETE,blaADC-169=COMPLETE,blaOXA-23=COMPLETE,blaOXA-402=COMPLETE,catB3=COMPLETE,dfrA19=PARTIAL_END_OF_CONTIG,gyrA_S81L=POINT,mph(E)=COMPLETE,msr(E)=COMPLETE,parC_S84L=POINT,sul1=COMPLETE,sul2=COMPLETE,tet(B)=COMPLETE	18
ab00422	PD-T7-5,R-M,Shedu	PD-T7-5,R-M_Type_I,R-M_Type_II,Shedu	GCA_016473275.1	-	sputum isolate	United States of America	Northern America	abaF=COMPLETE,amvA=COMPLETE,ant(2'')-Ia=COMPLETE,ant(3'')-IIa=COMPLETE,aph(3'')-Ib=COMPLETE,aph(6)-Id=COMPLETE,blaADC-169=COMPLETE,blaOXA-23=COMPLETE,blaOXA-402=COMPLETE,catB3=COMPLETE,dfrA19=PARTIAL_END_OF_CONTIG,gyrA_S81L=POINT,mph(E)=COMPLETE,msr(E)=COMPLETE,parC_S84L=POINT,sul1=COMPLETE,sul2=COMPLETE,tet(B)=COMPLETE	18
ab00423	Gao_Qat,SspBCDE	Gao_Qat,SspBCDE	GCA_016473295.1	2	nose (nasal passage) isolate	United States of America	Northern America	abaF=COMPLETE,adeC=COMPLETE,amvA=COMPLETE,ant(3'')-IIa=COMPLETE,aph(3'')-Ib=COMPLETE,aph(6)-Id=COMPLETE,armA=COMPLETE,blaADC-73=COMPLETE,blaOXA-23=COMPLETE,blaOXA-66=COMPLETE,ftsI_A515V=POINT,gyrA_S81L=POINT,mph(E)=COMPLETE,msr(E)=COMPLETE,parC_S84L=POINT,sul2=COMPLETE,tet(B)=COMPLETE	17
ab00424	Gao_Qat,SspBCDE	Gao_Qat,SspBCDE	GCA_016473315.1	2	wound	Libya	Northern Africa	abaF=COMPLETE,adeC=COMPLETE,amvA=COMPLETE,ant(3'')-IIa=COMPLETE,aph(3')-Ia=PARTIAL,aph(3')-Ia=PARTIAL_END_OF_CONTIG,aph(3')-VIa=COMPLETE,aph(3')-VIa=PARTIAL_END_OF_CONTIG,armA=COMPLETE,blaADC-73=COMPLETE,blaOXA-23=COMPLETE,blaOXA-66=COMPLETE,blaTEM-1=COMPLETE,ftsI_A515V=POINT,gyrA_S81L=POINT,mph(E)=COMPLETE,msr(E)=COMPLETE,parC_S84L=POINT	18
ab00425	R-M,SspBCDE	R-M_Type_I,SspBCDE	GCA_016473335.1	2	blood	Libya	Northern Africa	aacA16=COMPLETE,aadA1=PARTIAL_END_OF_CONTIG,abaF=COMPLETE,adeC=COMPLETE,amvA=COMPLETE,ant(3'')-IIa=COMPLETE,aph(3'')-Ib=COMPLETE,aph(3')-VI=COMPLETE,aph(6)-Id=COMPLETE,blaADC-30=COMPLETE,blaNDM-1=COMPLETE,blaOXA-66=COMPLETE,blaTEM-1=COMPLETE,ble=COMPLETE,gyrA_S81L=POINT,parC_S84L=POINT,sul1=COMPLETE,sul2=COMPLETE,tet(B)=COMPLETE	19
ab00426	dCTPdeaminase,PD-T7-5,R-M,Shedu	dCTPdeaminase,PD-T7-5,R-M_Type_I,R-M_Type_II,Shedu	GCA_016473355.1	16	blood isolate	United States of America	Northern America	abaF=COMPLETE,amvA=COMPLETE,ant(2'')-Ia=COMPLETE,ant(3'')-IIa=COMPLETE,blaADC-169=COMPLETE,blaOXA-23=COMPLETE,blaOXA-402=COMPLETE,catB3=COMPLETE,dfrA19=PARTIAL_END_OF_CONTIG,gyrA_S81L=POINT,mph(E)=COMPLETE,msr(E)=COMPLETE,parC_E88K=POINT,sul1=COMPLETE,sul2=COMPLETE	15
ab00427	Cas,R-M,RosmerTA,SanaTA	CAS_Class1-Subtype-I-F,R-M_Type_I,RosmerTA,SanaTA	GCA_016473375.1	25	wound	Libya	Northern Africa	abaF=COMPLETE,adeS_H189Y=POINT,amvA=COMPLETE,ant(2'')-Ia=COMPLETE,ant(3'')-IIa=COMPLETE,aph(3'')-Ib=COMPLETE,aph(3')-Ia=COMPLETE,aph(3')-VIa=COMPLETE,aph(6)-Id=COMPLETE,blaADC-26=COMPLETE,blaOXA-23=COMPLETE,blaOXA-64=COMPLETE,gyrA_S81L=POINT,parC_S84L=POINT,sul2=COMPLETE	15
ab00428	Cas,RosmerTA,SanaTA	CAS_Class1-Subtype-I-F,RosmerTA,SanaTA	GCA_016473385.1	25	wound	Libya	Northern Africa	abaF=COMPLETE,adeS_H189Y=POINT,amvA=COMPLETE,ant(2'')-Ia=COMPLETE,ant(3'')-IIa=COMPLETE,aph(3'')-Ib=COMPLETE,aph(3'')-Ib=PARTIAL_END_OF_CONTIG,aph(3')-Ia=COMPLETE,aph(3')-VIa=COMPLETE,aph(6)-Id=COMPLETE,blaADC-26=COMPLETE,blaADC=COMPLETE,blaOXA-23=COMPLETE,blaOXA-64=COMPLETE,gyrA_S81L=POINT,parC_S84L=POINT,sul2=COMPLETE	17
ab00429	Gao_Qat,SspBCDE	Gao_Qat,SspBCDE	GCA_016473415.1	2	tracheal aspirate isolate	United States of America	Northern America	abaF=COMPLETE,adeC=COMPLETE,amvA=COMPLETE,ant(3'')-IIa=COMPLETE,aph(3'')-Ib=COMPLETE,aph(6)-Id=COMPLETE,armA=COMPLETE,blaADC-73=COMPLETE,blaOXA-23=COMPLETE,blaOXA-66=COMPLETE,ftsI_A515V=POINT,gyrA_S81L=POINT,mph(E)=COMPLETE,msr(E)=COMPLETE,parC_S84L=POINT,sul2=COMPLETE,tet(B)=COMPLETE	17
ab00430	Gao_Qat,SspBCDE	Gao_Qat,SspBCDE	GCA_016473435.1	2	rectal swab isolate	United States of America	Northern America	abaF=COMPLETE,adeC=COMPLETE,amvA=COMPLETE,ant(3'')-IIa=COMPLETE,aph(3'')-Ib=COMPLETE,aph(6)-Id=COMPLETE,armA=COMPLETE,blaADC-73=COMPLETE,blaOXA-23=COMPLETE,blaOXA-66=COMPLETE,ftsI_A515V=POINT,gyrA_S81L=POINT,mph(E)=COMPLETE,msr(E)=COMPLETE,parC_S84L=POINT,sul2=COMPLETE,tet(B)=COMPLETE	17
ab00431	PD-T7-5,R-M,Shedu	PD-T7-5,R-M_Type_I,R-M_Type_II,Shedu	GCA_016473455.1	-	sputum isolate	United States of America	Northern America	abaF=COMPLETE,amvA=COMPLETE,ant(2'')-Ia=COMPLETE,ant(3'')-IIa=COMPLETE,aph(3'')-Ib=COMPLETE,aph(6)-Id=COMPLETE,blaADC-169=COMPLETE,blaOXA-23=COMPLETE,blaOXA-402=COMPLETE,catB3=COMPLETE,dfrA19=PARTIAL_END_OF_CONTIG,gyrA_S81L=POINT,mph(E)=COMPLETE,msr(E)=COMPLETE,parC_S84L=POINT,sul1=COMPLETE,sul2=COMPLETE,tet(B)=COMPLETE	18
ab00432	dCTPdeaminase,PD-T7-5,R-M,Shedu	dCTPdeaminase,PD-T7-5,R-M_Type_I,R-M_Type_II,Shedu	GCA_016473475.1	16	bronchial wash isolate	United States of America	Northern America	abaF=COMPLETE,amvA=COMPLETE,ant(2'')-Ia=COMPLETE,ant(3'')-IIa=COMPLETE,blaADC-169=COMPLETE,blaOXA-23=COMPLETE,blaOXA-402=COMPLETE,catB3=COMPLETE,dfrA19=PARTIAL_END_OF_CONTIG,gyrA_S81L=POINT,mph(E)=COMPLETE,msr(E)=COMPLETE,parC_E88K=POINT,sul1=COMPLETE,sul2=COMPLETE	15
ab00433	PD-T7-5,R-M,Shedu	PD-T7-5,R-M_Type_I,R-M_Type_II,Shedu	GCA_016473495.1	-	blood isolate	United States of America	Northern America	abaF=COMPLETE,amvA=COMPLETE,ant(2'')-Ia=COMPLETE,ant(3'')-IIa=COMPLETE,aph(3'')-Ib=COMPLETE,aph(6)-Id=COMPLETE,blaADC-169=COMPLETE,blaOXA-23=COMPLETE,blaOXA-402=COMPLETE,catB3=COMPLETE,dfrA19=PARTIAL_END_OF_CONTIG,gyrA_S81L=POINT,mph(E)=COMPLETE,msr(E)=COMPLETE,parC_S84L=POINT,sul1=COMPLETE,sul2=COMPLETE,tet(B)=COMPLETE	18
ab00434	Gao_Qat,PD-T7-5	Gao_Qat,PD-T7-5	GCA_016473515.1	2	tracheal aspirate isolate	United States of America	Northern America	abaF=COMPLETE,adeC=COMPLETE,amvA=COMPLETE,ant(2'')-Ia=COMPLETE,ant(3'')-IIa=COMPLETE,aph(3'')-Ib=COMPLETE,aph(6)-Id=COMPLETE,blaADC-162=COMPLETE,blaOXA-66=COMPLETE,blaOXA-72=COMPLETE,catB3=COMPLETE,gyrA_S81L=POINT,mph(E)=COMPLETE,msr(E)=COMPLETE,parC_S84L=POINT,sul1=COMPLETE,tet(B)=COMPLETE	17
ab00435	SspBCDE	SspBCDE	GCA_016473535.1	2	urine isolate	United States of America	Northern America	abaF=COMPLETE,adeC=COMPLETE,amvA=COMPLETE,ant(3'')-IIa=PARTIAL,ant(3'')-IIa=PARTIAL_END_OF_CONTIG,aph(3')-VIa=COMPLETE,blaADC-33=COMPLETE,blaOXA-23=COMPLETE,blaOXA-82=COMPLETE,gyrA_S81L=POINT,parC_S84L=POINT,sul1=COMPLETE	12
ab00436	Gao_Qat,SspBCDE	Gao_Qat,SspBCDE	GCA_016473555.1	2	rectal swab	United States of America	Northern America	aac(6')-Ib'=COMPLETE,aadA1=COMPLETE,abaF=COMPLETE,adeC=COMPLETE,amvA=COMPLETE,ant(3'')-IIa=COMPLETE,aph(3'')-Ib=COMPLETE,aph(6)-Id=COMPLETE,blaADC-30=COMPLETE,blaOXA-23=COMPLETE,blaOXA-66=COMPLETE,catB8=COMPLETE,gyrA_S81L=POINT,parC_S84L=POINT,sul2=COMPLETE	15
ab00437	Gao_Qat,SspBCDE	Gao_Qat,SspBCDE	GCA_016473575.1	2	abscess isolate	United States of America	Northern America	aac(6')-Ib'=COMPLETE,aadA1=COMPLETE,abaF=COMPLETE,adeC=COMPLETE,amvA=COMPLETE,ant(3'')-IIa=COMPLETE,aph(3'')-Ib=COMPLETE,aph(3')-Ia=COMPLETE,aph(6)-Id=COMPLETE,blaADC-30=COMPLETE,blaOXA-23=COMPLETE,blaOXA-66=COMPLETE,catB8=COMPLETE,gyrA_S81L=POINT,parC_S84L=POINT,sul2=COMPLETE	16
ab00438	SspBCDE	SspBCDE	GCA_016473595.1	2	sputum isolate	United States of America	Northern America	abaF=COMPLETE,adeC=COMPLETE,amvA=COMPLETE,ant(3'')-IIa=PARTIAL,ant(3'')-IIa=PARTIAL_END_OF_CONTIG,aph(3')-VIa=COMPLETE,blaADC-33=COMPLETE,blaOXA-23=COMPLETE,blaOXA-82=COMPLETE,gyrA_S81L=POINT,parC_S84L=POINT,sul1=COMPLETE	12
ab00439	RosmerTA	RosmerTA	GCA_016473615.1	499	wound isolate	United States of America	Northern America	abaF=COMPLETE,amvA=COMPLETE,ant(2'')-Ia=COMPLETE,ant(3'')-IIa=COMPLETE,blaADC-222=COMPLETE,blaOXA-23=COMPLETE,blaOXA-95=COMPLETE,catB3=COMPLETE,gyrA_S81L=POINT,mph(E)=COMPLETE,msr(E)=COMPLETE,parC_E88K=POINT,sul1=COMPLETE	13
ab00440	Gao_Qat,SspBCDE	Gao_Qat,SspBCDE	GCA_016473635.1	2	rectal swab	United States of America	Northern America	aac(6')-Ib'=COMPLETE,aadA1=COMPLETE,abaF=COMPLETE,adeC=COMPLETE,amvA=COMPLETE,ant(3'')-IIa=COMPLETE,aph(3'')-Ib=COMPLETE,aph(6)-Id=COMPLETE,blaADC-30=COMPLETE,blaOXA-23=COMPLETE,blaOXA-66=COMPLETE,catB8=COMPLETE,gyrA_S81L=POINT,parC_S84L=POINT,sul2=COMPLETE	15
ab00441	SspBCDE	SspBCDE	GCA_016473655.1	2	rectal swab	United States of America	Northern America	abaF=COMPLETE,adeC=COMPLETE,amvA=COMPLETE,ant(3'')-IIa=PARTIAL,ant(3'')-IIa=PARTIAL_END_OF_CONTIG,aph(3')-VIa=COMPLETE,blaADC-33=COMPLETE,blaOXA-23=COMPLETE,blaOXA-82=COMPLETE,gyrA_S81L=POINT,parC_S84L=POINT,sul1=COMPLETE	12
ab00442	SspBCDE	SspBCDE	GCA_016473675.1	2	sputum isolate	United States of America	Northern America	abaF=COMPLETE,adeC=COMPLETE,amvA=COMPLETE,ant(3'')-IIa=COMPLETE,aph(3'')-Ib=COMPLETE,aph(6)-Id=COMPLETE,blaADC-30=COMPLETE,blaADC=COMPLETE,blaOXA-113=COMPLETE,gyrA_S81L=POINT,parC_S84L=POINT,tet(B)=COMPLETE	12
ab00443	Gao_Qat,SspBCDE	Gao_Qat,SspBCDE	GCA_016473695.1	2	sputum isolate	United States of America	Northern America	aac(6')-Ib'=COMPLETE,aadA1=COMPLETE,abaF=COMPLETE,adeC=COMPLETE,amvA=COMPLETE,ant(3'')-IIa=COMPLETE,aph(3'')-Ib=COMPLETE,aph(3')-Ia=COMPLETE,aph(6)-Id=COMPLETE,blaADC-30=COMPLETE,blaOXA-23=COMPLETE,blaOXA-66=COMPLETE,catB8=COMPLETE,gyrA_S81L=POINT,parC_S84L=POINT,sul2=COMPLETE	16
ab00444	RosmerTA,SspBCDE	RosmerTA,SspBCDE	GCA_016473715.1	2	blood isolate	United States of America	Northern America	aac(3)-Ia=COMPLETE,aacA16=COMPLETE,abaF=COMPLETE,adeC=COMPLETE,amvA=COMPLETE,ant(3'')-IIa=COMPLETE,aph(3'')-Ib=COMPLETE,aph(6)-Id=COMPLETE,blaADC=COMPLETE,blaOXA-66=COMPLETE,blaOXA-72=COMPLETE,gyrA_S81L=POINT,mph(E)=COMPLETE,msr(E)=COMPLETE,parC_S84L=POINT,tet(B)=COMPLETE	16
ab00445	R-M,RosmerTA	R-M_Type_I,RosmerTA	GCA_016473735.1	499	tracheal aspirate isolate	United States of America	Northern America	abaF=COMPLETE,amvA=COMPLETE,ant(2'')-Ia=COMPLETE,ant(3'')-IIa=COMPLETE,blaADC-222=COMPLETE,blaOXA-23=COMPLETE,blaOXA-95=COMPLETE,catB3=COMPLETE,gyrA_S81L=POINT,mph(E)=COMPLETE,msr(E)=COMPLETE,parC_E88K=POINT,sul1=COMPLETE	13
ab00446	Gao_Qat,SspBCDE	Gao_Qat,SspBCDE	GCA_016473755.1	2	tissue isolate	United States of America	Northern America	abaF=COMPLETE,adeC=COMPLETE,amvA=COMPLETE,ant(3'')-IIa=COMPLETE,aph(3'')-Ib=COMPLETE,aph(6)-Id=COMPLETE,armA=COMPLETE,blaADC-73=COMPLETE,blaOXA-23=COMPLETE,blaOXA-66=COMPLETE,ftsI_A515V=POINT,gyrA_S81L=POINT,mph(E)=COMPLETE,msr(E)=COMPLETE,parC_S84L=POINT,sul2=COMPLETE,tet(B)=COMPLETE	17
ab00447	RosmerTA,SspBCDE	RosmerTA,SspBCDE	GCA_016473775.1	2	tracheal aspirate isolate	United States of America	Northern America	aac(3)-Ia=COMPLETE,aacA16=COMPLETE,abaF=COMPLETE,adeC=COMPLETE,amvA=COMPLETE,ant(3'')-IIa=COMPLETE,aph(3'')-Ib=COMPLETE,aph(6)-Id=COMPLETE,blaADC=COMPLETE,blaOXA-66=COMPLETE,blaOXA-72=COMPLETE,gyrA_S81L=POINT,mph(E)=COMPLETE,msr(E)=COMPLETE,parC_S84L=POINT,tet(B)=COMPLETE	16
ab00448			GCA_016473795.1	2	bone isolate	United States of America	Northern America	abaF=COMPLETE,adeC=COMPLETE,amvA=COMPLETE,ant(3'')-IIa=COMPLETE,aph(3'')-Ib=COMPLETE,aph(6)-Id=COMPLETE,blaADC-30=COMPLETE,blaOXA-113=COMPLETE,blaOXA=MISTRANSLATION,blaTEM-1=COMPLETE,gyrA_S81L=POINT,parC_S84L=POINT,tet(B)=COMPLETE	13
ab00449	Gao_Qat,SspBCDE	Gao_Qat,SspBCDE	GCA_016473815.1	2	wound isolate	United States of America	Northern America	abaF=COMPLETE,adeC=COMPLETE,amvA=COMPLETE,ant(3'')-IIa=COMPLETE,aph(3'')-Ib=COMPLETE,aph(6)-Id=COMPLETE,armA=COMPLETE,blaADC-73=COMPLETE,blaOXA-23=COMPLETE,blaOXA-66=COMPLETE,ftsI_A515V=POINT,gyrA_S81L=POINT,mph(E)=COMPLETE,msr(E)=COMPLETE,parC_S84L=POINT,sul2=COMPLETE,tet(B)=COMPLETE	17
ab00450	Gao_Qat,PD-T4-5,PD-T7-5,RosmerTA,SspBCDE	Gao_Qat,PD-T4-5,PD-T7-5,RosmerTA,SspBCDE	GCA_016473835.1	2	blood isolate	United States of America	Northern America	aac(3)-Ia=COMPLETE,aac(6')-Ib'=COMPLETE,aadA1=COMPLETE,aadA1=PARTIAL_END_OF_CONTIG,abaF=COMPLETE,adeC=COMPLETE,amvA=COMPLETE,ant(3'')-IIa=COMPLETE,aph(3'')-Ib=COMPLETE,aph(3')-Ia=COMPLETE,aph(6)-Id=COMPLETE,blaADC-30=COMPLETE,blaOXA-23=COMPLETE,blaOXA-66=COMPLETE,catB8=COMPLETE,gyrA_S81L=POINT,parC_S84L=POINT,sul1=COMPLETE,sul1=PARTIAL_END_OF_CONTIG,sul2=COMPLETE,tet(B)=COMPLETE	21
ab00451	PD-T7-5,RosmerTA	PD-T7-5,RosmerTA	GCA_016473855.1	250	wound isolate	United States of America	Northern America	aac(6')-Ib=COMPLETE,amvA=COMPLETE,ant(3'')-IIa=COMPLETE,blaADC-216=COMPLETE,blaOXA-23=COMPLETE,blaOXA-407=COMPLETE,gyrA_S81L=POINT,sul2=COMPLETE	8
ab00452	Gao_Qat,PD-T4-5,PD-T7-5,RosmerTA,SspBCDE	Gao_Qat,PD-T4-5,PD-T7-5,RosmerTA,SspBCDE	GCA_016473875.1	2	wound isolate	United States of America	Northern America	aac(3)-Ia=COMPLETE,aac(6')-Ib'=COMPLETE,aadA1=COMPLETE,aadA1=PARTIAL_END_OF_CONTIG,abaF=COMPLETE,adeC=COMPLETE,amvA=COMPLETE,ant(3'')-IIa=COMPLETE,aph(3'')-Ib=COMPLETE,aph(3')-Ia=COMPLETE,aph(6)-Id=COMPLETE,blaADC-30=COMPLETE,blaOXA-23=COMPLETE,blaOXA-66=COMPLETE,catB8=COMPLETE,gyrA_S81L=POINT,parC_S84L=POINT,sul1=COMPLETE,sul1=PARTIAL_END_OF_CONTIG,sul2=COMPLETE,tet(B)=COMPLETE	21
ab00453	Gao_Qat,PD-T4-5,PD-T7-5,RosmerTA,SspBCDE	Gao_Qat,PD-T4-5,PD-T7-5,RosmerTA,SspBCDE	GCA_016473895.1	2	blood isolate	United States of America	Northern America	aac(3)-Ia=COMPLETE,aac(6')-Ib'=COMPLETE,aadA1=COMPLETE,aadA1=PARTIAL_END_OF_CONTIG,abaF=COMPLETE,adeC=COMPLETE,amvA=COMPLETE,ant(3'')-IIa=COMPLETE,aph(3'')-Ib=COMPLETE,aph(3')-Ia=COMPLETE,aph(6)-Id=COMPLETE,blaADC-30=COMPLETE,blaOXA-23=COMPLETE,blaOXA-66=COMPLETE,catB8=COMPLETE,gyrA_S81L=POINT,parC_S84L=POINT,sul1=COMPLETE,sul2=COMPLETE,tet(B)=COMPLETE	20
ab00454	SspBCDE	SspBCDE	GCA_016473915.1	2	urine isolate	United States of America	Northern America	aac(3)-Ia=COMPLETE,aadA1=COMPLETE,abaF=COMPLETE,adeC=COMPLETE,amvA=COMPLETE,ant(3'')-IIa=PARTIAL,ant(3'')-IIa=PARTIAL_END_OF_CONTIG,aph(3')-VIa=COMPLETE,blaADC-33=COMPLETE,blaOXA-23=COMPLETE,blaOXA-82=COMPLETE,gyrA_S81L=POINT,mph(E)=COMPLETE,msr(E)=COMPLETE,parC_S84L=POINT,sul1=COMPLETE	16
ab00455	Gao_Qat,SspBCDE	Gao_Qat,SspBCDE	GCA_016473935.1	2	blood isolate	United States of America	Northern America	aac(6')-Ib'=COMPLETE,aadA1=COMPLETE,abaF=COMPLETE,adeC=COMPLETE,amvA=COMPLETE,ant(3'')-IIa=COMPLETE,aph(3'')-Ib=COMPLETE,aph(3')-Ia=COMPLETE,aph(6)-Id=COMPLETE,blaADC-30=COMPLETE,blaOXA-23=COMPLETE,blaOXA-66=COMPLETE,catB8=COMPLETE,gyrA_S81L=POINT,parC_S84L=POINT,sul2=COMPLETE	16
ab00456	PD-Lambda-5,PD-T7-5,R-M,RosmerTA	PD-Lambda-5,PD-T7-5,R-M_Type_I,R-M_Type_IV,RosmerTA	GCA_016473955.1	229	sputum isolate	United States of America	Northern America	aac(3)-IIe=COMPLETE,aac(6')-Ib=COMPLETE,aadA11=COMPLETE,abaF=COMPLETE,adeC=COMPLETE,amvA=COMPLETE,ant(2'')-Ia=COMPLETE,ant(3'')-IIa=COMPLETE,aph(3')-Ia=COMPLETE,blaADC-25=COMPLETE,blaOXA-113=COMPLETE,blaSHV-5=COMPLETE,catB3=COMPLETE,dfrA19=PARTIAL_END_OF_CONTIG,dfrB1=COMPLETE,gyrA_S81L=POINT,mph(E)=COMPLETE,msr(E)=COMPLETE,parC_S84L=POINT,sul1=COMPLETE	20
ab00457	Gao_Qat,SspBCDE	Gao_Qat,SspBCDE	GCA_016473975.1	2	blood isolate	United States of America	Northern America	aac(6')-Ib'=COMPLETE,aadA1=COMPLETE,abaF=COMPLETE,adeC=COMPLETE,amvA=COMPLETE,ant(3'')-IIa=COMPLETE,aph(3'')-Ib=COMPLETE,aph(3')-Ia=COMPLETE,aph(6)-Id=COMPLETE,blaADC-30=COMPLETE,blaOXA-23=COMPLETE,blaOXA-66=COMPLETE,catB8=COMPLETE,gyrA_S81L=POINT,parC_S84L=POINT,sul2=COMPLETE	16
ab00458			GCA_016473995.1	2	urine isolate	United States of America	Northern America	abaF=COMPLETE,adeC=COMPLETE,amvA=COMPLETE,ant(3'')-IIa=COMPLETE,aph(3'')-Ib=COMPLETE,aph(6)-Id=COMPLETE,blaADC-30=COMPLETE,blaOXA-113=COMPLETE,blaOXA=MISTRANSLATION,blaTEM-1=COMPLETE,gyrA_S81L=POINT,parC_S84L=POINT,tet(B)=COMPLETE	13
ab00459	dGTPase,RosmerTA	dGTPase,RosmerTA	GCA_016474015.1	250	other isolate	United States of America	Northern America	amvA=COMPLETE,ant(3'')-IIa=COMPLETE,blaADC-216=COMPLETE,blaOXA-23=COMPLETE,blaOXA-407=COMPLETE,gyrA_S81L=POINT,mph(E)=COMPLETE,msr(E)=COMPLETE,sul2=COMPLETE	9
ab00460	Gao_Qat,SspBCDE	Gao_Qat,SspBCDE	GCA_016474025.1	2	abdominal wound isolate	United States of America	Northern America	aac(6')-Ib'=COMPLETE,aadA1=COMPLETE,abaF=COMPLETE,adeC=COMPLETE,amvA=COMPLETE,ant(3'')-IIa=COMPLETE,aph(3'')-Ib=COMPLETE,aph(3')-Ia=COMPLETE,aph(6)-Id=COMPLETE,blaADC-30=COMPLETE,blaOXA-23=COMPLETE,blaOXA-66=COMPLETE,catB8=COMPLETE,gyrA_S81L=POINT,parC_S84L=POINT,sul2=COMPLETE	16
ab00461	R-M,RosmerTA	R-M_Type_I,RosmerTA	GCA_016474055.1	499	bronchoalveolar lavage isolate	United States of America	Northern America	abaF=COMPLETE,amvA=PARTIAL_END_OF_CONTIG,ant(3'')-IIa=COMPLETE,aph(3')-Ia=COMPLETE,blaADC-162=COMPLETE,blaOXA-113=COMPLETE,blaOXA-23=COMPLETE,gyrA_S81L=POINT,mph(E)=COMPLETE,msr(E)=COMPLETE,parC_S84L=POINT,sul2=COMPLETE	12
ab00462	Gao_Qat,SspBCDE	Gao_Qat,SspBCDE	GCA_016474075.1	2	sputum isolate	United States of America	Northern America	abaF=COMPLETE,adeC=COMPLETE,amvA=COMPLETE,ant(3'')-IIa=COMPLETE,aph(3'')-Ib=COMPLETE,aph(6)-Id=COMPLETE,armA=COMPLETE,blaADC-73=COMPLETE,blaOXA-23=COMPLETE,blaOXA-66=COMPLETE,ftsI_A515V=POINT,gyrA_S81L=POINT,mph(E)=COMPLETE,msr(E)=COMPLETE,parC_S84L=POINT,sul2=COMPLETE,tet(B)=COMPLETE	17
ab00463	Gao_Qat,SspBCDE	Gao_Qat,SspBCDE	GCA_016474095.1	2	blood isolate	United States of America	Northern America	abaF=COMPLETE,adeC=COMPLETE,amvA=COMPLETE,ant(3'')-IIa=COMPLETE,aph(3'')-Ib=COMPLETE,aph(6)-Id=COMPLETE,armA=COMPLETE,blaADC-73=COMPLETE,blaOXA-23=COMPLETE,blaOXA-66=COMPLETE,ftsI_A515V=POINT,gyrA_S81L=POINT,mph(E)=COMPLETE,msr(E)=COMPLETE,parC_S84L=POINT,sul2=COMPLETE,tet(B)=COMPLETE	17
ab00464	SspBCDE	SspBCDE	GCA_016474105.1	2	sputum isolate	United States of America	Northern America	abaF=COMPLETE,adeC=COMPLETE,amvA=COMPLETE,ant(3'')-IIa=PARTIAL,ant(3'')-IIa=PARTIAL_END_OF_CONTIG,aph(3')-VIa=COMPLETE,blaADC=COMPLETE,blaOXA-23=COMPLETE,blaOXA-82=COMPLETE,gyrA_S81L=POINT,mph(E)=COMPLETE,msr(E)=COMPLETE,parC_S84L=POINT,sul1=COMPLETE	14
ab00465	Lamassu-Fam,R-M	Lamassu-Fam,R-M_Type_I	GCA_016474135.1	-	sputum isolate	United States of America	Northern America	abaF=COMPLETE,adeC=COMPLETE,amvA=COMPLETE,ant(3'')-IIa=COMPLETE,blaADC-25=COMPLETE,blaOXA-113=COMPLETE,gyrA_S81L=POINT,parC_E88K=POINT	8
ab00466	Gao_Qat,SspBCDE	Gao_Qat,SspBCDE	GCA_016474155.1	2	blood isolate	United States of America	Northern America	abaF=COMPLETE,adeC=COMPLETE,amvA=COMPLETE,ant(3'')-IIa=COMPLETE,aph(3'')-Ib=COMPLETE,aph(6)-Id=COMPLETE,armA=COMPLETE,blaADC-73=COMPLETE,blaOXA-23=COMPLETE,blaOXA-66=COMPLETE,ftsI_A515V=POINT,gyrA_S81L=POINT,mph(E)=COMPLETE,msr(E)=COMPLETE,parC_S84L=POINT,sul2=COMPLETE,tet(B)=COMPLETE	17
ab00467	Gao_Qat,SspBCDE	Gao_Qat,SspBCDE	GCA_016474175.1	2	sputum isolate	United States of America	Northern America	abaF=COMPLETE,adeC=COMPLETE,amvA=COMPLETE,ant(3'')-IIa=COMPLETE,aph(3'')-Ib=COMPLETE,aph(3')-Ia=COMPLETE,aph(6)-Id=COMPLETE,armA=COMPLETE,blaADC-73=COMPLETE,blaOXA-23=COMPLETE,blaOXA-66=COMPLETE,blaTEM-1=COMPLETE,ftsI_A515V=POINT,gyrA_S81L=POINT,mph(E)=COMPLETE,msr(E)=COMPLETE,parC_S84L=POINT,sul2=COMPLETE,tet(B)=COMPLETE	19
ab00468	Gao_Qat,PD-T7-5,SspBCDE	Gao_Qat,PD-T7-5,SspBCDE	GCA_016474195.1	2	sputum	Hungary	Eastern Europe	aac(6')-Ib'=COMPLETE,aadA1=COMPLETE,adeC=COMPLETE,amvA=COMPLETE,ant(3'')-IIa=COMPLETE,aph(3'')-Ib=COMPLETE,aph(3')-Ia=COMPLETE,aph(3')-VIa=COMPLETE,aph(6)-Id=COMPLETE,armA=COMPLETE,blaADC-30=COMPLETE,blaOXA-23=COMPLETE,blaOXA-66=COMPLETE,catB8=COMPLETE,gyrA_S81L=POINT,mph(E)=COMPLETE,msr(E)=COMPLETE,parC_S84L=POINT,sul1=COMPLETE,tet(B)=COMPLETE	20
ab00469	Gao_Qat	Gao_Qat	GCA_016474215.1	636	bronchial	Hungary	Eastern Europe	aac(3)-Ia=COMPLETE,aadA1=COMPLETE,abaF=COMPLETE,adeC=COMPLETE,amvA=COMPLETE,ant(3'')-IIa=COMPLETE,aph(3')-Ia=COMPLETE,aph(3')-VIa=COMPLETE,blaADC-74=COMPLETE,blaOXA-23=COMPLETE,blaOXA-66=COMPLETE,blaOXA-72=COMPLETE,catA1=COMPLETE,gyrA_S81L=POINT,parC_S84L=POINT,sul1=COMPLETE	16
ab00470	Gao_Qat,SspBCDE	Gao_Qat,SspBCDE	GCA_016474235.1	2	bronchial	Hungary	Eastern Europe	aac(6')-Ib'=COMPLETE,aadA1=COMPLETE,adeC=COMPLETE,adeR_A91V=POINT,amvA=COMPLETE,ant(3'')-IIa=COMPLETE,aph(3'')-Ib=COMPLETE,aph(3')-Ia=COMPLETE,aph(6)-Id=COMPLETE,armA=COMPLETE,blaADC-30=COMPLETE,blaOXA-23=COMPLETE,blaOXA-66=COMPLETE,catB8=COMPLETE,gyrA_S81L=POINT,mph(E)=COMPLETE,msr(E)=COMPLETE,parC_S84L=POINT,sul1=COMPLETE,tet(B)=COMPLETE	20
ab00471	Gao_Qat	Gao_Qat	GCA_016474255.1	636	bronchial	Hungary	Eastern Europe	aac(3)-Ia=COMPLETE,aadA1=COMPLETE,abaF=COMPLETE,adeC=COMPLETE,amvA=COMPLETE,ant(3'')-IIa=COMPLETE,aph(3')-Ia=COMPLETE,aph(3')-VIa=COMPLETE,blaADC-74=COMPLETE,blaOXA-23=COMPLETE,blaOXA-66=COMPLETE,blaOXA-72=COMPLETE,gyrA_S81L=POINT,parC_S84L=POINT,sul1=COMPLETE	15
ab00472	Gao_Qat,SspBCDE	Gao_Qat,SspBCDE	GCA_016474275.1	2	sputum isolate	United States of America	Northern America	abaF=COMPLETE,adeC=COMPLETE,amvA=COMPLETE,ant(3'')-IIa=COMPLETE,aph(3'')-Ib=COMPLETE,aph(6)-Id=COMPLETE,armA=COMPLETE,blaADC-73=COMPLETE,blaOXA-23=COMPLETE,blaOXA-66=COMPLETE,ftsI_A515V=POINT,gyrA_S81L=POINT,mph(E)=COMPLETE,msr(E)=COMPLETE,parC_S84L=POINT,sul2=COMPLETE,tet(B)=COMPLETE	17
ab00473	PD-Lambda-5,PD-T7-5,R-M,RosmerTA	PD-Lambda-5,PD-T7-5,R-M_Type_I,R-M_Type_IV,RosmerTA	GCA_016474295.1	229	other isolate	United States of America	Northern America	aac(3)-IIe=COMPLETE,aac(6')-Ib=COMPLETE,aadA11=COMPLETE,abaF=COMPLETE,adeC=COMPLETE,amvA=COMPLETE,ant(2'')-Ia=COMPLETE,ant(3'')-IIa=COMPLETE,aph(3')-Ia=COMPLETE,blaADC-25=COMPLETE,blaOXA-113=COMPLETE,blaSHV-5=COMPLETE,catB3=COMPLETE,dfrA19=PARTIAL_END_OF_CONTIG,dfrB1=COMPLETE,gyrA_S81L=POINT,mph(E)=COMPLETE,msr(E)=COMPLETE,parC_S84L=POINT,sul1=COMPLETE	20
ab00474	Gao_Qat	Gao_Qat	GCA_016474315.1	636	throat	Hungary	Eastern Europe	aac(3)-Ia=COMPLETE,aadA1=COMPLETE,abaF=COMPLETE,adeC=COMPLETE,amvA=COMPLETE,ant(3'')-IIa=COMPLETE,aph(3')-Ia=COMPLETE,blaADC-74=COMPLETE,blaOXA-66=COMPLETE,blaOXA-72=COMPLETE,gyrA_S81L=POINT,parC_S84L=POINT,sul1=COMPLETE	13
ab00475	DarTG,R-M,Zorya	DarTG,R-M_Type_I,Zorya_TypeI	GCA_016474335.1	492	bronchial	Hungary	Eastern Europe	aadA2=COMPLETE,abaF=COMPLETE,adeC=COMPLETE,amvA=COMPLETE,ant(3'')-IIa=COMPLETE,aph(3'')-Ib=COMPLETE,aph(6)-Id=COMPLETE,armA=COMPLETE,blaADC-30=COMPLETE,blaOXA-66=COMPLETE,blaOXA-72=COMPLETE,dfrA12=COMPLETE,gyrA_S81L=POINT,mph(E)=COMPLETE,msr(E)=COMPLETE,parC_S84L=POINT,sul1=COMPLETE,sul2=COMPLETE,tet(B)=COMPLETE	19
ab00476	Gao_Qat,PD-T7-5,SspBCDE	Gao_Qat,PD-T7-5,SspBCDE	GCA_016474355.1	2	sputum	Hungary	Eastern Europe	aac(6')-Ib'=COMPLETE,aadA1=COMPLETE,adeC=COMPLETE,amvA=COMPLETE,ant(3'')-IIa=COMPLETE,aph(3'')-Ib=COMPLETE,aph(3')-Ia=COMPLETE,aph(3')-VIa=COMPLETE,aph(6)-Id=COMPLETE,armA=COMPLETE,blaADC-30=COMPLETE,blaOXA-23=COMPLETE,blaOXA-66=COMPLETE,catB8=COMPLETE,gyrA_S81L=POINT,mph(E)=COMPLETE,msr(E)=COMPLETE,parC_S84L=POINT,sul1=COMPLETE,tet(B)=COMPLETE	20
ab00477	CapRel,Cas,Gabija,Gao_Qat,R-M,RosmerTA	CapRel,CAS_Class1-Subtype-I-F,Gabija,Gao_Qat,R-M_Type_II,RosmerTA	GCA_016474375.1	1	abscessus	Hungary	Eastern Europe	aac(3)-Ia=COMPLETE,aadA1=COMPLETE,abaF=COMPLETE,adeC=COMPLETE,amvA=COMPLETE,ant(3'')-IIa=COMPLETE,aph(3')-VIa=COMPLETE,blaADC-187=COMPLETE,blaOXA-23=COMPLETE,blaOXA-69=COMPLETE,gyrA_S81L=POINT,sul1=COMPLETE	12
ab00478	DarTG,R-M,Zorya	DarTG,R-M_Type_I,Zorya_TypeI	GCA_016474395.1	492	trachea	Hungary	Eastern Europe	aadA2=COMPLETE,abaF=COMPLETE,adeC=COMPLETE,amvA=COMPLETE,ant(3'')-IIa=COMPLETE,aph(3'')-Ib=COMPLETE,aph(6)-Id=COMPLETE,armA=COMPLETE,blaADC-30=COMPLETE,blaOXA-66=COMPLETE,blaOXA-72=COMPLETE,dfrA12=COMPLETE,gyrA_S81L=POINT,mph(E)=COMPLETE,msr(E)=COMPLETE,parC_S84L=POINT,sul1=COMPLETE,sul2=COMPLETE,tet(B)=COMPLETE	19
ab00479	Gao_Qat	Gao_Qat	GCA_016474415.1	636	bronchial	Hungary	Eastern Europe	aac(3)-Ia=COMPLETE,aadA1=COMPLETE,abaF=COMPLETE,adeC=COMPLETE,amvA=COMPLETE,ant(3'')-IIa=COMPLETE,aph(3')-Ia=COMPLETE,blaOXA-66=COMPLETE,blaOXA-72=COMPLETE,catA1=COMPLETE,gyrA_S81L=POINT,parC_S84L=POINT,sul1=COMPLETE	13
ab00480	Gao_Qat	Gao_Qat	GCA_016474435.1	636	drain	Hungary	Eastern Europe	aac(3)-Ia=COMPLETE,aadA1=COMPLETE,abaF=COMPLETE,adeC=COMPLETE,amvA=COMPLETE,ant(3'')-IIa=COMPLETE,aph(3')-Ia=COMPLETE,blaADC-74=COMPLETE,blaOXA-66=COMPLETE,blaOXA-72=COMPLETE,gyrA_S81L=POINT,parC_S84L=POINT,sul1=COMPLETE	13
ab00481	PD-T7-5,R-M,Shedu,SspBCDE	PD-T7-5,R-M_Type_I,Shedu,SspBCDE	GCA_016474455.1	45	bronchial	Hungary	Eastern Europe	aac(6')-Ib3=COMPLETE,abaF=COMPLETE,adeC=COMPLETE,amvA=COMPLETE,ant(3'')-IIa=COMPLETE,aph(3')-Ia=COMPLETE,blaADC-185=COMPLETE,blaOXA-20=COMPLETE,blaOXA-66=COMPLETE,catA1=COMPLETE,catA1=PARTIAL_END_OF_CONTIG,gyrA_S81L=POINT,parC_S84L=POINT,sul1=COMPLETE,sul1=PARTIAL_END_OF_CONTIG,tet(A)=COMPLETE	16
ab00482	PD-T7-5,R-M,Shedu,SspBCDE	PD-T7-5,R-M_Type_I,Shedu,SspBCDE	GCA_016474465.1	45	canule	Hungary	Eastern Europe	abaF=COMPLETE,adeC=COMPLETE,amvA=COMPLETE,ant(3'')-IIa=COMPLETE,aph(3')-Ia=COMPLETE,aph(3')-VIa=COMPLETE,blaADC-185=COMPLETE,blaOXA-23=COMPLETE,blaOXA-66=COMPLETE,catA1=COMPLETE,catA1=PARTIAL_END_OF_CONTIG,gyrA_S81L=POINT,parC_S84L=POINT,sul1=COMPLETE	14
ab00483	Gao_Qat	Gao_Qat	GCA_016474495.1	636	bronchial	Hungary	Eastern Europe	aac(3)-Ia=COMPLETE,aadA1=COMPLETE,abaF=COMPLETE,adeC=COMPLETE,amvA=COMPLETE,ant(3'')-IIa=COMPLETE,aph(3')-Ia=COMPLETE,aph(3')-VIa=COMPLETE,blaADC-74=COMPLETE,blaOXA-23=COMPLETE,blaOXA-66=COMPLETE,blaOXA-72=COMPLETE,gyrA_S81L=POINT,parC_S84L=POINT,sul1=COMPLETE	15
ab00484	Gao_Qat	Gao_Qat	GCA_016474515.1	636	throat	Hungary	Eastern Europe	aac(3)-Ia=COMPLETE,aadA1=COMPLETE,abaF=COMPLETE,adeC=COMPLETE,amvA=COMPLETE,ant(3'')-IIa=COMPLETE,blaADC-74=COMPLETE,blaOXA-66=COMPLETE,blaOXA-72=COMPLETE,catA1=COMPLETE,gyrA_S81L=POINT,parC_S84L=POINT,sul1=COMPLETE	13
ab00485	Gao_Qat,PD-T7-5,SspBCDE	Gao_Qat,PD-T7-5,SspBCDE	GCA_016474535.1	2	blood	Hungary	Eastern Europe	aac(6')-Ib'=COMPLETE,aadA1=COMPLETE,abaF=COMPLETE,adeC=COMPLETE,amvA=COMPLETE,ant(3'')-IIa=COMPLETE,aph(3'')-Ib=COMPLETE,aph(3')-Ia=COMPLETE,aph(3')-VIa=COMPLETE,aph(6)-Id=COMPLETE,armA=COMPLETE,blaADC-30=COMPLETE,blaOXA-23=COMPLETE,blaOXA-66=COMPLETE,catB8=COMPLETE,gyrA_S81L=POINT,mph(E)=COMPLETE,msr(E)=COMPLETE,parC_S84L=POINT,sul1=COMPLETE,tet(B)=COMPLETE	21
ab00486	Gao_Qat	Gao_Qat	GCA_016474555.1	636	nasal	Hungary	Eastern Europe	aac(3)-Ia=COMPLETE,aadA1=COMPLETE,abaF=COMPLETE,adeC=COMPLETE,amvA=COMPLETE,ant(3'')-IIa=COMPLETE,aph(3')-Ia=COMPLETE,blaOXA-66=COMPLETE,blaOXA-72=COMPLETE,catA1=COMPLETE,gyrA_S81L=POINT,parC_S84L=POINT,sul1=COMPLETE	13
ab00487	CapRel,Cas,Gabija,Gao_Qat,R-M,RosmerTA	CapRel,CAS_Class1-Subtype-I-F,Gabija,Gao_Qat,R-M_Type_II,RosmerTA	GCA_016474575.1	1	urine	Hungary	Eastern Europe	aac(3)-Ia=COMPLETE,aadA1=COMPLETE,abaF=COMPLETE,adeC=COMPLETE,amvA=COMPLETE,ant(3'')-IIa=COMPLETE,aph(3')-VIa=COMPLETE,blaADC-187=COMPLETE,blaOXA-69=COMPLETE,gyrA_S81L=POINT,sul1=COMPLETE	11
ab00488	Gao_Qat,PD-T7-5,SspBCDE	Gao_Qat,PD-T7-5,SspBCDE	GCA_016474585.1	2	bronchial	Hungary	Eastern Europe	aac(6')-Ib'=COMPLETE,aadA1=COMPLETE,abaF=COMPLETE,adeC=COMPLETE,amvA=COMPLETE,ant(3'')-IIa=COMPLETE,aph(3'')-Ib=COMPLETE,aph(3')-Ia=COMPLETE,aph(3')-VIa=COMPLETE,aph(6)-Id=COMPLETE,armA=COMPLETE,blaADC-30=COMPLETE,blaOXA-23=COMPLETE,blaOXA-66=COMPLETE,catB8=COMPLETE,gyrA_S81L=POINT,mph(E)=COMPLETE,msr(E)=COMPLETE,parC_S84L=POINT,sul1=COMPLETE,tet(B)=COMPLETE	21
ab00489	Gao_Qat,PD-T7-5,SspBCDE	Gao_Qat,PD-T7-5,SspBCDE	GCA_016474615.1	2	bronchial	Hungary	Eastern Europe	aac(6')-Ib'=COMPLETE,aadA1=COMPLETE,abaF=COMPLETE,adeC=COMPLETE,amvA=COMPLETE,ant(3'')-IIa=COMPLETE,aph(3'')-Ib=COMPLETE,aph(3')-Ia=COMPLETE,aph(3')-VIa=COMPLETE,aph(6)-Id=COMPLETE,armA=COMPLETE,blaADC-30=COMPLETE,blaOXA-23=COMPLETE,blaOXA-66=COMPLETE,catB8=COMPLETE,gyrA_S81L=POINT,mph(E)=COMPLETE,msr(E)=COMPLETE,parC_S84L=POINT,sul1=COMPLETE,tet(B)=COMPLETE	21
ab00490	Gao_Qat,SspBCDE	Gao_Qat,SspBCDE	GCA_016474635.1	2	sputum	Thailand	South-eastern Asia	abaF=COMPLETE,adeC=COMPLETE,amvA=COMPLETE,ant(3'')-IIa=COMPLETE,aph(3'')-Ib=COMPLETE,aph(3')-Ia=COMPLETE,aph(6)-Id=COMPLETE,armA=COMPLETE,blaADC-73=COMPLETE,blaOXA-23=COMPLETE,blaOXA-66=COMPLETE,blaTEM-1=COMPLETE,ftsI_A515V=POINT,gyrA_S81L=POINT,mph(E)=COMPLETE,msr(E)=COMPLETE,parC_S84L=POINT,sul2=COMPLETE,tet(B)=COMPLETE	19
ab00491	DRT,R-M,RosmerTA,Septu	DRT_3,R-M_Type_I,R-M_Type_IV,RosmerTA,Septu	GCA_016474655.1	164	Tracheal suction	Thailand	South-eastern Asia	abaF=COMPLETE,amvA=COMPLETE,ant(2'')-Ia=COMPLETE,ant(3'')-IIa=COMPLETE,blaADC-199=COMPLETE,blaADC-52=COMPLETE,blaCARB-16=COMPLETE,blaOXA-23=COMPLETE,blaOXA-91=COMPLETE,gyrA_S81L=POINT,parC_S84L=POINT,tet(39)=COMPLETE	12
ab00492	DRT,R-M,RosmerTA,Rst_PARIS,Septu	DRT_3,PARIS_I,R-M_Type_I,R-M_Type_IV,RosmerTA,Septu	GCA_016474675.1	164	sputum	Thailand	South-eastern Asia	abaF=COMPLETE,amvA=COMPLETE,ant(2'')-Ia=COMPLETE,ant(3'')-IIa=COMPLETE,blaADC-199=COMPLETE,blaADC-52=COMPLETE,blaOXA-23=COMPLETE,blaOXA-91=COMPLETE,gyrA_S81L=POINT,parC_S84L=POINT,tet(39)=COMPLETE	11
ab00493	Gao_Qat,SspBCDE	Gao_Qat,SspBCDE	GCA_016474695.1	2	Tracheal suction	Thailand	South-eastern Asia	abaF=COMPLETE,adeC=COMPLETE,amvA=COMPLETE,ant(3'')-IIa=COMPLETE,aph(3'')-Ib=COMPLETE,aph(3')-Ia=COMPLETE,aph(6)-Id=COMPLETE,armA=COMPLETE,blaADC-73=COMPLETE,blaOXA-23=COMPLETE,blaOXA-66=COMPLETE,blaTEM-1=COMPLETE,ftsI_A515V=POINT,gyrA_S81L=POINT,mph(E)=COMPLETE,msr(E)=COMPLETE,parC_S84L=POINT,sul2=COMPLETE,tet(B)=COMPLETE	19
ab00494	DRT,R-M,RosmerTA,Septu	DRT_3,R-M_Type_I,R-M_Type_IV,RosmerTA,Septu	GCA_016474705.1	164	Tracheal suction	Thailand	South-eastern Asia	abaF=COMPLETE,amvA=COMPLETE,ant(2'')-Ia=COMPLETE,ant(3'')-IIa=COMPLETE,blaADC-199=COMPLETE,blaADC-52=COMPLETE,blaCARB-16=COMPLETE,blaOXA-23=COMPLETE,blaOXA-91=COMPLETE,gyrA_S81L=POINT,parC_S84L=POINT,tet(39)=COMPLETE	12
ab00495	AbiH,Cas,Retron,R-M,Rst_PARIS	AbiH,CAS_Class1-Subtype-I-F,PARIS_I,Retron_I_A,Retron_III,R-M_Type_I	GCA_016474735.1	79	blood	Hungary	Eastern Europe	aac(3)-IIe=COMPLETE,aac(3)-IIe=PARTIAL_END_OF_CONTIG,aac(6')-Ian=COMPLETE,abaF=COMPLETE,adeC=MISTRANSLATION,adeS_G336S=POINT,adeS_N125K=POINT,amvA=COMPLETE,ant(3'')-IIa=COMPLETE,aph(3'')-Ib=COMPLETE,aph(3')-VIa=COMPLETE,aph(6)-Id=COMPLETE,blaADC-5=COMPLETE,blaOXA-24=COMPLETE,blaOXA-65=COMPLETE,blaTEM-1=COMPLETE,cml=HMM,gyrA_S81L=POINT,parC_S84L=POINT,sul2=COMPLETE	20
ab00496	CapRel,dCTPdeaminase,Gao_Ppl,Lamassu-Fam,R-M,Septu,Shedu	CapRel,dCTPdeaminase,Gao_Ppl,Lamassu-Fam,R-M_Type_I,R-M_Type_II,R-M_Type_IV,Septu,Shedu	GCA_016474755.1	16	Tracheal suction	Thailand	South-eastern Asia	abaF=COMPLETE,amvA=COMPLETE,ant(3'')-IIa=COMPLETE,aph(3'')-Ib=COMPLETE,aph(6)-Id=COMPLETE,blaADC-169=COMPLETE,blaOXA-23=COMPLETE,blaOXA-402=COMPLETE,gyrA_S81L=POINT,parC_S84L=POINT,sul2=COMPLETE,tet(39)=COMPLETE	12
ab00497	Gao_Qat,SspBCDE	Gao_Qat,SspBCDE	GCA_016474775.1	2	bronchial	Hungary	Eastern Europe	aac(6')-Ib'=COMPLETE,aadA1=COMPLETE,abaF=COMPLETE,adeC=COMPLETE,amvA=COMPLETE,ant(3'')-IIa=COMPLETE,aph(3'')-Ib=COMPLETE,aph(3')-Ia=COMPLETE,aph(6)-Id=COMPLETE,armA=COMPLETE,blaOXA-23=COMPLETE,blaOXA-66=COMPLETE,catB8=COMPLETE,gyrA_S81L=POINT,mph(E)=COMPLETE,msr(E)=COMPLETE,parC_S84L=POINT,sul1=COMPLETE,tet(B)=COMPLETE	19
ab00498	Gabija,Menshen,R-M,Rst_PARIS,Septu	Gabija,Menshen,PARIS_I,R-M_Type_I,R-M_Type_II,R-M_Type_IIG,Septu	GCA_016474795.1	23	sputum	Thailand	South-eastern Asia	aac(3)-IId=COMPLETE,abaF=COMPLETE,adeC=COMPLETE,amvA=COMPLETE,ant(2'')-Ia=COMPLETE,ant(3'')-IIa=COMPLETE,arr-2=COMPLETE,blaADC-76=COMPLETE,blaOXA-23=COMPLETE,blaOXA-58=COMPLETE,blaOXA-68=COMPLETE,blaVEB-21=COMPLETE,cml=HMM,cmlA1=COMPLETE,gyrA_S81L=POINT,parC_S84L=POINT,sul2=COMPLETE,tet(B)=COMPLETE	18
ab00499	SspBCDE	SspBCDE	GCA_016474815.1	2	other	United States of America	Northern America	abaF=COMPLETE,amvA=COMPLETE,ant(3'')-IIa=PARTIAL_END_OF_CONTIG,blaADC-33=COMPLETE,blaOXA-23=COMPLETE,blaOXA-82=COMPLETE,gyrA_S81L=POINT,parC_S84L=POINT,sul1=COMPLETE	9
ab00500	Gao_Qat,SspBCDE	Gao_Qat,SspBCDE	GCA_016474835.1	2	sputum	United States of America	Northern America	abaF=COMPLETE,adeC=COMPLETE,amvA=COMPLETE,ant(3'')-IIa=COMPLETE,aph(3'')-Ib=COMPLETE,aph(3')-Ia=COMPLETE,aph(6)-Id=COMPLETE,armA=COMPLETE,blaADC-73=COMPLETE,blaOXA-23=COMPLETE,blaOXA-66=COMPLETE,blaTEM-1=COMPLETE,ftsI_A515V=POINT,gyrA_S81L=POINT,mph(E)=COMPLETE,msr(E)=COMPLETE,parC_S84L=POINT,sul2=COMPLETE,tet(B)=COMPLETE	19
ab00501	Gao_Qat,SspBCDE	Gao_Qat,SspBCDE	GCA_016474865.1	2	sputum	United States of America	Northern America	abaF=COMPLETE,amvA=COMPLETE,ant(3'')-IIa=COMPLETE,armA=COMPLETE,blaADC-73=COMPLETE,blaOXA-23=COMPLETE,blaOXA-66=COMPLETE,ftsI_A515V=POINT,gyrA_S81L=POINT,mph(E)=COMPLETE,msr(E)=COMPLETE,parC_S84L=POINT	12
ab00502	Gao_Qat	Gao_Qat	GCA_016474885.1	2	other	United States of America	Northern America	abaF=COMPLETE,adeC=COMPLETE,amvA=COMPLETE,ant(3'')-IIa=COMPLETE,aph(3'')-Ib=COMPLETE,aph(6)-Id=COMPLETE,blaADC-30=COMPLETE,blaOXA-23=COMPLETE,blaOXA-66=COMPLETE,gyrA_S81L=POINT,mph(E)=COMPLETE,msr(E)=COMPLETE,parC_S84L=POINT,sul2=COMPLETE,tet(B)=COMPLETE	15
ab00503	Gao_Qat,SspBCDE	Gao_Qat,SspBCDE	GCA_016474905.1	2	other	United States of America	Northern America	abaF=COMPLETE,amvA=COMPLETE,ant(3'')-IIa=COMPLETE,aph(3'')-Ib=COMPLETE,aph(3')-Ia=COMPLETE,aph(6)-Id=COMPLETE,armA=COMPLETE,blaADC-73=COMPLETE,blaOXA-23=COMPLETE,blaOXA-66=COMPLETE,blaTEM-1=COMPLETE,ftsI_A515V=POINT,gyrA_S81L=POINT,mph(E)=COMPLETE,msr(E)=COMPLETE,parC_S84L=POINT,tet(B)=COMPLETE	17
ab00504	Gao_Qat,SspBCDE	Gao_Qat,SspBCDE	GCA_016474925.1	2	other	United States of America	Northern America	abaF=COMPLETE,amvA=COMPLETE,ant(3'')-IIa=COMPLETE,aph(3'')-Ib=COMPLETE,aph(3')-Ia=COMPLETE,aph(6)-Id=COMPLETE,armA=COMPLETE,blaADC-73=COMPLETE,blaOXA-23=COMPLETE,blaOXA-66=COMPLETE,blaTEM-1=COMPLETE,ftsI_A515V=POINT,gyrA_S81L=POINT,mph(E)=COMPLETE,msr(E)=COMPLETE,parC_S84L=POINT,tet(B)=COMPLETE	17
ab00505	Gao_Qat,SspBCDE	Gao_Qat,SspBCDE	GCA_016474945.1	2	other	United States of America	Northern America	abaF=COMPLETE,amvA=COMPLETE,ant(3'')-IIa=COMPLETE,armA=COMPLETE,blaADC-73=COMPLETE,blaOXA-23=COMPLETE,blaOXA-66=COMPLETE,ftsI_A515V=POINT,gyrA_S81L=POINT,mph(E)=COMPLETE,msr(E)=COMPLETE,parC_S84L=POINT	12
ab00506	AbiH,AbiU,CBASS,dGTPase,R-M	AbiH,AbiU,CBASS_II,dGTPase,R-M_Type_I,R-M_Type_II	GCA_016474965.1	78	other	United States of America	Northern America	aac(6')-Ian=COMPLETE,abaF=COMPLETE,amvA=COMPLETE,ant(2'')-Ia=COMPLETE,ant(3'')-IIa=COMPLETE,aph(3')-Ia=COMPLETE,blaADC-152=COMPLETE,blaCARB-16=COMPLETE,blaOXA=COMPLETE,gyrA_S81L=POINT,parC_S84L=POINT,sul2=COMPLETE	12
ab00507	PD-T4-5,PD-T7-5,SspBCDE	PD-T4-5,PD-T7-5,SspBCDE	GCA_016474995.1	2	sputum	United States of America	Northern America	aac(6')-Ib'=COMPLETE,aadA1=COMPLETE,abaF=COMPLETE,adeC=COMPLETE,amvA=COMPLETE,ant(3'')-IIa=COMPLETE,aph(3'')-Ib=COMPLETE,aph(3')-Ia=COMPLETE,aph(6)-Id=COMPLETE,blaADC-30=COMPLETE,blaADC=COMPLETE,blaOXA-24=COMPLETE,blaOXA-66=COMPLETE,catB8=COMPLETE,gyrA_S81L=POINT,parC_S84L=POINT,sul1=COMPLETE,sul2=COMPLETE,tet(B)=COMPLETE	19
ab00508	AbiH,CBASS,dGTPase,R-M	AbiH,CBASS_II,dGTPase,R-M_Type_I,R-M_Type_II	GCA_016475025.1	78	Wound/Abscess	United States of America	Northern America	aac(6')-Ian=COMPLETE,abaF=COMPLETE,amvA=COMPLETE,ant(2'')-Ia=COMPLETE,ant(3'')-IIa=COMPLETE,aph(3')-Ia=COMPLETE,blaADC-152=COMPLETE,blaCARB-16=COMPLETE,blaOXA=COMPLETE,floR=COMPLETE,gyrA_S81L=POINT,parC_S84L=POINT,sul2=COMPLETE	13
ab00509	Gao_Qat,SspBCDE	Gao_Qat,SspBCDE	GCA_016475105.1	2	blood	United States of America	Northern America	abaF=COMPLETE,amvA=COMPLETE,ant(3'')-IIa=COMPLETE,armA=COMPLETE,blaADC-73=COMPLETE,blaOXA-23=COMPLETE,blaOXA-66=COMPLETE,ftsI_A515V=POINT,gyrA_S81L=POINT,mph(E)=COMPLETE,msr(E)=COMPLETE,parC_S84L=POINT	12
ab00510	Gao_Qat,SspBCDE	Gao_Qat,SspBCDE	GCA_016475125.1	2	Wound/Abscess	United States of America	Northern America	abaF=COMPLETE,amvA=COMPLETE,ant(3'')-IIa=COMPLETE,aph(3'')-Ib=COMPLETE,aph(6)-Id=COMPLETE,armA=COMPLETE,blaADC-73=COMPLETE,blaOXA-23=COMPLETE,blaOXA-66=COMPLETE,blaTEM-1=COMPLETE,ftsI_A515V=POINT,gyrA_S81L=POINT,mph(E)=COMPLETE,msr(E)=COMPLETE,parC_S84L=POINT,sul2=COMPLETE,tet(B)=COMPLETE	17
ab00511	R-M,RosmerTA	R-M_Type_I,RosmerTA	GCA_016475165.1	499	Wound/Abscess	United States of America	Northern America	aadA2=COMPLETE,abaF=COMPLETE,amvA=COMPLETE,ant(2'')-Ia=COMPLETE,ant(3'')-IIa=COMPLETE,blaADC-222=COMPLETE,blaCARB-2=COMPLETE,blaOXA-225=COMPLETE,blaOXA-23=COMPLETE,blaOXA-95=COMPLETE,catB11=COMPLETE,catB3=COMPLETE,cmlA1=COMPLETE,dfrA19=COMPLETE,gyrA_S81L=POINT,mph(E)=PARTIAL,mph(E)=PARTIAL_END_OF_CONTIG,msr(E)=COMPLETE,parC_S84L=POINT,sul1=COMPLETE	20
ab00512	RosmerTA,SspBCDE	RosmerTA,SspBCDE	GCA_016475185.1	2		United States of America	Northern America	aacA16=COMPLETE,aadA1=COMPLETE,aadA1=PARTIAL_END_OF_CONTIG,abaF=COMPLETE,adeC=COMPLETE,amvA=COMPLETE,ant(3'')-IIa=COMPLETE,aph(3'')-Ib=COMPLETE,aph(6)-Id=COMPLETE,blaADC=COMPLETE,blaOXA-23=COMPLETE,blaOXA-66=COMPLETE,gyrA_S81L=POINT,parC_S84L=POINT,sul1=COMPLETE,tet(B)=COMPLETE	16
ab00513	CBASS,Gao_Qat,NLR,R-M,RosmerTA,SEFIR	CBASS_I,Gao_Qat,NLR_like_bNACHT01,R-M_Type_I,R-M_Type_IV,RosmerTA,SEFIR	GCA_016475205.1	-	blood	United States of America	Northern America	adeC=COMPLETE,amvA=COMPLETE,ant(3'')-IIa=COMPLETE,blaADC-25=COMPLETE,blaOXA-223=COMPLETE,blaOXA-24=COMPLETE,gyrA_S81L=POINT,parC_S84L=POINT	8
ab00514	Gao_Qat,SspBCDE	Gao_Qat,SspBCDE	GCA_016475225.1	2	Tracheal Aspirate/Wash	United States of America	Northern America	abaF=COMPLETE,amvA=COMPLETE,ant(3'')-IIa=COMPLETE,aph(3'')-Ib=COMPLETE,aph(3')-Ia=COMPLETE,aph(6)-Id=COMPLETE,armA=COMPLETE,blaADC-73=COMPLETE,blaOXA-23=COMPLETE,blaOXA-66=COMPLETE,blaTEM-1=COMPLETE,ftsI_A515V=POINT,gyrA_S81L=POINT,mph(E)=COMPLETE,msr(E)=COMPLETE,parC_S84L=POINT,tet(B)=COMPLETE	17
ab00515	Gao_Qat	Gao_Qat	GCA_016475245.1	499		United States of America	Northern America	aac(6')-Ib'=COMPLETE,aadA1=COMPLETE,abaF=COMPLETE,amvA=COMPLETE,ant(2'')-Ia=COMPLETE,ant(3'')-IIa=COMPLETE,armA=COMPLETE,blaADC-222=COMPLETE,blaOXA-72=COMPLETE,blaOXA-95=COMPLETE,catB3=COMPLETE,catB8=COMPLETE,dfrA19=COMPLETE,gyrA_S81L=POINT,mph(E)=COMPLETE,msr(E)=COMPLETE,parC_S84L=POINT,sul1=COMPLETE,sul1=PARTIAL_END_OF_CONTIG	19
ab00516	DRT,PD-T7-2,R-M	DRT_2,PD-T7-2,R-M_Type_I	GCA_016475265.1	1142		United States of America	Northern America	aac(6')-Ian=COMPLETE,abaF=COMPLETE,amvA=COMPLETE,ant(2'')-Ia=COMPLETE,ant(3'')-IIa=COMPLETE,aph(3')-Ia=COMPLETE,aph(3')-VIa=COMPLETE,blaADC-87=COMPLETE,blaOXA-23=COMPLETE,blaOXA=COMPLETE,gyrA_S81L=POINT,parC_S84L=POINT,sul2=COMPLETE,tet(39)=COMPLETE	14
ab00517	SspBCDE	SspBCDE	GCA_016475285.1	2		United States of America	Northern America	abaF=COMPLETE,adeC=COMPLETE,amvA=COMPLETE,ant(2'')-Ia=COMPLETE,ant(3'')-IIa=PARTIAL,ant(3'')-IIa=PARTIAL_END_OF_CONTIG,blaADC-33=COMPLETE,blaOXA-82=COMPLETE,blaOXA=COMPLETE,catB3=COMPLETE,dfrA19=COMPLETE,gyrA_S81L=POINT,mph(E)=COMPLETE,msr(E)=COMPLETE,parC_S84L=POINT,sul1=COMPLETE	16
ab00518			GCA_016475305.1	2		United States of America	Northern America	aac(3)-Ia=COMPLETE,aacA16=COMPLETE,abaF=COMPLETE,adeC=PARTIAL_END_OF_CONTIG,amvA=COMPLETE,ant(3'')-IIa=COMPLETE,blaADC=COMPLETE,blaOXA-66=COMPLETE,blaOXA-72=COMPLETE,gyrA_S81L=POINT,mph(E)=COMPLETE,msr(E)=COMPLETE,parC_S84L=POINT	13
ab00519	SspBCDE	SspBCDE	GCA_016475325.1	2		United States of America	Northern America	abaF=COMPLETE,adeC=COMPLETE,amvA=COMPLETE,ant(2'')-Ia=COMPLETE,ant(3'')-IIa=PARTIAL,ant(3'')-IIa=PARTIAL_END_OF_CONTIG,blaADC-33=COMPLETE,blaOXA-82=COMPLETE,blaOXA=COMPLETE,catB3=COMPLETE,dfrA19=COMPLETE,gyrA_S81L=POINT,mph(E)=COMPLETE,msr(E)=COMPLETE,parC_S84L=POINT,sul1=COMPLETE	16
ab00520	SspBCDE	SspBCDE	GCA_016475345.1	2		United States of America	Northern America	aac(6')-Ib'=COMPLETE,aadA1=COMPLETE,abaF=COMPLETE,adeC=COMPLETE,amvA=COMPLETE,ant(3'')-IIa=COMPLETE,aph(3'')-Ib=COMPLETE,aph(3')-Ia=COMPLETE,aph(6)-Id=COMPLETE,armA=COMPLETE,blaADC-30=COMPLETE,blaOXA-24=COMPLETE,blaOXA-66=COMPLETE,catB8=COMPLETE,gyrA_S81L=POINT,mph(E)=COMPLETE,msr(E)=COMPLETE,parC_S84L=POINT,sul1=COMPLETE,tet(B)=COMPLETE	20
ab00521	SspBCDE	SspBCDE	GCA_016475365.1	2		United States of America	Northern America	abaF=COMPLETE,adeC=COMPLETE,amvA=COMPLETE,ant(2'')-Ia=COMPLETE,ant(3'')-IIa=PARTIAL,ant(3'')-IIa=PARTIAL_END_OF_CONTIG,blaADC-33=COMPLETE,blaOXA-23=COMPLETE,blaOXA-82=COMPLETE,catB3=COMPLETE,gyrA_S81L=POINT,parC_S84L=POINT,sul1=COMPLETE	13
ab00522	SspBCDE	SspBCDE	GCA_016475385.1	2		United States of America	Northern America	abaF=COMPLETE,adeC=COMPLETE,amvA=COMPLETE,ant(2'')-Ia=COMPLETE,ant(3'')-IIa=PARTIAL,ant(3'')-IIa=PARTIAL_END_OF_CONTIG,aph(3'')-Ib=COMPLETE,aph(6)-Id=COMPLETE,blaADC-33=COMPLETE,blaOXA-23=COMPLETE,blaOXA-82=COMPLETE,catB3=COMPLETE,gyrA_S81L=POINT,mph(E)=COMPLETE,msr(E)=COMPLETE,parC_S84L=POINT,sul1=COMPLETE,tet(B)=COMPLETE	18
ab00523	PD-T7-5,R-M,SspBCDE	PD-T7-5,R-M_Type_II,SspBCDE	GCA_016475405.1	2		United States of America	Northern America	aac(6')-Ib'=COMPLETE,aadA1=COMPLETE,abaF=COMPLETE,adeC=COMPLETE,amvA=COMPLETE,ant(3'')-IIa=COMPLETE,aph(3'')-Ib=COMPLETE,aph(3')-Ia=COMPLETE,aph(6)-Id=COMPLETE,armA=COMPLETE,blaADC-30=COMPLETE,blaOXA-24=COMPLETE,blaOXA-66=COMPLETE,catB8=COMPLETE,gyrA_S81L=POINT,mph(E)=COMPLETE,msr(E)=COMPLETE,parC_S84L=POINT,sul1=COMPLETE,tet(B)=COMPLETE	20
ab00524	SspBCDE	SspBCDE	GCA_016475425.1	2		United States of America	Northern America	abaF=COMPLETE,adeC=COMPLETE,amvA=COMPLETE,ant(3'')-IIa=PARTIAL,ant(3'')-IIa=PARTIAL_END_OF_CONTIG,blaADC-33=COMPLETE,blaOXA-23=COMPLETE,blaOXA-82=COMPLETE,blaOXA=COMPLETE,blaOXA=PARTIAL_END_OF_CONTIG,gyrA_S81L=POINT,mph(E)=COMPLETE,msr(E)=COMPLETE,parC_S84L=POINT	14
ab00525	SspBCDE	SspBCDE	GCA_016475445.1	2		United States of America	Northern America	aac(6')-Ib'=COMPLETE,aadA1=COMPLETE,abaF=COMPLETE,adeC=COMPLETE,amvA=COMPLETE,ant(3'')-IIa=COMPLETE,aph(3'')-Ib=COMPLETE,aph(3')-Ia=COMPLETE,aph(6)-Id=COMPLETE,armA=COMPLETE,blaADC-30=COMPLETE,blaOXA-24=COMPLETE,blaOXA-66=COMPLETE,catB8=COMPLETE,gyrA_S81L=POINT,mph(E)=COMPLETE,msr(E)=COMPLETE,parC_S84L=POINT,sul1=COMPLETE,tet(B)=COMPLETE	20
ab00526	PD-T4-5,PD-T7-5,SspBCDE	PD-T4-5,PD-T7-5,SspBCDE	GCA_016475465.1	2		United States of America	Northern America	aac(6')-Ib'=COMPLETE,aadA1=COMPLETE,abaF=COMPLETE,adeC=COMPLETE,amvA=COMPLETE,ant(3'')-IIa=COMPLETE,aph(3'')-Ib=COMPLETE,aph(3')-Ia=COMPLETE,aph(6)-Id=COMPLETE,armA=COMPLETE,blaADC-30=COMPLETE,blaOXA-24=COMPLETE,blaOXA-66=COMPLETE,catB8=COMPLETE,gyrA_S81L=POINT,mph(E)=COMPLETE,msr(E)=COMPLETE,parC_S84L=POINT,sul1=COMPLETE,tet(B)=COMPLETE	20
ab00527	Cas,CBASS,PD-T7-5	CAS_Class1-Subtype-I-F,CBASS_II,PD-T7-5	GCA_016475485.1	734		United States of America	Northern America	aadA2=COMPLETE,abaF=COMPLETE,adeC=COMPLETE,amvA=COMPLETE,ant(2'')-Ia=COMPLETE,ant(3'')-IIa=COMPLETE,blaADC-30=COMPLETE,blaCARB-2=COMPLETE,blaOXA-23=COMPLETE,blaOXA-69=COMPLETE,catB11=COMPLETE,catB3=COMPLETE,cmlA1=COMPLETE,dfrA19=COMPLETE,gyrA_S81L=POINT,mph(E)=COMPLETE,mph(E)=PARTIAL_END_OF_CONTIG,msr(E)=COMPLETE,parC_S84L=POINT,sul1=COMPLETE	20
ab00528	Cas,CBASS,PD-T7-5	CAS_Class1-Subtype-I-F,CBASS_II,PD-T7-5	GCA_016475505.1	734		United States of America	Northern America	aadA2=COMPLETE,abaF=COMPLETE,adeC=COMPLETE,amvA=COMPLETE,ant(2'')-Ia=COMPLETE,ant(3'')-IIa=COMPLETE,blaADC-30=COMPLETE,blaCARB-2=COMPLETE,blaOXA-23=COMPLETE,blaOXA-69=COMPLETE,catB11=COMPLETE,catB3=COMPLETE,cmlA1=COMPLETE,dfrA19=COMPLETE,gyrA_S81L=POINT,mph(E)=COMPLETE,mph(E)=PARTIAL_END_OF_CONTIG,msr(E)=COMPLETE,parC_S84L=POINT,sul1=COMPLETE	20
ab00529	Cas,CBASS,DRT,PD-T7-5	CAS_Class1-Subtype-I-F,CBASS_II,DRT_3,PD-T7-5	GCA_016475525.1	734		United States of America	Northern America	aadA2=COMPLETE,abaF=COMPLETE,adeC=COMPLETE,amvA=COMPLETE,ant(2'')-Ia=COMPLETE,ant(3'')-IIa=COMPLETE,blaADC-30=COMPLETE,blaCARB-2=COMPLETE,blaOXA-23=COMPLETE,blaOXA-69=COMPLETE,catB11=COMPLETE,catB3=COMPLETE,cmlA1=COMPLETE,dfrA19=COMPLETE,gyrA_S81L=POINT,mph(E)=COMPLETE,mph(E)=PARTIAL_END_OF_CONTIG,msr(E)=COMPLETE,parC_S84L=POINT,sul1=COMPLETE	20
ab00530	RosmerTA,SspBCDE	RosmerTA,SspBCDE	GCA_016475545.1	2		United States of America	Northern America	aac(3)-Ia=COMPLETE,aacA16=COMPLETE,abaF=COMPLETE,adeC=COMPLETE,amvA=COMPLETE,ant(3'')-IIa=COMPLETE,aph(3'')-Ib=COMPLETE,aph(6)-Id=COMPLETE,blaADC=COMPLETE,blaOXA-23=COMPLETE,blaOXA-66=COMPLETE,blaOXA-72=COMPLETE,gyrA_S81L=POINT,mph(E)=COMPLETE,msr(E)=COMPLETE,parC_S84L=POINT,sul2=COMPLETE,tet(B)=COMPLETE	18
ab00531	PD-T7-5,SspBCDE	PD-T7-5,SspBCDE	GCA_016475565.1	2		United States of America	Northern America	abaF=COMPLETE,adeC=COMPLETE,amvA=COMPLETE,ant(3'')-IIa=COMPLETE,aph(3'')-Ib=COMPLETE,aph(3')-Ia=COMPLETE,aph(6)-Id=COMPLETE,blaADC-30=COMPLETE,blaOXA-24=COMPLETE,blaOXA-66=COMPLETE,gyrA_S81L=POINT,parC_S84L=POINT,tet(B)=COMPLETE	13
ab00532	SspBCDE	SspBCDE	GCA_016475585.1	2		United States of America	Northern America	abaF=COMPLETE,adeC=COMPLETE,amvA=COMPLETE,ant(2'')-Ia=COMPLETE,ant(3'')-IIa=PARTIAL,ant(3'')-IIa=PARTIAL_END_OF_CONTIG,blaADC-33=COMPLETE,blaOXA-82=COMPLETE,blaOXA=COMPLETE,catB3=COMPLETE,dfrA19=COMPLETE,gyrA_S81L=POINT,mph(E)=COMPLETE,msr(E)=COMPLETE,parC_S84L=POINT,sul1=COMPLETE	16
ab00533	SspBCDE	SspBCDE	GCA_016475605.1	-		United States of America	Northern America	abaF=COMPLETE,adeC=COMPLETE,amvA=COMPLETE,ant(2'')-Ia=COMPLETE,ant(3'')-IIa=PARTIAL,ant(3'')-IIa=PARTIAL_END_OF_CONTIG,blaADC-33=COMPLETE,blaOXA-23=COMPLETE,blaOXA-82=COMPLETE,catB3=COMPLETE,dfrA19=COMPLETE,gyrA_S81L=POINT,msr(E)=COMPLETE,parC_S84L=POINT,sul1=COMPLETE	15
ab00534	Cas,CBASS	CAS_Class1-Subtype-I-F,CBASS_II	GCA_016475625.1	734		United States of America	Northern America	aadA2=COMPLETE,abaF=COMPLETE,adeC=COMPLETE,amvA=COMPLETE,ant(2'')-Ia=COMPLETE,ant(3'')-IIa=COMPLETE,blaADC-30=COMPLETE,blaCARB-2=COMPLETE,blaOXA-23=COMPLETE,blaOXA-69=COMPLETE,catB11=COMPLETE,catB3=COMPLETE,cmlA1=COMPLETE,dfrA19=COMPLETE,gyrA_S81L=POINT,mph(E)=COMPLETE,mph(E)=PARTIAL_END_OF_CONTIG,msr(E)=COMPLETE,parC_S84L=POINT,sul1=COMPLETE	20
ab00535	Gao_Qat,R-M,SspBCDE	Gao_Qat,R-M_Type_I,SspBCDE	GCA_016475645.1	2		United States of America	Northern America	abaF=COMPLETE,adeC=COMPLETE,amvA=COMPLETE,ant(3'')-IIa=COMPLETE,aph(3'')-Ib=COMPLETE,aph(3')-Ia=COMPLETE,aph(6)-Id=COMPLETE,armA=COMPLETE,blaADC-73=COMPLETE,blaNDM-1=COMPLETE,blaOXA-23=COMPLETE,blaOXA-66=COMPLETE,ble=COMPLETE,ftsI_A515V=POINT,gyrA_S81L=POINT,mph(E)=COMPLETE,msr(E)=COMPLETE,parC_S84L=POINT,sul2=COMPLETE,tet(B)=COMPLETE	20
ab00536	PD-T4-5,PD-T7-5,SspBCDE	PD-T4-5,PD-T7-5,SspBCDE	GCA_016475665.1	2		United States of America	Northern America	aac(6')-Ib'=COMPLETE,aadA1=COMPLETE,abaF=COMPLETE,adeC=COMPLETE,amvA=COMPLETE,ant(3'')-IIa=COMPLETE,aph(3'')-Ib=COMPLETE,aph(3'')-Ib=PARTIAL_END_OF_CONTIG,aph(3')-Ia=COMPLETE,aph(6)-Id=COMPLETE,armA=COMPLETE,blaADC-30=COMPLETE,blaADC=COMPLETE,blaOXA-24=COMPLETE,blaOXA-66=COMPLETE,catB8=COMPLETE,gyrA_S81L=POINT,mph(E)=COMPLETE,msr(E)=COMPLETE,parC_S84L=POINT,sul1=COMPLETE,tet(B)=COMPLETE	22
ab00537	RosmerTA,SspBCDE	RosmerTA,SspBCDE	GCA_016475685.1	2		United States of America	Northern America	aac(3)-Ia=COMPLETE,aacA16=COMPLETE,abaF=COMPLETE,adeC=COMPLETE,amvA=COMPLETE,ant(3'')-IIa=COMPLETE,aph(3'')-Ib=COMPLETE,aph(6)-Id=COMPLETE,blaADC-30=COMPLETE,blaOXA-66=COMPLETE,blaOXA-72=COMPLETE,gyrA_S81L=POINT,parC_S84L=POINT,sul2=COMPLETE,tet(B)=COMPLETE	15
ab00538	SspBCDE	SspBCDE	GCA_016475705.1	2		United States of America	Northern America	aac(6')-Ib'=COMPLETE,aadA1=COMPLETE,abaF=COMPLETE,adeC=COMPLETE,amvA=COMPLETE,ant(3'')-IIa=COMPLETE,aph(3'')-Ib=COMPLETE,aph(3')-Ia=COMPLETE,aph(6)-Id=COMPLETE,armA=COMPLETE,blaADC-30=COMPLETE,blaOXA-24=COMPLETE,blaOXA-66=COMPLETE,catB8=COMPLETE,gyrA_S81L=POINT,mph(E)=COMPLETE,msr(E)=COMPLETE,parC_S84L=POINT,sul1=COMPLETE,tet(B)=COMPLETE	20
ab00539	SspBCDE	SspBCDE	GCA_016475725.1	2		United States of America	Northern America	aac(6')-Ib'=COMPLETE,aadA1=COMPLETE,abaF=COMPLETE,adeC=COMPLETE,amvA=COMPLETE,ant(3'')-IIa=COMPLETE,aph(3'')-Ib=COMPLETE,aph(3')-Ia=COMPLETE,aph(6)-Id=COMPLETE,armA=COMPLETE,blaADC-30=COMPLETE,blaOXA-24=COMPLETE,blaOXA-66=COMPLETE,catB8=COMPLETE,gyrA_S81L=POINT,mph(E)=COMPLETE,msr(E)=COMPLETE,parC_S84L=POINT,sul1=COMPLETE,tet(B)=COMPLETE	20
ab00540	Gao_Qat,SspBCDE	Gao_Qat,SspBCDE	GCA_016475735.1	2		United States of America	Northern America	abaF=COMPLETE,adeC=COMPLETE,amvA=COMPLETE,ant(3'')-IIa=COMPLETE,aph(3'')-Ib=COMPLETE,aph(6)-Id=COMPLETE,armA=COMPLETE,blaADC-73=COMPLETE,blaOXA-23=COMPLETE,blaOXA-66=COMPLETE,ftsI_A515V=POINT,gyrA_S81L=POINT,mph(E)=COMPLETE,msr(E)=COMPLETE,parC_S84L=POINT,sul2=COMPLETE,tet(B)=COMPLETE	17
ab00541	Gabija,Mokosh,R-M,RosmerTA,SanaTA	Gabija,Mokosh_TypeI,R-M_Type_IIG,RosmerTA,SanaTA	GCA_016475765.1	149		United States of America	Northern America	abaF=COMPLETE,amvA=COMPLETE,ant(3'')-IIa=COMPLETE,aph(3'')-Ib=COMPLETE,aph(3')-VIa=COMPLETE,aph(6)-Id=COMPLETE,blaADC-26=COMPLETE,blaOXA-104=COMPLETE,blaOXA-23=COMPLETE,fos=HMM,gyrA_S81L=POINT,parC_S84L=POINT,sul2=COMPLETE,tet(B)=COMPLETE	14
ab00542	Gao_Qat,SspBCDE	Gao_Qat,SspBCDE	GCA_016475785.1	2		United States of America	Northern America	abaF=COMPLETE,adeC=COMPLETE,amvA=COMPLETE,ant(3'')-IIa=COMPLETE,aph(3'')-Ib=COMPLETE,aph(6)-Id=COMPLETE,armA=COMPLETE,blaADC-73=COMPLETE,blaOXA-23=COMPLETE,blaOXA-66=COMPLETE,ftsI_A515V=POINT,gyrA_S81L=POINT,mph(E)=COMPLETE,msr(E)=COMPLETE,parC_S84L=POINT,sul2=COMPLETE,tet(B)=COMPLETE	17
ab00543	Gao_Qat,SspBCDE	Gao_Qat,SspBCDE	GCA_016475805.1	2		United States of America	Northern America	abaF=COMPLETE,adeC=COMPLETE,amvA=COMPLETE,ant(3'')-IIa=COMPLETE,aph(3'')-Ib=COMPLETE,aph(6)-Id=COMPLETE,armA=COMPLETE,blaADC-73=COMPLETE,blaOXA-23=COMPLETE,blaOXA-66=COMPLETE,ftsI_A515V=POINT,gyrA_S81L=POINT,mph(E)=COMPLETE,msr(E)=COMPLETE,parC_S84L=POINT,sul2=COMPLETE,tet(B)=COMPLETE	17
ab00544	PD-T4-5,PD-T7-5,SspBCDE	PD-T4-5,PD-T7-5,SspBCDE	GCA_016475815.1	2		United States of America	Northern America	aac(6')-Ib'=COMPLETE,aadA1=COMPLETE,abaF=COMPLETE,adeC=COMPLETE,amvA=COMPLETE,ant(3'')-IIa=COMPLETE,aph(3'')-Ib=COMPLETE,aph(3')-Ia=COMPLETE,aph(6)-Id=COMPLETE,armA=COMPLETE,blaADC-30=COMPLETE,blaOXA-24=COMPLETE,blaOXA-66=COMPLETE,catB8=COMPLETE,gyrA_S81L=POINT,mph(E)=COMPLETE,msr(E)=COMPLETE,parC_S84L=POINT,sul1=COMPLETE,tet(B)=COMPLETE	20
ab00545	Gao_Qat,SspBCDE	Gao_Qat,SspBCDE	GCA_016475845.1	2		United States of America	Northern America	abaF=COMPLETE,adeC=COMPLETE,amvA=COMPLETE,ant(3'')-IIa=COMPLETE,aph(3'')-Ib=COMPLETE,aph(6)-Id=COMPLETE,armA=COMPLETE,blaADC-73=COMPLETE,blaOXA-23=COMPLETE,blaOXA-66=COMPLETE,ftsI_A515V=POINT,gyrA_S81L=POINT,mph(E)=COMPLETE,msr(E)=COMPLETE,parC_S84L=POINT,sul2=COMPLETE,tet(B)=COMPLETE	17
ab00546	SspBCDE	SspBCDE	GCA_016475865.1	2		United States of America	Northern America	abaF=COMPLETE,adeC=COMPLETE,amvA=COMPLETE,ant(2'')-Ia=COMPLETE,ant(3'')-IIa=PARTIAL,ant(3'')-IIa=PARTIAL_END_OF_CONTIG,blaADC-33=COMPLETE,blaOXA-82=COMPLETE,blaOXA=COMPLETE,catB3=COMPLETE,dfrA19=COMPLETE,gyrA_S81L=POINT,mph(E)=COMPLETE,msr(E)=COMPLETE,parC_S84L=POINT,sul1=COMPLETE	16
ab00547	RosmerTA,SspBCDE	RosmerTA,SspBCDE	GCA_016475885.1	2		United States of America	Northern America	aac(3)-Ia=COMPLETE,aacA16=COMPLETE,aadA5=COMPLETE,abaF=COMPLETE,adeC=COMPLETE,amvA=COMPLETE,ant(3'')-IIa=COMPLETE,aph(3'')-Ib=COMPLETE,aph(6)-Id=COMPLETE,armA=COMPLETE,blaADC-30=COMPLETE,blaOXA-66=COMPLETE,blaOXA-72=COMPLETE,blaOXA=COMPLETE,blaOXA=PARTIAL_END_OF_CONTIG,dfrA17=PARTIAL_END_OF_CONTIG,gyrA_S81L=POINT,mph(E)=COMPLETE,msr(E)=COMPLETE,parC_E88K=POINT,sul1=COMPLETE,sul2=COMPLETE,tet(B)=C…	23
ab00548	SspBCDE	SspBCDE	GCA_016475905.1	-		United States of America	Northern America	aac(6')-Ib'=COMPLETE,aadA1=COMPLETE,abaF=COMPLETE,adeC=COMPLETE,amvA=COMPLETE,ant(3'')-IIa=COMPLETE,aph(3'')-Ib=COMPLETE,aph(3')-Ia=COMPLETE,aph(6)-Id=COMPLETE,armA=COMPLETE,blaADC-30=COMPLETE,blaOXA-24=COMPLETE,blaOXA-66=COMPLETE,catB8=COMPLETE,gyrA_S81L=POINT,mph(E)=COMPLETE,msr(E)=COMPLETE,parC_S84L=POINT,sul1=COMPLETE,tet(B)=COMPLETE	20
ab00549	SspBCDE	SspBCDE	GCA_016475925.1	2		United States of America	Northern America	aac(6')-Ib'=COMPLETE,aadA1=COMPLETE,abaF=COMPLETE,adeC=COMPLETE,amvA=COMPLETE,ant(3'')-IIa=COMPLETE,aph(3'')-Ib=COMPLETE,aph(3')-Ia=COMPLETE,aph(6)-Id=COMPLETE,armA=COMPLETE,blaADC-30=COMPLETE,blaOXA-24=COMPLETE,blaOXA-66=COMPLETE,catB8=COMPLETE,gyrA_S81L=POINT,mph(E)=COMPLETE,msr(E)=COMPLETE,parC_S84L=POINT,sul1=COMPLETE,tet(B)=COMPLETE	20
ab00550	Gao_Qat,SspBCDE	Gao_Qat,SspBCDE	GCA_016475945.1	724		United States of America	Northern America	aac(3)-Ia=COMPLETE,aadA1=COMPLETE,abaF=COMPLETE,adeC=COMPLETE,amvA=COMPLETE,ant(2'')-Ia=COMPLETE,ant(3'')-IIa=PARTIAL,ant(3'')-IIa=PARTIAL_END_OF_CONTIG,blaADC-33=COMPLETE,blaOXA-23=COMPLETE,blaOXA-82=COMPLETE,catB3=COMPLETE,gyrA_S81L=POINT,mph(E)=COMPLETE,msr(E)=COMPLETE,parC_S84L=POINT,sul1=COMPLETE	17
ab00551	SspBCDE	SspBCDE	GCA_016475965.1	2		United States of America	Northern America	abaF=COMPLETE,adeC=COMPLETE,amvA=COMPLETE,ant(2'')-Ia=COMPLETE,ant(3'')-IIa=PARTIAL,ant(3'')-IIa=PARTIAL_END_OF_CONTIG,blaADC-33=COMPLETE,blaOXA-82=COMPLETE,blaOXA=COMPLETE,catB3=COMPLETE,dfrA19=COMPLETE,gyrA_S81L=POINT,mph(E)=COMPLETE,msr(E)=COMPLETE,parC_S84L=POINT,sul1=COMPLETE	16
ab00552	SspBCDE	SspBCDE	GCA_016475985.1	2		United States of America	Northern America	abaF=COMPLETE,adeC=COMPLETE,amvA=COMPLETE,ant(2'')-Ia=COMPLETE,ant(3'')-IIa=PARTIAL,ant(3'')-IIa=PARTIAL_END_OF_CONTIG,blaADC-33=COMPLETE,blaOXA-23=COMPLETE,blaOXA-82=COMPLETE,blaOXA=COMPLETE,blaOXA=PARTIAL_END_OF_CONTIG,catB3=COMPLETE,dfrA19=COMPLETE,gyrA_S81L=POINT,mph(E)=COMPLETE,msr(E)=COMPLETE,parC_S84L=POINT,sul1=COMPLETE	18
ab00553	Gao_Qat,PD-T4-5,PD-T7-5,SspBCDE	Gao_Qat,PD-T4-5,PD-T7-5,SspBCDE	GCA_016476005.1	2		Canada	Northern America	aac(6')-Ib'=COMPLETE,aadA1=COMPLETE,abaF=COMPLETE,adeC=COMPLETE,amvA=COMPLETE,ant(3'')-IIa=COMPLETE,aph(3'')-Ib=COMPLETE,aph(3')-Ia=COMPLETE,aph(6)-Id=COMPLETE,armA=COMPLETE,blaADC-30=COMPLETE,blaOXA-23=COMPLETE,blaOXA-66=COMPLETE,blaTEM-1=COMPLETE,blaTEM=COMPLETE,catB8=COMPLETE,gyrA_S81L=POINT,mph(E)=COMPLETE,msr(E)=COMPLETE,parC_S84L=POINT,sul1=COMPLETE,sul2=COMPLETE,tet(B)=COMPLETE	23
ab00554	Gao_Qat,SspBCDE	Gao_Qat,SspBCDE	GCA_016476025.1	2		Canada	Northern America	abaF=COMPLETE,adeC=COMPLETE,amvA=COMPLETE,ant(3'')-IIa=COMPLETE,aph(3'')-Ib=COMPLETE,aph(3')-Ia=COMPLETE,aph(6)-Id=COMPLETE,armA=COMPLETE,blaADC-73=COMPLETE,blaOXA-23=COMPLETE,blaOXA-66=COMPLETE,blaTEM-1=COMPLETE,ftsI_A515V=POINT,gyrA_S81L=POINT,mph(E)=COMPLETE,msr(E)=COMPLETE,parC_S84L=POINT,sul2=COMPLETE,tet(B)=COMPLETE	19
ab00555	PD-T4-5,PD-T7-5,SspBCDE	PD-T4-5,PD-T7-5,SspBCDE	GCA_016476045.1	2		Canada	Northern America	aac(6')-Ib'=COMPLETE,aadA1=COMPLETE,abaF=COMPLETE,adeC=COMPLETE,amvA=COMPLETE,ant(3'')-IIa=COMPLETE,aph(3'')-Ib=COMPLETE,aph(3')-Ia=COMPLETE,aph(6)-Id=COMPLETE,armA=COMPLETE,blaADC-30=COMPLETE,blaOXA-237=COMPLETE,blaOXA-66=COMPLETE,blaTEM-1=COMPLETE,blaTEM=COMPLETE,catB8=COMPLETE,gyrA_S81L=POINT,mph(E)=COMPLETE,msr(E)=COMPLETE,parC_S84L=POINT,sul1=COMPLETE,tet(B)=COMPLETE	22
ab00556	Gao_Qat,PD-T4-5,PD-T7-5,SspBCDE	Gao_Qat,PD-T4-5,PD-T7-5,SspBCDE	GCA_016476065.1	2		Canada	Northern America	aac(3)-Ia=COMPLETE,aac(6')-Ib'=COMPLETE,aadA1=COMPLETE,aadA1=PARTIAL_END_OF_CONTIG,abaF=COMPLETE,adeC=COMPLETE,amvA=COMPLETE,ant(3'')-IIa=COMPLETE,aph(3'')-Ib=COMPLETE,aph(3')-Ia=COMPLETE,aph(6)-Id=COMPLETE,armA=COMPLETE,blaADC-30=COMPLETE,blaOXA-23=COMPLETE,blaOXA-66=COMPLETE,blaTEM-1=COMPLETE,catB8=COMPLETE,gyrA_S81L=POINT,mph(E)=COMPLETE,msr(E)=COMPLETE,parC_S84L=POINT,sul1=COMPLETE,tet(B)=COM…	23
ab00557	PD-T4-5,SspBCDE	PD-T4-5,SspBCDE	GCA_016476085.1	2		Canada	Northern America	aac(6')-Ib'=COMPLETE,aadA1=COMPLETE,adeC=COMPLETE,amvA=COMPLETE,ant(3'')-IIa=COMPLETE,aph(3'')-Ib=COMPLETE,aph(3')-Ia=COMPLETE,aph(6)-Id=COMPLETE,armA=COMPLETE,armA=PARTIAL_END_OF_CONTIG,blaADC=COMPLETE,blaOXA-235=COMPLETE,blaOXA-66=COMPLETE,blaTEM-1=COMPLETE,catB8=COMPLETE,gyrA_S81L=POINT,mph(E)=COMPLETE,msr(E)=COMPLETE,parC_S84L=POINT,sul1=COMPLETE,sul2=COMPLETE,tet(B)=COMPLETE	22
ab00558	PD-T4-5,PD-T7-5,SspBCDE	PD-T4-5,PD-T7-5,SspBCDE	GCA_016476105.1	2		Canada	Northern America	aac(6')-Ib'=COMPLETE,aadA1=COMPLETE,abaF=COMPLETE,adeC=COMPLETE,amvA=COMPLETE,ant(3'')-IIa=COMPLETE,aph(3'')-Ib=COMPLETE,aph(3')-Ia=COMPLETE,aph(6)-Id=COMPLETE,armA=COMPLETE,blaADC-73=COMPLETE,blaOXA-66=COMPLETE,blaOXA-72=COMPLETE,blaTEM-1=COMPLETE,catB8=COMPLETE,gyrA_S81L=POINT,parC_S84L=POINT,sul1=COMPLETE,sul2=COMPLETE,tet(B)=COMPLETE	20
ab00559	Gao_Qat,SspBCDE	Gao_Qat,SspBCDE	GCA_016476125.1	2		Canada	Northern America	abaF=COMPLETE,adeC=COMPLETE,amvA=COMPLETE,ant(3'')-IIa=COMPLETE,aph(3'')-Ib=COMPLETE,aph(3')-Ia=COMPLETE,aph(6)-Id=COMPLETE,armA=COMPLETE,blaADC-73=COMPLETE,blaOXA-23=COMPLETE,blaOXA-66=COMPLETE,blaTEM-1=COMPLETE,ftsI_A515V=POINT,gyrA_S81L=POINT,mph(E)=COMPLETE,msr(E)=COMPLETE,parC_S84L=POINT,sul2=COMPLETE,tet(B)=COMPLETE	19
ab00560	Gao_Qat,SspBCDE	Gao_Qat,SspBCDE	GCA_016476145.1	2		Canada	Northern America	abaF=COMPLETE,adeC=COMPLETE,amvA=COMPLETE,ant(3'')-IIa=COMPLETE,aph(3'')-Ib=COMPLETE,aph(3')-Ia=COMPLETE,aph(3')-VIa=COMPLETE,aph(6)-Id=COMPLETE,armA=COMPLETE,blaADC-73=COMPLETE,blaOXA-23=COMPLETE,blaOXA-66=COMPLETE,blaTEM-1=COMPLETE,ftsI_A515V=POINT,gyrA_S81L=POINT,mph(E)=COMPLETE,msr(E)=COMPLETE,parC_S84L=POINT,tet(B)=COMPLETE	19
ab00561	PD-T4-5,PD-T7-5,SspBCDE	PD-T4-5,PD-T7-5,SspBCDE	GCA_016476165.1	2		Canada	Northern America	aac(6')-Ib'=COMPLETE,aadA1=COMPLETE,abaF=COMPLETE,adeC=COMPLETE,amvA=COMPLETE,ant(3'')-IIa=COMPLETE,aph(3'')-Ib=COMPLETE,aph(3')-Ia=COMPLETE,aph(3')-Ia=PARTIAL_END_OF_CONTIG,aph(6)-Id=COMPLETE,armA=COMPLETE,blaADC-30=COMPLETE,blaOXA-237=COMPLETE,blaOXA-66=COMPLETE,blaTEM-1=COMPLETE,catB8=COMPLETE,gyrA_S81L=POINT,mph(E)=COMPLETE,msr(E)=COMPLETE,parC_S84L=POINT,sul1=COMPLETE,tet(B)=COMPLETE	22
ab00562	PD-T4-5,PD-T7-5,SspBCDE	PD-T4-5,PD-T7-5,SspBCDE	GCA_016476185.1	2		Canada	Northern America	aac(6')-Ib'=COMPLETE,aadA1=COMPLETE,abaF=COMPLETE,adeC=COMPLETE,amvA=COMPLETE,ant(3'')-IIa=COMPLETE,aph(3'')-Ib=COMPLETE,aph(3')-Ia=COMPLETE,aph(3')-Ia=PARTIAL_END_OF_CONTIG,aph(6)-Id=COMPLETE,armA=COMPLETE,blaADC-30=COMPLETE,blaOXA-237=COMPLETE,blaOXA-66=COMPLETE,blaTEM-1=COMPLETE,catB8=COMPLETE,gyrA_S81L=POINT,mph(E)=COMPLETE,msr(E)=COMPLETE,parC_S84L=POINT,sul1=COMPLETE,tet(B)=COMPLETE	22
ab00563	Cas,Gabija,Gao_Qat	CAS_Class1-Subtype-I-F,Gabija,Gao_Qat	GCA_016476205.1	1		Canada	Northern America	aac(3)-Ia=COMPLETE,aadA1=COMPLETE,abaF=COMPLETE,adeC=COMPLETE,amvA=COMPLETE,ant(3'')-IIa=COMPLETE,aph(3')-Ia=COMPLETE,aph(3')-VIa=COMPLETE,blaADC-186=COMPLETE,blaOXA-23=COMPLETE,blaOXA-69=COMPLETE,catA1=COMPLETE,gyrA_S81L=POINT,parC_S84L=POINT,sul1=COMPLETE,tet(A)=COMPLETE	16
ab00564	Cas,dCTPdeaminase,Gao_Ppl,Lamassu-Fam,RloC,R-M,Septu,Shedu,Zorya	CAS_Class1-Subtype-I-F,dCTPdeaminase,Gao_Ppl,Lamassu-Fam,RloC,R-M_Type_I,Septu,Shedu,Zorya_TypeI	GCA_016476225.1	16		Canada	Northern America	aac(3)-IId=COMPLETE,aadA1=COMPLETE,abaF=COMPLETE,amvA=COMPLETE,ant(2'')-Ia=COMPLETE,ant(3'')-IIa=COMPLETE,aph(3')-VIa=COMPLETE,aph(3')-VIa=MISTRANSLATION,arr-2=COMPLETE,blaADC-169=COMPLETE,blaNDM-1=COMPLETE,blaOXA-402=COMPLETE,blaOXA-58=COMPLETE,blaVEB-1=COMPLETE,ble=COMPLETE,cml=HMM,cmlA6=COMPLETE,cmlA=COMPLETE,gyrA_S81L=POINT,mph(E)=COMPLETE,msr(E)=COMPLETE,parC_S84L=POINT,sul1=COMPLETE,sul2=CO…	26
ab00565	PD-T4-5,PD-T7-5,SspBCDE	PD-T4-5,PD-T7-5,SspBCDE	GCA_016476245.1	2		Canada	Northern America	aac(6')-Ib'=COMPLETE,aadA1=COMPLETE,abaF=COMPLETE,adeC=COMPLETE,amvA=COMPLETE,ant(3'')-IIa=COMPLETE,aph(3'')-Ib=COMPLETE,aph(3')-Ia=COMPLETE,aph(6)-Id=COMPLETE,armA=COMPLETE,blaADC-30=COMPLETE,blaOXA-237=COMPLETE,blaOXA-66=COMPLETE,blaTEM-1=COMPLETE,blaTEM=COMPLETE,catB8=COMPLETE,gyrA_S81L=POINT,mph(E)=COMPLETE,msr(E)=COMPLETE,parC_S84L=POINT,sul1=COMPLETE,tet(B)=COMPLETE	22
ab00566	R-M,SspBCDE	R-M_Type_II,SspBCDE	GCA_016476265.1	2		Canada	Northern America	aac(3)-Ia=COMPLETE,aadA1=COMPLETE,abaF=COMPLETE,adeC=COMPLETE,amvA=COMPLETE,ant(3'')-IIa=COMPLETE,aph(3'')-Ib=COMPLETE,aph(3')-Ia=COMPLETE,aph(3')-VIa=COMPLETE,aph(6)-Id=COMPLETE,blaADC-30=COMPLETE,blaOXA-23=COMPLETE,blaOXA-66=COMPLETE,blaTEM-1=COMPLETE,gyrA_S81L=POINT,parC_S84L=POINT,sul1=COMPLETE,sul2=COMPLETE,tet(B)=COMPLETE	19
ab00567	PD-T4-5,PD-T7-5,SspBCDE	PD-T4-5,PD-T7-5,SspBCDE	GCA_016476285.1	2		Canada	Northern America	aac(6')-Ib'=COMPLETE,aadA1=COMPLETE,abaF=COMPLETE,adeC=COMPLETE,amvA=COMPLETE,ant(3'')-IIa=COMPLETE,aph(3'')-Ib=COMPLETE,aph(3')-Ia=COMPLETE,aph(6)-Id=COMPLETE,armA=COMPLETE,blaADC-30=COMPLETE,blaOXA-237=COMPLETE,blaOXA-66=COMPLETE,blaTEM-1=COMPLETE,catB8=COMPLETE,gyrA_S81L=POINT,mph(E)=COMPLETE,msr(E)=COMPLETE,parC_S84L=POINT,sul1=COMPLETE,tet(B)=COMPLETE	21
ab00568	BREX,DarTG,Druantia,PsyrTA,Rst_PARIS	BREX_I,DarTG,Druantia_III,PARIS_I,PsyrTA	GCA_016476305.1	10		Canada	Northern America	aadA1=COMPLETE,abaF=COMPLETE,adeC=COMPLETE,amvA=COMPLETE,ant(2'')-Ia=COMPLETE,ant(3'')-IIa=COMPLETE,aph(3'')-Ib=COMPLETE,aph(6)-Id=COMPLETE,blaADC-91=COMPLETE,blaOXA-23=COMPLETE,blaOXA-68=COMPLETE,dfrA1=COMPLETE,gyrA_S81L=POINT,mph(E)=COMPLETE,msr(E)=COMPLETE,parC_S84L=POINT,sat2=COMPLETE,sul2=COMPLETE	18
ab00569	PD-T4-5,SspBCDE	PD-T4-5,SspBCDE	GCA_016476315.1	2		Canada	Northern America	aac(6')-Ib'=COMPLETE,aadA1=COMPLETE,adeC=COMPLETE,amvA=COMPLETE,ant(3'')-IIa=COMPLETE,aph(3'')-Ib=COMPLETE,aph(3')-Ia=COMPLETE,aph(6)-Id=COMPLETE,armA=COMPLETE,blaADC=COMPLETE,blaOXA-235=COMPLETE,blaOXA-66=COMPLETE,blaTEM-1=COMPLETE,catB8=COMPLETE,gyrA_S81L=POINT,mph(E)=COMPLETE,msr(E)=COMPLETE,parC_S84L=POINT,sul1=COMPLETE,sul2=COMPLETE,tet(B)=COMPLETE	21
ab00570	PD-T4-5,PD-T7-5,SspBCDE	PD-T4-5,PD-T7-5,SspBCDE	GCA_016476345.1	2		Canada	Northern America	aac(6')-Ib'=COMPLETE,aadA1=COMPLETE,abaF=COMPLETE,adeC=COMPLETE,amvA=COMPLETE,ant(3'')-IIa=COMPLETE,aph(3'')-Ib=COMPLETE,aph(3')-Ia=COMPLETE,aph(6)-Id=COMPLETE,armA=COMPLETE,blaADC-30=COMPLETE,blaOXA-237=COMPLETE,blaOXA-66=COMPLETE,blaTEM-1=COMPLETE,catB8=COMPLETE,gyrA_S81L=POINT,mph(E)=COMPLETE,msr(E)=COMPLETE,parC_S84L=POINT,sul1=COMPLETE,tet(B)=COMPLETE	21
ab00571	Cas,CBASS,Gao_Qat,PD-T4-5,PD-T7-5,Retron,R-M,RosmerTA	CAS_Class1-Subtype-I-F,CBASS_II,Gao_Qat,PD-T4-5,PD-T7-5,Retron_VI,R-M_Type_II,RosmerTA	GCA_016476365.1	623		Canada	Northern America	abaF=COMPLETE,adeC=COMPLETE,amvA=COMPLETE,ant(2'')-Ia=COMPLETE,ant(3'')-IIa=COMPLETE,aph(3')-Ia=COMPLETE,aph(3')-VIa=COMPLETE,blaADC=COMPLETE,blaOXA-23=COMPLETE,blaOXA-69=COMPLETE,cml=HMM,gyrA_S81L=POINT,mph(E)=COMPLETE,msr(E)=COMPLETE,parC_S84L=POINT,sul2=COMPLETE	16
ab00572	Cas,Gao_Qat,PD-Lambda-2,Retron,R-M,RosmerTA	CAS_Class1-Subtype-I-F,Gao_Qat,PD-Lambda-2,Retron_VI,R-M_Type_II,RosmerTA	GCA_016476385.1	81		Canada	Northern America	abaF=COMPLETE,adeC=COMPLETE,amvA=COMPLETE,ant(2'')-Ia=COMPLETE,ant(3'')-IIa=COMPLETE,blaADC-240=COMPLETE,blaOXA-23=COMPLETE,blaOXA-69=COMPLETE,gyrA_S81L=POINT,parC_S84L=POINT,sul2=COMPLETE	11
ab00573	PD-T4-5,PD-T7-5,SspBCDE	PD-T4-5,PD-T7-5,SspBCDE	GCA_016476405.1	2		Canada	Northern America	aac(6')-Ib'=COMPLETE,aadA1=COMPLETE,abaF=COMPLETE,adeC=COMPLETE,amvA=COMPLETE,ant(3'')-IIa=COMPLETE,aph(3'')-Ib=COMPLETE,aph(3')-Ia=COMPLETE,aph(6)-Id=COMPLETE,armA=COMPLETE,blaADC-30=COMPLETE,blaOXA-237=COMPLETE,blaOXA-66=COMPLETE,blaTEM-1=COMPLETE,catB8=COMPLETE,gyrA_S81L=POINT,mph(E)=COMPLETE,msr(E)=COMPLETE,parC_S84L=POINT,sul1=COMPLETE,tet(B)=COMPLETE	21
ab00574	PD-T4-5,PD-T7-5,SspBCDE	PD-T4-5,PD-T7-5,SspBCDE	GCA_016476445.1	2		Canada	Northern America	aac(6')-Ib'=COMPLETE,aadA1=COMPLETE,abaF=COMPLETE,adeC=COMPLETE,amvA=COMPLETE,ant(3'')-IIa=COMPLETE,aph(3'')-Ib=COMPLETE,aph(3')-Ia=COMPLETE,aph(6)-Id=COMPLETE,armA=COMPLETE,blaADC-30=COMPLETE,blaOXA-237=COMPLETE,blaOXA-66=COMPLETE,blaTEM-1=COMPLETE,catB8=COMPLETE,gyrA_S81L=POINT,mph(E)=COMPLETE,msr(E)=COMPLETE,parC_S84L=POINT,sul1=COMPLETE,tet(B)=COMPLETE	21
ab00575	PD-T4-5,SspBCDE	PD-T4-5,SspBCDE	GCA_016476465.1	2		Canada	Northern America	aac(6')-Ib'=COMPLETE,aadA1=COMPLETE,adeC=COMPLETE,amvA=COMPLETE,ant(3'')-IIa=COMPLETE,aph(3'')-Ib=COMPLETE,aph(3')-Ia=COMPLETE,aph(6)-Id=COMPLETE,armA=COMPLETE,blaADC=COMPLETE,blaOXA-235=COMPLETE,blaOXA-66=COMPLETE,blaTEM-1=COMPLETE,catB8=COMPLETE,gyrA_S81L=POINT,mph(E)=COMPLETE,msr(E)=COMPLETE,parC_S84L=POINT,sul1=COMPLETE,sul2=COMPLETE,tet(B)=COMPLETE	21
ab00576	PD-T4-5,PD-T7-5,SspBCDE	PD-T4-5,PD-T7-5,SspBCDE	GCA_016476485.1	2		Canada	Northern America	aac(6')-Ib'=COMPLETE,aadA1=COMPLETE,abaF=COMPLETE,adeC=COMPLETE,amvA=COMPLETE,ant(3'')-IIa=COMPLETE,aph(3'')-Ib=COMPLETE,aph(3')-Ia=COMPLETE,aph(6)-Id=COMPLETE,armA=COMPLETE,blaADC-30=COMPLETE,blaOXA-237=COMPLETE,blaOXA-66=COMPLETE,blaTEM-1=COMPLETE,catB8=COMPLETE,gyrA_S81L=POINT,mph(E)=COMPLETE,msr(E)=COMPLETE,parC_S84L=POINT,sul1=COMPLETE,sul1=PARTIAL_END_OF_CONTIG,tet(B)=COMPLETE	22
ab00577	BREX,Druantia,Mokosh,Rst_PARIS,SanaTA	BREX_I,Druantia_III,Mokosh_TypeI,PARIS_I,SanaTA	GCA_016476505.1	575		Canada	Northern America	abaF=COMPLETE,adeC=COMPLETE,amvA=COMPLETE,ant(2'')-Ia=COMPLETE,ant(3'')-IIa=COMPLETE,aph(3'')-Ib=COMPLETE,aph(3')-VIb=COMPLETE,aph(6)-Id=COMPLETE,aph(6)-Id=PARTIAL_END_OF_CONTIG,blaADC-76=COMPLETE,blaOXA-144=COMPLETE,blaOXA-23=COMPLETE,blaPER-1=COMPLETE,gyrA_S81L=POINT,parC_S84L=POINT,sul2=COMPLETE	16
ab00578	Gao_Qat,SspBCDE	Gao_Qat,SspBCDE	GCA_016476525.1	2		Canada	Northern America	abaF=COMPLETE,adeC=COMPLETE,amvA=COMPLETE,ant(3'')-IIa=COMPLETE,aph(3'')-Ib=COMPLETE,aph(3')-VIa=COMPLETE,aph(6)-Id=COMPLETE,armA=COMPLETE,blaADC-73=COMPLETE,blaOXA-23=COMPLETE,blaOXA-66=COMPLETE,ftsI_A515V=POINT,gyrA_S81L=POINT,mph(E)=COMPLETE,msr(E)=COMPLETE,parC_S84L=POINT,sul2=COMPLETE,tet(B)=COMPLETE	18
ab00579	PD-T4-5,PD-T7-5,SspBCDE	PD-T4-5,PD-T7-5,SspBCDE	GCA_016476545.1	2		Canada	Northern America	aac(6')-Ib'=COMPLETE,aadA1=COMPLETE,abaF=COMPLETE,adeC=COMPLETE,amvA=COMPLETE,ant(3'')-IIa=COMPLETE,aph(3'')-Ib=COMPLETE,aph(3')-Ia=COMPLETE,aph(6)-Id=COMPLETE,armA=COMPLETE,blaADC-30=COMPLETE,blaOXA-237=COMPLETE,blaOXA-66=COMPLETE,blaTEM-1=COMPLETE,catB8=COMPLETE,gyrA_S81L=POINT,mph(E)=COMPLETE,msr(E)=COMPLETE,parC_S84L=POINT,sul1=COMPLETE,tet(B)=COMPLETE	21
ab00580	Gao_Qat,SspBCDE	Gao_Qat,SspBCDE	GCA_016476565.1	2		Canada	Northern America	abaF=COMPLETE,adeC=COMPLETE,amvA=COMPLETE,ant(3'')-IIa=COMPLETE,aph(3'')-Ib=COMPLETE,aph(6)-Id=COMPLETE,blaADC-73=COMPLETE,blaOXA-23=COMPLETE,blaOXA-66=COMPLETE,blaTEM-1=COMPLETE,ftsI_A515V=POINT,gyrA_S81L=POINT,parC_S84L=POINT,tet(B)=COMPLETE	14
ab00581	PD-T4-5,SspBCDE	PD-T4-5,SspBCDE	GCA_016476585.1	2		Canada	Northern America	aac(6')-Ib'=COMPLETE,aadA1=COMPLETE,adeC=COMPLETE,amvA=COMPLETE,ant(3'')-IIa=COMPLETE,aph(3'')-Ib=COMPLETE,aph(3')-Ia=COMPLETE,aph(6)-Id=COMPLETE,armA=COMPLETE,blaADC=COMPLETE,blaOXA-235=COMPLETE,blaOXA-66=COMPLETE,blaTEM-1=COMPLETE,catB8=COMPLETE,gyrA_S81L=POINT,mph(E)=COMPLETE,msr(E)=COMPLETE,parC_S84L=POINT,sul1=COMPLETE,sul2=COMPLETE,tet(B)=COMPLETE	21
ab00582	PD-T4-5,PD-T7-5,SspBCDE	PD-T4-5,PD-T7-5,SspBCDE	GCA_016476605.1	2		Canada	Northern America	aac(6')-Ib'=COMPLETE,aac(6')-Ib'=PARTIAL_END_OF_CONTIG,aadA1=COMPLETE,abaF=COMPLETE,adeC=COMPLETE,amvA=COMPLETE,ant(3'')-IIa=COMPLETE,aph(3'')-Ib=COMPLETE,aph(3')-Ia=COMPLETE,aph(3')-Ia=PARTIAL_END_OF_CONTIG,aph(6)-Id=COMPLETE,armA=COMPLETE,blaADC-30=COMPLETE,blaOXA-237=COMPLETE,blaOXA-66=COMPLETE,blaTEM-1=COMPLETE,catB8=COMPLETE,catB8=PARTIAL_END_OF_CONTIG,gyrA_S81L=POINT,mph(E)=COMPLETE,msr(E)=…	24
ab00583	PD-T4-5,PD-T7-5,SspBCDE	PD-T4-5,PD-T7-5,SspBCDE	GCA_016476625.1	2		Canada	Northern America	aac(6')-Ib'=COMPLETE,aadA1=COMPLETE,abaF=COMPLETE,adeC=COMPLETE,amvA=COMPLETE,ant(3'')-IIa=COMPLETE,aph(3'')-Ib=COMPLETE,aph(3')-Ia=COMPLETE,aph(6)-Id=COMPLETE,armA=COMPLETE,blaADC-30=COMPLETE,blaOXA-237=COMPLETE,blaOXA-66=COMPLETE,blaTEM-1=COMPLETE,catB8=COMPLETE,gyrA_S81L=POINT,mph(E)=COMPLETE,msr(E)=COMPLETE,parC_S84L=POINT,sul1=COMPLETE,tet(B)=COMPLETE	21
ab00584	SspBCDE	SspBCDE	GCA_016476635.1	2		Canada	Northern America	aac(3)-Ia=COMPLETE,aadA1=COMPLETE,abaF=COMPLETE,adeC=COMPLETE,amvA=COMPLETE,ant(3'')-IIa=COMPLETE,aph(3'')-Ib=COMPLETE,aph(3')-Ia=COMPLETE,aph(3')-VIa=COMPLETE,aph(6)-Id=COMPLETE,blaADC-30=COMPLETE,blaOXA-23=COMPLETE,blaOXA-66=COMPLETE,blaTEM-1=COMPLETE,gyrA_S81L=POINT,parC_S84L=POINT,sul1=COMPLETE,sul2=COMPLETE,tet(B)=COMPLETE	19
ab00585	PD-T4-5,PD-T7-5,SspBCDE	PD-T4-5,PD-T7-5,SspBCDE	GCA_016476655.1	2		Canada	Northern America	aac(6')-Ib'=COMPLETE,aadA1=COMPLETE,abaF=COMPLETE,adeC=COMPLETE,amvA=COMPLETE,ant(3'')-IIa=COMPLETE,aph(3'')-Ib=COMPLETE,aph(3')-Ia=COMPLETE,aph(6)-Id=COMPLETE,armA=COMPLETE,blaADC-30=COMPLETE,blaOXA-237=COMPLETE,blaOXA-66=COMPLETE,blaTEM-1=COMPLETE,catB8=COMPLETE,gyrA_S81L=POINT,mph(E)=COMPLETE,msr(E)=COMPLETE,parC_S84L=POINT,sul1=COMPLETE,tet(B)=COMPLETE	21
ab00586	Gao_Qat,Shedu,SspBCDE	Gao_Qat,Shedu,SspBCDE	GCA_016476685.1	2		Canada	Northern America	abaF=COMPLETE,adeC=COMPLETE,amvA=COMPLETE,ant(3'')-IIa=COMPLETE,aph(3'')-Ib=COMPLETE,aph(3')-Ia=COMPLETE,aph(6)-Id=COMPLETE,armA=COMPLETE,blaADC-73=COMPLETE,blaOXA-23=COMPLETE,blaOXA-66=COMPLETE,blaTEM-1=COMPLETE,blaTEM=COMPLETE,ftsI_A515V=POINT,gyrA_S81L=POINT,mph(E)=COMPLETE,mph(E)=PARTIAL_END_OF_CONTIG,msr(E)=COMPLETE,msr(E)=PARTIAL_END_OF_CONTIG,parC_S84L=POINT,sul2=COMPLETE,tet(B)=COMPLETE	22
ab00587	PD-T4-5,PD-T7-5,SspBCDE	PD-T4-5,PD-T7-5,SspBCDE	GCA_016476705.1	2		Canada	Northern America	aac(6')-Ib'=COMPLETE,aadA1=COMPLETE,abaF=COMPLETE,adeC=COMPLETE,amvA=COMPLETE,ant(3'')-IIa=COMPLETE,aph(3'')-Ib=COMPLETE,aph(3')-Ia=COMPLETE,aph(6)-Id=COMPLETE,aph(6)-Id=PARTIAL_END_OF_CONTIG,armA=COMPLETE,blaADC-30=COMPLETE,blaOXA-237=COMPLETE,blaOXA-66=COMPLETE,blaTEM-1=COMPLETE,catB8=COMPLETE,gyrA_S81L=POINT,mph(E)=COMPLETE,msr(E)=COMPLETE,parC_S84L=POINT,sul1=COMPLETE,tet(B)=COMPLETE	22
ab00588	PD-T4-5,PD-T7-5,SspBCDE	PD-T4-5,PD-T7-5,SspBCDE	GCA_016476725.1	2		Canada	Northern America	aac(6')-Ib'=COMPLETE,aadA1=COMPLETE,abaF=COMPLETE,adeC=COMPLETE,amvA=COMPLETE,ant(3'')-IIa=COMPLETE,aph(3'')-Ib=COMPLETE,aph(3')-Ia=COMPLETE,aph(6)-Id=COMPLETE,armA=COMPLETE,blaADC-30=COMPLETE,blaOXA-237=COMPLETE,blaOXA-66=COMPLETE,blaTEM-1=COMPLETE,catB8=COMPLETE,gyrA_S81L=POINT,mph(E)=COMPLETE,msr(E)=COMPLETE,parC_S84L=POINT,sul1=COMPLETE,tet(B)=COMPLETE	21
ab00589	BREX,Lamassu-Fam,Mokosh,PD-Lambda-2,PD-T4-5,PD-T7-5,R-M,RosmerTA	BREX_I,Lamassu-Fam,Mokosh_TypeI,PD-Lambda-2,PD-T4-5,PD-T7-5,R-M_Type_I,RosmerTA	GCA_016476745.1	15		Canada	Northern America	aac(3)-IIe=COMPLETE,aac(6')-Ian=COMPLETE,abaF=COMPLETE,amvA=COMPLETE,ant(3'')-IIa=COMPLETE,aph(3'')-Ib=COMPLETE,aph(3')-VIa=COMPLETE,aph(6)-Id=COMPLETE,blaADC=COMPLETE,blaOXA-24=COMPLETE,blaOXA-51=COMPLETE,blaTEM-1=COMPLETE,gyrA_S81L=POINT,parC_S84L=POINT,sul2=COMPLETE,tet(B)=COMPLETE	16
ab00590	PD-T4-5,PD-T7-5,SspBCDE	PD-T4-5,PD-T7-5,SspBCDE	GCA_016476755.1	2		Canada	Northern America	aac(6')-Ib'=COMPLETE,aadA1=COMPLETE,abaF=COMPLETE,adeC=COMPLETE,amvA=COMPLETE,ant(3'')-IIa=COMPLETE,aph(3'')-Ib=COMPLETE,aph(3')-Ia=COMPLETE,aph(6)-Id=COMPLETE,armA=COMPLETE,blaADC-30=COMPLETE,blaOXA-237=COMPLETE,blaOXA-66=COMPLETE,blaTEM-1=COMPLETE,catB8=COMPLETE,gyrA_S81L=POINT,mph(E)=COMPLETE,msr(E)=COMPLETE,parC_S84L=POINT,sul1=COMPLETE,tet(B)=COMPLETE	21
ab00591	Gao_Qat,SspBCDE	Gao_Qat,SspBCDE	GCA_016476785.1	2		Canada	Northern America	abaF=COMPLETE,adeC=COMPLETE,amvA=COMPLETE,ant(3'')-IIa=COMPLETE,aph(3'')-Ib=COMPLETE,aph(3')-Ia=COMPLETE,aph(6)-Id=COMPLETE,armA=COMPLETE,blaADC-73=COMPLETE,blaOXA-23=COMPLETE,blaOXA-66=COMPLETE,blaTEM-1=COMPLETE,ftsI_A515V=POINT,gyrA_S81L=POINT,mph(E)=COMPLETE,msr(E)=COMPLETE,parC_S84L=POINT,sul2=COMPLETE,tet(B)=COMPLETE	19
ab00592	CapRel,Cas,Gabija,Gao_Qat,PD-T4-5,PD-T7-5,R-M,RosmerTA	CapRel,CAS_Class1-Subtype-I-F,Gabija,Gao_Qat,PD-T4-5,PD-T7-5,R-M_Type_I,R-M_Type_II,RosmerTA	GCA_016476805.1	1		Canada	Northern America	aac(6')-Ib3=COMPLETE,aadA2=COMPLETE,abaF=COMPLETE,adeC=COMPLETE,amvA=COMPLETE,ant(2'')-Ia=COMPLETE,ant(3'')-IIa=COMPLETE,aph(3'')-Ib=COMPLETE,aph(6)-Id=COMPLETE,blaADC-184=COMPLETE,blaGES-12=COMPLETE,blaOXA-23=COMPLETE,blaOXA-69=COMPLETE,cmlA1=COMPLETE,dfrA7=COMPLETE,gyrA_S81L=POINT,sul1=COMPLETE	17
ab00593	CBASS,SspBCDE	CBASS_II,SspBCDE	GCA_016476825.1	2		Canada	Northern America	aac(3)-Ia=COMPLETE,aadA1=COMPLETE,aadA1=PARTIAL_END_OF_CONTIG,abaF=COMPLETE,adeC=COMPLETE,amvA=COMPLETE,ant(3'')-IIa=COMPLETE,aph(3'')-Ib=COMPLETE,aph(3')-Ia=COMPLETE,aph(6)-Id=COMPLETE,blaADC-30=COMPLETE,blaOXA-23=COMPLETE,blaOXA-66=COMPLETE,blaTEM-1=COMPLETE,gyrA_S81L=POINT,parC_S84L=POINT,sul1=COMPLETE,sul2=COMPLETE,tet(B)=COMPLETE	19
ab00594	Gao_Qat,SspBCDE	Gao_Qat,SspBCDE	GCA_016476835.1	577		Canada	Northern America	aac(3)-Ia=COMPLETE,aac(6')-Ib'=COMPLETE,aadA1=COMPLETE,aadA1=PARTIAL_END_OF_CONTIG,abaF=COMPLETE,adeC=COMPLETE,amvA=COMPLETE,ant(3'')-IIa=COMPLETE,aph(3')-Ia=COMPLETE,aph(3')-Ia=PARTIAL_END_OF_CONTIG,armA=COMPLETE,blaADC-30=COMPLETE,blaOXA-23=COMPLETE,blaOXA-66=COMPLETE,blaTEM-1=COMPLETE,catB8=COMPLETE,gyrA_S81L=POINT,mph(E)=COMPLETE,msr(E)=COMPLETE,parC_S84L=POINT,sul1=COMPLETE,sul2=COMPLETE	22
ab00595	PD-T4-5,PD-T7-5,SspBCDE	PD-T4-5,PD-T7-5,SspBCDE	GCA_016476845.1	2		Canada	Northern America	abaF=COMPLETE,adeC=COMPLETE,amvA=COMPLETE,ant(3'')-IIa=COMPLETE,aph(3'')-Ib=COMPLETE,aph(3')-Ia=COMPLETE,aph(6)-Id=COMPLETE,blaADC-30=COMPLETE,blaADC=COMPLETE,blaOXA-237=COMPLETE,blaOXA-66=COMPLETE,blaTEM-1=COMPLETE,blaTEM=COMPLETE,gyrA_S81L=POINT,parC_S84L=POINT,tet(B)=COMPLETE	16
ab00596	Gao_Qat,PD-T4-5,PD-T7-5,SspBCDE	Gao_Qat,PD-T4-5,PD-T7-5,SspBCDE	GCA_016476885.1	2		Canada	Northern America	aac(6')-Ib'=COMPLETE,aadA1=COMPLETE,abaF=COMPLETE,adeC=COMPLETE,amvA=COMPLETE,ant(3'')-IIa=COMPLETE,aph(3'')-Ib=COMPLETE,aph(3')-Ia=COMPLETE,aph(6)-Id=COMPLETE,armA=COMPLETE,blaADC-30=COMPLETE,blaOXA-23=COMPLETE,blaOXA-66=COMPLETE,blaTEM-1=COMPLETE,catB8=COMPLETE,gyrA_S81L=POINT,mph(E)=COMPLETE,msr(E)=COMPLETE,parC_S84L=POINT,sul1=COMPLETE,sul2=COMPLETE,tet(B)=COMPLETE	22
ab00597	PD-T4-5,PD-T7-5,SspBCDE	PD-T4-5,PD-T7-5,SspBCDE	GCA_016476905.1	2		Canada	Northern America	aac(6')-Ib'=COMPLETE,aadA1=COMPLETE,abaF=COMPLETE,adeC=COMPLETE,amvA=COMPLETE,ant(3'')-IIa=COMPLETE,aph(3'')-Ib=COMPLETE,aph(3')-Ia=COMPLETE,aph(6)-Id=COMPLETE,armA=COMPLETE,blaADC-30=COMPLETE,blaOXA-237=COMPLETE,blaOXA-66=COMPLETE,blaTEM-1=COMPLETE,catB8=COMPLETE,gyrA_S81L=POINT,mph(E)=COMPLETE,msr(E)=COMPLETE,parC_S84L=POINT,sul1=COMPLETE,tet(B)=COMPLETE	21
ab00598	Gao_Qat,SspBCDE	Gao_Qat,SspBCDE	GCA_016476915.1	2		Canada	Northern America	aac(3)-Ia=COMPLETE,aadA1=COMPLETE,abaF=COMPLETE,adeC=COMPLETE,amvA=COMPLETE,ant(3'')-IIa=COMPLETE,aph(3'')-Ib=COMPLETE,aph(3')-Ia=COMPLETE,aph(3')-VIa=COMPLETE,aph(6)-Id=COMPLETE,blaADC-30=COMPLETE,blaOXA-23=COMPLETE,blaOXA-66=COMPLETE,gyrA_S81L=POINT,mph(E)=COMPLETE,msr(E)=COMPLETE,sul1=COMPLETE,tet(B)=COMPLETE	18
ab00599	AbiH,Retron,R-M,Rst_PARIS	AbiH,PARIS_I,Retron_I_A,Retron_III,R-M_Type_I	GCA_016476945.1	156		Canada	Northern America	aac(6')-Ian=COMPLETE,abaF=COMPLETE,adeC=MISTRANSLATION,adeS_G336S=POINT,adeS_N125K=POINT,amvA=COMPLETE,ant(3'')-IIa=COMPLETE,aph(3'')-Ib=COMPLETE,aph(6)-Id=COMPLETE,blaADC=COMPLETE,blaOXA-65=COMPLETE,blaOXA-72=COMPLETE,cml=HMM,gyrA_S81L=POINT,parC_S84L=POINT,sul2=COMPLETE	16
ab00600	Gao_Qat,PD-T4-5,PD-T7-5,RosmerTA,SspBCDE	Gao_Qat,PD-T4-5,PD-T7-5,RosmerTA,SspBCDE	GCA_016476965.1	2		Canada	Northern America	aac(6')-Ib'=COMPLETE,aadA1=COMPLETE,abaF=COMPLETE,adeC=COMPLETE,amvA=COMPLETE,ant(3'')-IIa=COMPLETE,aph(3'')-Ib=COMPLETE,aph(3')-Ia=COMPLETE,aph(6)-Id=COMPLETE,armA=COMPLETE,blaADC-30=COMPLETE,blaOXA-23=COMPLETE,blaOXA-66=COMPLETE,catB8=COMPLETE,gyrA_S81L=POINT,mph(E)=COMPLETE,msr(E)=COMPLETE,parC_S84L=POINT,sul1=COMPLETE,sul2=COMPLETE	20
ab00601	PD-T4-5,PD-T7-5,SspBCDE	PD-T4-5,PD-T7-5,SspBCDE	GCA_016476985.1	2		Canada	Northern America	aac(6')-Ib'=COMPLETE,aadA1=COMPLETE,abaF=COMPLETE,adeC=COMPLETE,amvA=COMPLETE,ant(3'')-IIa=COMPLETE,aph(3'')-Ib=COMPLETE,aph(3')-Ia=COMPLETE,aph(3')-Ia=PARTIAL_END_OF_CONTIG,aph(6)-Id=COMPLETE,armA=COMPLETE,blaADC-30=COMPLETE,blaOXA-237=COMPLETE,blaOXA-66=COMPLETE,blaTEM-1=COMPLETE,catB8=COMPLETE,gyrA_S81L=POINT,mph(E)=COMPLETE,msr(E)=COMPLETE,parC_S84L=POINT,sul1=COMPLETE,tet(B)=COMPLETE	22
ab00602	PD-T4-5,PD-T7-5,SspBCDE	PD-T4-5,PD-T7-5,SspBCDE	GCA_016477005.1	2		Canada	Northern America	aac(6')-Ib'=COMPLETE,aadA1=COMPLETE,abaF=COMPLETE,adeC=COMPLETE,amvA=COMPLETE,ant(3'')-IIa=COMPLETE,aph(3'')-Ib=COMPLETE,aph(3')-Ia=COMPLETE,aph(6)-Id=COMPLETE,armA=COMPLETE,blaADC-30=COMPLETE,blaOXA-237=COMPLETE,blaOXA-66=COMPLETE,blaTEM-1=COMPLETE,catB8=COMPLETE,gyrA_S81L=POINT,mph(E)=COMPLETE,msr(E)=COMPLETE,parC_S84L=POINT,sul1=COMPLETE,tet(B)=COMPLETE	21
ab00603	Cas,DRT,Dsr,Menshen,R-M	CAS_Class1-Subtype-I-F,DRT_3,Dsr_II,Menshen,R-M_Type_II,R-M_Type_IIG,R-M_Type_IV	GCA_016477025.1	52		Canada	Northern America	abaF=COMPLETE,amvA=COMPLETE,ant(2'')-Ia=COMPLETE,ant(3'')-IIa=COMPLETE,aph(3')-VIa=COMPLETE,blaADC-158=COMPLETE,blaOXA-23=COMPLETE,blaOXA-98=COMPLETE,blaPER-7=COMPLETE,gyrA_S81L=POINT,parC_S84L=POINT,sul2=COMPLETE,tet(B)=COMPLETE	13
ab00604	Gao_RL,RosmerTA,SspBCDE	Gao_RL,RosmerTA,SspBCDE	GCA_016477045.1	2		Canada	Northern America	aac(6')-Ib'=COMPLETE,aadA1=COMPLETE,abaF=COMPLETE,adeC=COMPLETE,amvA=COMPLETE,ant(3'')-IIa=COMPLETE,armA=COMPLETE,blaADC-30=COMPLETE,blaOXA-23=COMPLETE,blaOXA-66=COMPLETE,catB8=COMPLETE,gyrA_S81L=POINT,mph(E)=COMPLETE,msr(E)=COMPLETE,parC_S84L=POINT,sul1=COMPLETE	16
ab00605	PD-T4-5,PD-T7-5,SspBCDE	PD-T4-5,PD-T7-5,SspBCDE	GCA_016477065.1	2		Canada	Northern America	aac(6')-Ib'=COMPLETE,aadA1=COMPLETE,abaF=COMPLETE,adeC=COMPLETE,amvA=COMPLETE,ant(3'')-IIa=COMPLETE,aph(3'')-Ib=COMPLETE,aph(3')-Ia=COMPLETE,aph(6)-Id=COMPLETE,armA=COMPLETE,blaADC-30=COMPLETE,blaOXA-23=COMPLETE,blaOXA-66=COMPLETE,blaTEM-1=COMPLETE,catB8=COMPLETE,gyrA_S81L=POINT,mph(E)=COMPLETE,msr(E)=COMPLETE,parC_S84L=POINT,sul1=COMPLETE,tet(B)=COMPLETE	21
ab00606	DRT,Druantia,Gao_Ppl,PD-T4-5,PD-T7-5,R-M,Septu,SoFIC	DRT_2,Druantia_III,Gao_Ppl,PD-T4-5,PD-T7-5,R-M_Type_III,Septu,SoFic	GCA_016477075.1	158		Canada	Northern America	aac(6')-Ib3=COMPLETE,abaF=COMPLETE,amvA=COMPLETE,ant(3'')-IIa=COMPLETE,aph(3')-VIa=COMPLETE,blaADC-117=COMPLETE,blaGES-11=COMPLETE,blaOXA-23=COMPLETE,blaOXA-65=COMPLETE,dfrA7=COMPLETE,gyrA_S81L=POINT,parC_S84L=POINT,sul1=COMPLETE	13
ab00607	Gao_Qat,SspBCDE	Gao_Qat,SspBCDE	GCA_016477105.1	2		Canada	Northern America	abaF=COMPLETE,adeC=COMPLETE,amvA=COMPLETE,ant(3'')-IIa=COMPLETE,aph(3'')-Ib=COMPLETE,aph(3')-Ia=COMPLETE,aph(6)-Id=COMPLETE,armA=COMPLETE,blaADC-73=COMPLETE,blaOXA-23=COMPLETE,blaOXA-66=COMPLETE,blaTEM-1=COMPLETE,ftsI_A515V=POINT,gyrA_S81L=POINT,mph(E)=COMPLETE,msr(E)=COMPLETE,parC_S84L=POINT,tet(B)=COMPLETE	18
ab00608	AbiH,AbiU,CBASS,dGTPase,R-M	AbiH,AbiU,CBASS_II,dGTPase,R-M_Type_I,R-M_Type_II	GCA_016477125.1	78		Canada	Northern America	aac(3)-IIe=COMPLETE,aac(6')-Ian=COMPLETE,aadA5=COMPLETE,abaF=COMPLETE,amvA=COMPLETE,ant(2'')-Ia=COMPLETE,ant(3'')-IIa=COMPLETE,aph(3')-Ia=COMPLETE,armA=COMPLETE,blaADC=COMPLETE,blaCARB-16=COMPLETE,blaCTX-M-115=COMPLETE,blaOXA-72=COMPLETE,blaOXA-90=COMPLETE,blaTEM-1=COMPLETE,floR=COMPLETE,gyrA_S81L=POINT,mph(E)=COMPLETE,msr(E)=COMPLETE,parC_S84L=POINT,sul1=COMPLETE,sul2=COMPLETE	22
ab00609	Gao_Qat,SspBCDE	Gao_Qat,SspBCDE	GCA_016477145.1	577		Canada	Northern America	aac(3)-Ia=COMPLETE,aac(6')-Ib'=COMPLETE,aadA1=COMPLETE,aadA1=PARTIAL_END_OF_CONTIG,abaF=COMPLETE,adeC=COMPLETE,amvA=COMPLETE,ant(3'')-IIa=COMPLETE,aph(3')-Ia=COMPLETE,aph(3')-Ia=PARTIAL_END_OF_CONTIG,armA=COMPLETE,blaADC-30=COMPLETE,blaOXA-23=COMPLETE,blaOXA-66=COMPLETE,blaTEM-1=COMPLETE,catB8=COMPLETE,gyrA_S81L=POINT,mph(E)=COMPLETE,msr(E)=COMPLETE,parC_S84L=POINT,sul1=COMPLETE,sul2=COMPLETE	22
ab00610	BREX,Cas,Mokosh,PD-T4-5,R-M,RosmerTA	BREX_I,CAS_Class1-Subtype-I-F,Mokosh_TypeI,PD-T4-5,R-M_Type_I,RosmerTA	GCA_016477165.1	25		Canada	Northern America	aac(3)-IIe=COMPLETE,aac(6')-Ian=COMPLETE,abaF=COMPLETE,adeS_H189Y=POINT,amvA=COMPLETE,ant(3'')-IIa=COMPLETE,aph(3'')-Ib=COMPLETE,aph(6)-Id=COMPLETE,armA=COMPLETE,arr-2=COMPLETE,blaADC-26=COMPLETE,blaOXA-23=COMPLETE,blaOXA-64=COMPLETE,cmlA5=COMPLETE,gyrA_S81L=POINT,mph(E)=COMPLETE,msr(E)=COMPLETE,parC_S84L=POINT,sul1=COMPLETE,sul2=COMPLETE,tet(B)=COMPLETE	21
ab00611	AbiH,CBASS,dGTPase,PD-Lambda-2,R-M	AbiH,CBASS_II,dGTPase,PD-Lambda-2,R-M_Type_I,R-M_Type_II	GCA_016477175.1	78		Canada	Northern America	aac(3)-IIe=COMPLETE,aac(6')-Ian=COMPLETE,aadA5=COMPLETE,abaF=COMPLETE,amvA=COMPLETE,ant(2'')-Ia=COMPLETE,ant(3'')-IIa=COMPLETE,aph(3')-Ia=COMPLETE,armA=COMPLETE,blaADC-152=COMPLETE,blaCARB-16=COMPLETE,blaCTX-M-115=COMPLETE,blaCTX-M=PARTIAL_END_OF_CONTIG,blaOXA-72=COMPLETE,blaOXA-90=COMPLETE,blaTEM-1=COMPLETE,catA1=COMPLETE,floR=COMPLETE,gyrA_S81L=POINT,mph(E)=COMPLETE,msr(E)=COMPLETE,parC_S84L=PO…	24
ab00612	Gao_Qat,SspBCDE	Gao_Qat,SspBCDE	GCA_016477195.1	2		Canada	Northern America	abaF=COMPLETE,adeC=COMPLETE,amvA=COMPLETE,ant(3'')-IIa=COMPLETE,aph(3'')-Ib=COMPLETE,aph(3')-Ia=COMPLETE,aph(6)-Id=COMPLETE,armA=COMPLETE,blaADC-73=COMPLETE,blaOXA-23=COMPLETE,blaOXA-66=COMPLETE,blaTEM-1=COMPLETE,ftsI_A515V=POINT,gyrA_S81L=POINT,mph(E)=COMPLETE,msr(E)=COMPLETE,parC_S84L=POINT,sul2=COMPLETE,tet(B)=COMPLETE	19
ab00613	Gao_Qat,SspBCDE	Gao_Qat,SspBCDE	GCA_016477225.1	577		Canada	Northern America	aac(3)-Ia=COMPLETE,aac(6')-Ib'=COMPLETE,aadA1=COMPLETE,aadA1=PARTIAL_END_OF_CONTIG,abaF=COMPLETE,adeC=COMPLETE,amvA=COMPLETE,ant(3'')-IIa=COMPLETE,aph(3')-Ia=COMPLETE,aph(3')-Ia=PARTIAL_END_OF_CONTIG,armA=COMPLETE,blaADC-30=COMPLETE,blaOXA-23=COMPLETE,blaOXA-66=COMPLETE,blaTEM-1=COMPLETE,catB8=COMPLETE,gyrA_S81L=POINT,mph(E)=COMPLETE,msr(E)=COMPLETE,parC_S84L=POINT,sul1=COMPLETE,sul2=COMPLETE	22
ab00614	PD-T4-5,SspBCDE	PD-T4-5,SspBCDE	GCA_016477245.1	2		Canada	Northern America	aac(6')-Ib'=COMPLETE,aadA1=COMPLETE,adeC=COMPLETE,amvA=COMPLETE,ant(3'')-IIa=COMPLETE,aph(3'')-Ib=COMPLETE,aph(3')-Ia=COMPLETE,aph(6)-Id=COMPLETE,armA=COMPLETE,blaADC=COMPLETE,blaOXA-235=COMPLETE,blaOXA-66=COMPLETE,blaTEM-1=COMPLETE,catB8=COMPLETE,gyrA_S81L=POINT,mph(E)=COMPLETE,msr(E)=COMPLETE,parC_S84L=POINT,sul1=COMPLETE,sul2=COMPLETE,tet(B)=COMPLETE	21
ab00615	Gao_Qat,SspBCDE	Gao_Qat,SspBCDE	GCA_016477265.1	2		Canada	Northern America	aac(3)-Ia=COMPLETE,aadA1=COMPLETE,abaF=COMPLETE,adeC=COMPLETE,amvA=COMPLETE,ant(3'')-IIa=COMPLETE,aph(3'')-Ib=COMPLETE,aph(3')-Ia=COMPLETE,aph(3')-VIa=COMPLETE,aph(6)-Id=COMPLETE,blaADC-30=COMPLETE,blaOXA-23=COMPLETE,blaOXA-66=COMPLETE,gyrA_S81L=POINT,mph(E)=COMPLETE,msr(E)=COMPLETE,sul1=COMPLETE,tet(B)=COMPLETE	18
ab00616	PD-T4-5,PD-T7-5,SspBCDE	PD-T4-5,PD-T7-5,SspBCDE	GCA_016477285.1	2		Canada	Northern America	aac(6')-Ib'=COMPLETE,aadA1=COMPLETE,abaF=COMPLETE,adeC=COMPLETE,amvA=COMPLETE,ant(3'')-IIa=COMPLETE,aph(3'')-Ib=COMPLETE,aph(3')-Ia=COMPLETE,aph(6)-Id=COMPLETE,armA=COMPLETE,blaADC-30=COMPLETE,blaOXA-237=COMPLETE,blaOXA-66=COMPLETE,blaTEM-1=COMPLETE,blaTEM=COMPLETE,catB8=COMPLETE,gyrA_S81L=POINT,mph(E)=COMPLETE,msr(E)=COMPLETE,parC_S84L=POINT,sul1=COMPLETE,tet(B)=COMPLETE	22
ab00617	PD-T4-5,SspBCDE	PD-T4-5,SspBCDE	GCA_016477305.1	2		Canada	Northern America	aac(6')-Ib'=COMPLETE,aadA1=COMPLETE,adeC=COMPLETE,amvA=COMPLETE,ant(3'')-IIa=COMPLETE,aph(3'')-Ib=COMPLETE,aph(3')-Ia=COMPLETE,aph(6)-Id=COMPLETE,armA=COMPLETE,blaADC=COMPLETE,blaOXA-235=COMPLETE,blaOXA-66=COMPLETE,blaTEM-1=COMPLETE,catB8=COMPLETE,gyrA_S81L=POINT,mph(E)=COMPLETE,msr(E)=COMPLETE,parC_S84L=POINT,sul1=COMPLETE,sul2=COMPLETE,tet(B)=COMPLETE	21
ab00618	BREX,Druantia,Mokosh,Rst_PARIS,SanaTA	BREX_I,Druantia_III,Mokosh_TypeI,PARIS_I,SanaTA	GCA_016477325.1	575		Canada	Northern America	abaF=COMPLETE,adeC=COMPLETE,amvA=COMPLETE,ant(2'')-Ia=COMPLETE,ant(3'')-IIa=COMPLETE,aph(3'')-Ib=COMPLETE,aph(3')-VIb=COMPLETE,aph(6)-Id=COMPLETE,aph(6)-Id=PARTIAL_END_OF_CONTIG,blaADC-76=COMPLETE,blaOXA-144=COMPLETE,blaOXA-23=COMPLETE,blaPER-1=COMPLETE,gyrA_S81L=POINT,parC_S84L=POINT,sul2=COMPLETE	16
ab00619	PD-T4-5,PD-T7-5,SspBCDE	PD-T4-5,PD-T7-5,SspBCDE	GCA_016477345.1	2		Canada	Northern America	aac(6')-Ib'=COMPLETE,aadA1=COMPLETE,abaF=COMPLETE,adeC=COMPLETE,amvA=COMPLETE,ant(3'')-IIa=COMPLETE,aph(3'')-Ib=COMPLETE,aph(3')-Ia=COMPLETE,aph(6)-Id=COMPLETE,armA=COMPLETE,blaADC-30=COMPLETE,blaOXA-237=COMPLETE,blaOXA-66=COMPLETE,blaTEM-1=COMPLETE,catB8=COMPLETE,gyrA_S81L=POINT,mph(E)=COMPLETE,msr(E)=COMPLETE,parC_S84L=POINT,sul1=COMPLETE,tet(B)=COMPLETE	21
ab00620	PD-T4-5,PD-T7-5,SspBCDE	PD-T4-5,PD-T7-5,SspBCDE	GCA_016477365.1	2		Canada	Northern America	aac(6')-Ib'=COMPLETE,aadA1=COMPLETE,abaF=COMPLETE,adeC=COMPLETE,amvA=COMPLETE,ant(3'')-IIa=COMPLETE,aph(3'')-Ib=COMPLETE,aph(3')-Ia=COMPLETE,aph(6)-Id=COMPLETE,armA=COMPLETE,blaADC-30=COMPLETE,blaOXA-237=COMPLETE,blaOXA-66=COMPLETE,blaTEM-1=COMPLETE,catB8=COMPLETE,gyrA_S81L=POINT,mph(E)=COMPLETE,msr(E)=COMPLETE,parC_S84L=POINT,sul1=COMPLETE,tet(B)=COMPLETE	21
ab00621	Gao_Qat,SspBCDE	Gao_Qat,SspBCDE	GCA_016477385.1	577		Canada	Northern America	aac(3)-Ia=COMPLETE,aac(6')-Ib'=COMPLETE,aadA1=COMPLETE,aadA1=PARTIAL_END_OF_CONTIG,abaF=COMPLETE,adeC=COMPLETE,amvA=COMPLETE,ant(3'')-IIa=COMPLETE,aph(3')-Ia=COMPLETE,armA=COMPLETE,blaADC-30=COMPLETE,blaOXA-23=COMPLETE,blaOXA-66=COMPLETE,blaTEM-1=COMPLETE,catB8=COMPLETE,gyrA_S81L=POINT,mph(E)=COMPLETE,msr(E)=COMPLETE,parC_S84L=POINT,sul1=COMPLETE,sul2=COMPLETE	21
ab00622	PD-T4-5,PD-T7-5,SspBCDE	PD-T4-5,PD-T7-5,SspBCDE	GCA_016477405.1	2		Canada	Northern America	aac(6')-Ib'=COMPLETE,aadA1=COMPLETE,abaF=COMPLETE,adeC=COMPLETE,amvA=COMPLETE,ant(3'')-IIa=COMPLETE,aph(3'')-Ib=COMPLETE,aph(3')-Ia=COMPLETE,aph(6)-Id=COMPLETE,armA=COMPLETE,blaADC-30=COMPLETE,blaOXA-237=COMPLETE,blaOXA-66=COMPLETE,blaTEM-1=COMPLETE,catB8=COMPLETE,gyrA_S81L=POINT,mph(E)=COMPLETE,msr(E)=COMPLETE,parC_S84L=POINT,sul1=COMPLETE,tet(B)=COMPLETE	21
ab00623	PD-T4-5,PD-T7-5,SspBCDE	PD-T4-5,PD-T7-5,SspBCDE	GCA_016477425.1	2		Canada	Northern America	aac(6')-Ib'=COMPLETE,aadA1=COMPLETE,abaF=COMPLETE,adeC=COMPLETE,amvA=COMPLETE,ant(3'')-IIa=COMPLETE,aph(3'')-Ib=COMPLETE,aph(3')-Ia=COMPLETE,aph(6)-Id=COMPLETE,armA=COMPLETE,blaADC-30=COMPLETE,blaOXA-237=COMPLETE,blaOXA-66=COMPLETE,blaTEM-1=COMPLETE,catB8=COMPLETE,gyrA_S81L=POINT,mph(E)=COMPLETE,msr(E)=COMPLETE,parC_S84L=POINT,sul1=COMPLETE,tet(B)=COMPLETE	21
ab00624	SspBCDE	SspBCDE	GCA_016477445.1	2		Canada	Northern America	aacA16=COMPLETE,aadA1=COMPLETE,abaF=COMPLETE,adeC=COMPLETE,amvA=COMPLETE,ant(3'')-IIa=COMPLETE,aph(3')-Ia=COMPLETE,blaADC-33=COMPLETE,blaADC=COMPLETE,blaOXA-82=COMPLETE,blaTEM-1=COMPLETE,gyrA_S81L=POINT,parC_S84L=POINT,sul1=COMPLETE	14
ab00625	PD-T4-5,PD-T7-5,SspBCDE	PD-T4-5,PD-T7-5,SspBCDE	GCA_016477465.1	215		Canada	Northern America	abaF=COMPLETE,adeC=COMPLETE,amvA=COMPLETE,ant(3'')-IIa=COMPLETE,aph(3'')-Ib=COMPLETE,aph(6)-Id=COMPLETE,armA=COMPLETE,blaADC-30=COMPLETE,blaOXA-23=COMPLETE,blaOXA-66=COMPLETE,blaTEM-1=COMPLETE,gyrA_S81L=POINT,mph(E)=COMPLETE,msr(E)=COMPLETE,parC_S84L=POINT,sul1=COMPLETE,tet(B)=COMPLETE	17
ab00626	Gao_Qat,SspBCDE	Gao_Qat,SspBCDE	GCA_016477485.1	2		Canada	Northern America	abaF=COMPLETE,adeC=COMPLETE,amvA=COMPLETE,ant(3'')-IIa=COMPLETE,aph(3'')-Ib=COMPLETE,aph(6)-Id=COMPLETE,blaOXA-23=COMPLETE,blaOXA-66=COMPLETE,gyrA_S81L=POINT,parC_S84L=POINT,tet(B)=COMPLETE	11
ab00627	Gao_Qat,Shedu,SspBCDE	Gao_Qat,Shedu,SspBCDE	GCA_016477505.1	2		United States of America	Northern America	abaF=COMPLETE,adeC=COMPLETE,amvA=COMPLETE,ant(3'')-IIa=COMPLETE,aph(3'')-Ib=COMPLETE,aph(3')-Ia=COMPLETE,aph(6)-Id=COMPLETE,armA=COMPLETE,blaADC-73=COMPLETE,blaOXA-23=COMPLETE,blaOXA-66=COMPLETE,blaTEM-1=COMPLETE,ftsI_A515V=POINT,gyrA_S81L=POINT,mph(E)=COMPLETE,msr(E)=COMPLETE,parC_S84L=POINT,tet(B)=COMPLETE	18
ab00628	PD-T4-5,PD-T7-5,SspBCDE	PD-T4-5,PD-T7-5,SspBCDE	GCA_016477525.1	2		Canada	Northern America	aac(6')-Ib'=COMPLETE,aadA1=COMPLETE,abaF=COMPLETE,adeC=COMPLETE,amvA=COMPLETE,ant(3'')-IIa=COMPLETE,aph(3'')-Ib=COMPLETE,aph(3')-Ia=COMPLETE,aph(6)-Id=COMPLETE,armA=COMPLETE,blaADC-30=COMPLETE,blaOXA-237=COMPLETE,blaOXA-66=COMPLETE,blaTEM-1=COMPLETE,catB8=COMPLETE,gyrA_S81L=POINT,mph(E)=COMPLETE,msr(E)=COMPLETE,parC_S84L=POINT,sul1=COMPLETE,tet(B)=COMPLETE	21
ab00629	SspBCDE	SspBCDE	GCA_016477545.1	2		United States of America	Northern America	abaF=COMPLETE,adeC=COMPLETE,amvA=COMPLETE,ant(3'')-IIa=COMPLETE,aph(3'')-Ib=COMPLETE,aph(6)-Id=COMPLETE,blaADC-25=COMPLETE,blaOXA-834=COMPLETE,gyrA_S81L=POINT,tet(B)=COMPLETE	10
ab00630	Gao_Qat,Shedu,SspBCDE	Gao_Qat,Shedu,SspBCDE	GCA_016477565.1	2		United States of America	Northern America	abaF=COMPLETE,adeC=COMPLETE,amvA=COMPLETE,ant(3'')-IIa=COMPLETE,aph(3'')-Ib=COMPLETE,aph(3')-Ia=PARTIAL,aph(3')-Ia=PARTIAL_END_OF_CONTIG,aph(6)-Id=COMPLETE,armA=COMPLETE,blaADC-73=COMPLETE,blaOXA-23=COMPLETE,blaOXA-66=COMPLETE,blaTEM-1=COMPLETE,ftsI_A515V=POINT,gyrA_S81L=POINT,mph(E)=COMPLETE,msr(E)=COMPLETE,parC_S84L=POINT,tet(B)=COMPLETE	19
ab00631	BREX,DarTG,Druantia,Lamassu-Fam,PsyrTA,Rst_PARIS	BREX_I,DarTG,Druantia_III,Lamassu-Fam,PARIS_I,PsyrTA	GCA_016477585.1	10		United States of America	Northern America	abaF=COMPLETE,adeC=COMPLETE,amvA=COMPLETE,ant(3'')-IIa=COMPLETE,blaADC-76=COMPLETE,blaOXA-68=COMPLETE	6
ab00632	PD-T4-5,SspBCDE	PD-T4-5,SspBCDE	GCA_016477605.1	2		United States of America	Northern America	abaF=COMPLETE,adeC=COMPLETE,amvA=COMPLETE,ant(3'')-IIa=COMPLETE,aph(3'')-Ib=COMPLETE,aph(3')-Ia=COMPLETE,aph(6)-Id=COMPLETE,blaADC-30=COMPLETE,blaOXA-237=COMPLETE,blaOXA-66=COMPLETE,blaTEM-1=COMPLETE,gyrA_S81L=POINT,mph(E)=COMPLETE,msr(E)=COMPLETE,parC_S84L=POINT,sul2=COMPLETE,tet(B)=COMPLETE	17
ab00633	Gao_Qat,Shedu,SspBCDE	Gao_Qat,Shedu,SspBCDE	GCA_016477625.1	2		United States of America	Northern America	abaF=COMPLETE,adeC=COMPLETE,amvA=COMPLETE,ant(3'')-IIa=COMPLETE,aph(3'')-Ib=COMPLETE,aph(3')-Ia=COMPLETE,aph(6)-Id=COMPLETE,blaADC-73=COMPLETE,blaOXA-23=COMPLETE,blaOXA-66=COMPLETE,blaTEM-1=COMPLETE,ftsI_A515V=POINT,gyrA_S81L=POINT,parC_S84L=POINT,tet(B)=COMPLETE	15
ab00634	AbiH,Retron,R-M,Rst_PARIS	AbiH,PARIS_I,Retron_I_A,Retron_III,R-M_Type_I	GCA_016477645.1	156		United States of America	Northern America	aac(6')-Ian=COMPLETE,abaF=COMPLETE,adeC=MISTRANSLATION,adeS_G336S=POINT,adeS_N125K=POINT,amvA=COMPLETE,ant(3'')-IIa=COMPLETE,aph(3'')-Ib=COMPLETE,aph(6)-Id=COMPLETE,blaADC=COMPLETE,blaOXA-239=COMPLETE,blaOXA-65=COMPLETE,cml=HMM,gyrA_S81L=POINT,parC_S84L=POINT,sul2=COMPLETE	16
ab00635	Gao_Qat,Shedu,SspBCDE	Gao_Qat,Shedu,SspBCDE	GCA_016477665.1	2		United States of America	Northern America	abaF=COMPLETE,adeC=COMPLETE,amvA=COMPLETE,ant(3'')-IIa=COMPLETE,aph(3'')-Ib=COMPLETE,aph(3')-Ia=COMPLETE,aph(6)-Id=COMPLETE,armA=COMPLETE,blaADC-73=COMPLETE,blaOXA-23=COMPLETE,blaOXA-66=COMPLETE,blaTEM-1=COMPLETE,ftsI_A515V=POINT,gyrA_S81L=POINT,mph(E)=COMPLETE,msr(E)=COMPLETE,parC_S84L=POINT,tet(B)=COMPLETE	18
ab00636	Gao_Qat,SspBCDE	Gao_Qat,SspBCDE	GCA_016477685.1	2	sputum	China	Eastern Asia	abaF=COMPLETE,adeC=COMPLETE,amvA=COMPLETE,ant(3'')-IIa=COMPLETE,aph(3'')-Ib=COMPLETE,aph(3')-Ia=COMPLETE,aph(6)-Id=COMPLETE,armA=COMPLETE,blaADC-73=COMPLETE,blaOXA-23=COMPLETE,blaOXA-66=COMPLETE,blaTEM-1=COMPLETE,ftsI_A515V=POINT,gyrA_S81L=POINT,mph(E)=COMPLETE,msr(E)=COMPLETE,parC_S84L=POINT,tet(B)=COMPLETE	18
ab00637	Gao_Qat,Shedu,SspBCDE	Gao_Qat,Shedu,SspBCDE	GCA_016477705.1	2		United States of America	Northern America	abaF=COMPLETE,adeC=COMPLETE,amvA=COMPLETE,ant(3'')-IIa=COMPLETE,aph(3'')-Ib=COMPLETE,aph(3')-Ia=COMPLETE,aph(6)-Id=COMPLETE,armA=COMPLETE,blaADC-73=COMPLETE,blaOXA-23=COMPLETE,blaOXA-66=COMPLETE,blaTEM-1=COMPLETE,ftsI_A515V=POINT,gyrA_S81L=POINT,mph(E)=COMPLETE,msr(E)=COMPLETE,parC_S84L=POINT,tet(B)=COMPLETE	18
ab00638	PD-T4-5,PD-T7-5,SspBCDE	PD-T4-5,PD-T7-5,SspBCDE	GCA_016477725.1	2		United States of America	Northern America	aac(6')-Ib'=COMPLETE,aadA1=COMPLETE,abaF=COMPLETE,adeC=COMPLETE,amvA=COMPLETE,ant(3'')-IIa=COMPLETE,aph(3'')-Ib=COMPLETE,aph(3')-Ia=PARTIAL,aph(6)-Id=COMPLETE,armA=COMPLETE,blaADC-30=COMPLETE,blaOXA-23=COMPLETE,blaOXA-66=COMPLETE,catB8=COMPLETE,gyrA_S81L=POINT,mph(E)=COMPLETE,msr(E)=COMPLETE,parC_S84L=POINT,sul1=COMPLETE,sul2=COMPLETE,tet(B)=COMPLETE	21
ab00639			GCA_016477745.1	2		United States of America	Northern America	abaF=COMPLETE,adeC=COMPLETE,adeR_A91V=POINT,amvA=COMPLETE,ant(3'')-IIa=COMPLETE,aph(3'')-Ib=COMPLETE,aph(6)-Id=COMPLETE,armA=COMPLETE,blaADC-25=COMPLETE,blaOXA-834=COMPLETE,gyrA_S81L=POINT,mph(E)=COMPLETE,msr(E)=COMPLETE,tet(B)=COMPLETE	14
ab00640	CBASS,R-M,Septu	CBASS_I,R-M_Type_I,R-M_Type_II,R-M_Type_IV,Septu	GCA_016477765.1	-		United States of America	Northern America	abaF=COMPLETE,amvA=COMPLETE,ant(3'')-IIa=COMPLETE,blaADC=COMPLETE,blaOXA-208=COMPLETE	5
ab00641	SspBCDE	SspBCDE	GCA_016477785.1	2	sputum	China	Eastern Asia	aac(3)-Ia=COMPLETE,aac(6')-Ib'=COMPLETE,aadA1=COMPLETE,aadA1=PARTIAL_END_OF_CONTIG,abaF=COMPLETE,adeC=COMPLETE,amvA=COMPLETE,ant(3'')-IIa=COMPLETE,aph(3'')-Ib=COMPLETE,aph(3')-Ia=COMPLETE,aph(3')-Ia=PARTIAL_END_OF_CONTIG,aph(6)-Id=COMPLETE,armA=COMPLETE,blaADC-30=COMPLETE,blaOXA-23=COMPLETE,blaOXA-66=COMPLETE,blaTEM-1=COMPLETE,catB8=COMPLETE,gyrA_S81L=POINT,mph(E)=COMPLETE,msr(E)=COMPLETE,parC_S8…	24
ab00642	BREX,Cas,Mokosh,PD-T4-5,R-M,RosmerTA	BREX_I,CAS_Class1-Subtype-I-F,Mokosh_TypeI,PD-T4-5,R-M_Type_I,RosmerTA	GCA_016477805.1	25	blood	China	Eastern Asia	aac(3)-IIe=COMPLETE,aac(6')-Ian=COMPLETE,abaF=COMPLETE,adeS_H189Y=POINT,amvA=COMPLETE,ant(3'')-IIa=COMPLETE,aph(3'')-Ib=COMPLETE,aph(6)-Id=COMPLETE,armA=COMPLETE,arr-2=COMPLETE,blaADC-26=COMPLETE,blaOXA-23=COMPLETE,blaOXA-64=COMPLETE,blaPER-7=COMPLETE,cmlA5=COMPLETE,gyrA_S81L=POINT,mph(E)=COMPLETE,msr(E)=COMPLETE,parC_S84L=POINT,sul1=COMPLETE,sul2=COMPLETE,tet(B)=COMPLETE	22
ab00643	Gao_Qat,SspBCDE	Gao_Qat,SspBCDE	GCA_016477825.1	2	sputum	China	Eastern Asia	abaF=COMPLETE,adeC=COMPLETE,amvA=COMPLETE,ant(3'')-IIa=COMPLETE,aph(3'')-Ib=COMPLETE,aph(3')-Ia=COMPLETE,aph(6)-Id=COMPLETE,armA=COMPLETE,blaADC-73=COMPLETE,blaOXA-23=COMPLETE,blaOXA-66=COMPLETE,blaTEM-1=COMPLETE,ftsI_A515V=POINT,gyrA_S81L=POINT,mph(E)=COMPLETE,msr(E)=COMPLETE,parC_S84L=POINT,tet(B)=COMPLETE	18
ab00644	SspBCDE	SspBCDE	GCA_016477845.1	2	ascites	China	Eastern Asia	aac(3)-Ia=COMPLETE,aadA1=COMPLETE,abaF=COMPLETE,adeC=COMPLETE,amvA=COMPLETE,ant(3'')-IIa=COMPLETE,aph(3'')-Ib=COMPLETE,aph(3')-Ia=COMPLETE,aph(6)-Id=COMPLETE,blaADC-30=COMPLETE,blaOXA-23=COMPLETE,blaOXA-66=COMPLETE,blaTEM-1=COMPLETE,gyrA_S81L=POINT,mph(E)=COMPLETE,msr(E)=COMPLETE,parC_S84L=POINT,sul1=COMPLETE,tet(B)=COMPLETE	19
ab00645	SspBCDE	SspBCDE	GCA_016477865.1	2	urine	China	Eastern Asia	aac(3)-Ia=COMPLETE,aac(6')-Ib'=COMPLETE,aadA1=COMPLETE,aadA1=PARTIAL_END_OF_CONTIG,abaF=COMPLETE,adeC=COMPLETE,amvA=COMPLETE,ant(3'')-IIa=COMPLETE,aph(3'')-Ib=COMPLETE,aph(3')-Ia=COMPLETE,aph(3')-Ia=PARTIAL_END_OF_CONTIG,aph(6)-Id=COMPLETE,armA=COMPLETE,blaADC-30=COMPLETE,blaOXA-23=COMPLETE,blaOXA-66=COMPLETE,blaTEM-1=COMPLETE,catB8=COMPLETE,gyrA_S81L=POINT,mph(E)=COMPLETE,msr(E)=COMPLETE,parC_S8…	24
ab00646	Gao_Qat,SspBCDE	Gao_Qat,SspBCDE	GCA_016477885.1	2	sputum	China	Eastern Asia	aac(3)-Ia=COMPLETE,aac(6')-Ib'=COMPLETE,aadA1=COMPLETE,aadA1=PARTIAL_END_OF_CONTIG,abaF=COMPLETE,adeC=COMPLETE,amvA=COMPLETE,ant(3'')-IIa=COMPLETE,aph(3'')-Ib=COMPLETE,aph(3')-Ia=COMPLETE,aph(3')-Ia=PARTIAL_END_OF_CONTIG,aph(6)-Id=COMPLETE,armA=COMPLETE,blaADC-30=COMPLETE,blaOXA-23=COMPLETE,blaOXA-66=COMPLETE,blaTEM-1=COMPLETE,catB8=COMPLETE,gyrA_S81L=POINT,mph(E)=COMPLETE,msr(E)=COMPLETE,parC_S8…	24
ab00647	BREX,Cas,Mokosh,PD-T4-5,R-M,RosmerTA	BREX_I,CAS_Class1-Subtype-I-F,Mokosh_TypeI,PD-T4-5,R-M_Type_I,RosmerTA	GCA_016477905.1	25	Bronchoalveolar lavage fluid	China	Eastern Asia	aac(3)-IIe=COMPLETE,aac(6')-Ian=COMPLETE,abaF=COMPLETE,adeS_H189Y=POINT,amvA=COMPLETE,ant(3'')-IIa=COMPLETE,aph(3'')-Ib=COMPLETE,aph(6)-Id=COMPLETE,armA=COMPLETE,arr-2=COMPLETE,blaADC-26=COMPLETE,blaOXA-23=COMPLETE,blaOXA-64=COMPLETE,blaPER-7=COMPLETE,cmlA5=COMPLETE,gyrA_S81L=POINT,mph(E)=COMPLETE,msr(E)=COMPLETE,parC_S84L=POINT,sul1=COMPLETE,sul2=COMPLETE,tet(B)=COMPLETE	22
ab00648	SspBCDE	SspBCDE	GCA_016477925.1	2	urine	China	Eastern Asia	aac(3)-Ia=COMPLETE,aac(6')-Ib'=COMPLETE,aadA1=COMPLETE,aadA1=PARTIAL_END_OF_CONTIG,abaF=COMPLETE,adeC=COMPLETE,amvA=COMPLETE,ant(3'')-IIa=COMPLETE,aph(3'')-Ib=COMPLETE,aph(3')-Ia=COMPLETE,aph(3')-Ia=PARTIAL_END_OF_CONTIG,aph(6)-Id=COMPLETE,armA=COMPLETE,blaADC-30=COMPLETE,blaOXA-23=COMPLETE,blaOXA-66=COMPLETE,blaTEM-1=COMPLETE,catB8=COMPLETE,gyrA_S81L=POINT,mph(E)=COMPLETE,msr(E)=COMPLETE,parC_S8…	24
ab00649	Gao_Qat,PD-T4-5,Rst_PARIS,SspBCDE	Gao_Qat,PARIS_II_merge,PD-T4-5,SspBCDE	GCA_016477945.1	2	Bronchoalveolar lavage fluid	China	Eastern Asia	abaF=COMPLETE,adeC=COMPLETE,amvA=COMPLETE,ant(3'')-IIa=COMPLETE,aph(3'')-Ib=COMPLETE,aph(3')-Ia=COMPLETE,aph(6)-Id=COMPLETE,armA=COMPLETE,blaADC-73=COMPLETE,blaOXA-23=COMPLETE,blaOXA-66=COMPLETE,blaTEM-1=COMPLETE,ftsI_A515V=POINT,gyrA_S81L=POINT,mph(E)=PARTIAL_END_OF_CONTIG,msr(E)=COMPLETE,parC_S84L=POINT,tet(B)=COMPLETE	18
ab00650	Gao_Qat,PD-T4-5,SspBCDE	Gao_Qat,PD-T4-5,SspBCDE	GCA_016477965.1	2	Bronchoalveolar lavage fluid	China	Eastern Asia	abaF=COMPLETE,adeC=COMPLETE,amvA=COMPLETE,ant(3'')-IIa=COMPLETE,aph(3'')-Ib=COMPLETE,aph(3')-Ia=COMPLETE,aph(6)-Id=COMPLETE,armA=COMPLETE,blaADC-73=COMPLETE,blaOXA-23=COMPLETE,blaOXA-66=COMPLETE,blaTEM-1=COMPLETE,ftsI_A515V=POINT,gyrA_S81L=POINT,mph(E)=COMPLETE,msr(E)=COMPLETE,parC_S84L=POINT,tet(B)=COMPLETE	18
ab00651	SspBCDE	SspBCDE	GCA_016477985.1	2	urine	China	Eastern Asia	aac(3)-Ia=COMPLETE,aac(6')-Ib'=COMPLETE,aadA1=COMPLETE,aadA1=PARTIAL_END_OF_CONTIG,abaF=COMPLETE,adeC=COMPLETE,amvA=COMPLETE,ant(3'')-IIa=COMPLETE,aph(3'')-Ib=COMPLETE,aph(3')-Ia=COMPLETE,aph(3')-Ia=PARTIAL_END_OF_CONTIG,aph(6)-Id=COMPLETE,armA=COMPLETE,blaADC-30=COMPLETE,blaOXA-23=COMPLETE,blaOXA-66=COMPLETE,blaTEM-1=COMPLETE,catB8=COMPLETE,gyrA_S81L=POINT,mph(E)=COMPLETE,msr(E)=COMPLETE,parC_S8…	24
ab00652	Gao_Qat,SspBCDE	Gao_Qat,SspBCDE	GCA_016478005.1	2	sputum	China	Eastern Asia	aac(3)-Ia=COMPLETE,aac(6')-Ib'=COMPLETE,aadA1=COMPLETE,aadA1=PARTIAL_END_OF_CONTIG,abaF=COMPLETE,adeC=COMPLETE,amvA=COMPLETE,ant(3'')-IIa=COMPLETE,aph(3'')-Ib=COMPLETE,aph(3')-Ia=COMPLETE,aph(3')-Ia=PARTIAL_END_OF_CONTIG,aph(6)-Id=COMPLETE,armA=COMPLETE,blaADC-30=COMPLETE,blaOXA-23=COMPLETE,blaOXA-66=COMPLETE,blaTEM-1=COMPLETE,catB8=COMPLETE,gyrA_S81L=POINT,mph(E)=COMPLETE,msr(E)=COMPLETE,parC_S8…	24
ab00653	Gao_Qat,RosmerTA,SspBCDE	Gao_Qat,RosmerTA,SspBCDE	GCA_016478025.1	2	sputum	China	Eastern Asia	aac(6')-Ib'=COMPLETE,aadA1=PARTIAL_END_OF_CONTIG,abaF=COMPLETE,adeC=COMPLETE,amvA=COMPLETE,ant(3'')-IIa=COMPLETE,aph(3'')-Ib=COMPLETE,aph(3')-Ia=COMPLETE,aph(6)-Id=COMPLETE,armA=COMPLETE,blaADC-30=COMPLETE,blaOXA-23=COMPLETE,blaOXA-66=COMPLETE,catB8=COMPLETE,gyrA_S81L=POINT,mph(E)=COMPLETE,msr(E)=COMPLETE,parC_S84L=POINT,sul1=COMPLETE,sul2=COMPLETE,tet(B)=COMPLETE	21
ab00654	Gao_Qat,SspBCDE	Gao_Qat,SspBCDE	GCA_016478045.1	2	sputum	China	Eastern Asia	aac(3)-Ia=COMPLETE,aac(6')-Ib'=COMPLETE,aadA1=COMPLETE,aadA1=PARTIAL_END_OF_CONTIG,abaF=COMPLETE,adeC=COMPLETE,amvA=COMPLETE,ant(3'')-IIa=COMPLETE,aph(3'')-Ib=COMPLETE,aph(3')-Ia=COMPLETE,aph(6)-Id=COMPLETE,armA=COMPLETE,blaADC-30=COMPLETE,blaOXA-23=COMPLETE,blaOXA-66=COMPLETE,blaTEM-1=COMPLETE,catB8=COMPLETE,gyrA_S81L=POINT,mph(E)=COMPLETE,msr(E)=COMPLETE,parC_S84L=POINT,sul1=COMPLETE,tet(B)=COM…	23
ab00655	SspBCDE	SspBCDE	GCA_016478065.1	2	Bronchoalveolar lavage fluid	China	Eastern Asia	aac(3)-Ia=COMPLETE,aac(6')-Ib'=COMPLETE,aadA1=COMPLETE,aadA1=PARTIAL_END_OF_CONTIG,abaF=COMPLETE,adeC=COMPLETE,amvA=COMPLETE,ant(3'')-IIa=COMPLETE,aph(3'')-Ib=COMPLETE,aph(3')-Ia=COMPLETE,aph(3')-Ia=PARTIAL_END_OF_CONTIG,aph(6)-Id=COMPLETE,blaADC-30=COMPLETE,blaOXA-23=COMPLETE,blaOXA-66=COMPLETE,blaTEM-1=COMPLETE,catB8=COMPLETE,gyrA_S81L=POINT,parC_S84L=POINT,sul1=COMPLETE,tet(B)=COMPLETE	21
ab00656	SspBCDE	SspBCDE	GCA_016478085.1	2	sputum	China	Eastern Asia	aac(6')-Ib'=COMPLETE,aadA1=COMPLETE,abaF=COMPLETE,adeC=COMPLETE,amvA=COMPLETE,ant(3'')-IIa=COMPLETE,aph(3'')-Ib=COMPLETE,aph(3')-Ia=COMPLETE,aph(6)-Id=COMPLETE,blaADC-30=COMPLETE,blaOXA-23=COMPLETE,blaOXA-66=COMPLETE,catB8=COMPLETE,gyrA_S81L=POINT,parC_S84L=POINT,tet(B)=COMPLETE	16
ab00657	Gao_Qat,SspBCDE	Gao_Qat,SspBCDE	GCA_016478105.1	2	Bronchoalveolar lavage fluid	China	Eastern Asia	aac(6')-Ib'=COMPLETE,aadA1=COMPLETE,aadA1=PARTIAL_END_OF_CONTIG,abaF=COMPLETE,adeC=COMPLETE,amvA=COMPLETE,ant(3'')-IIa=COMPLETE,ant(3'')-IIa=PARTIAL_END_OF_CONTIG,aph(3'')-Ib=COMPLETE,aph(3')-Ia=COMPLETE,aph(3')-Ia=PARTIAL_END_OF_CONTIG,aph(6)-Id=COMPLETE,armA=COMPLETE,blaADC-30=COMPLETE,blaADC=COMPLETE,blaOXA-23=COMPLETE,blaOXA-66=COMPLETE,blaTEM-1=COMPLETE,catB8=COMPLETE,gyrA_S81L=POINT,mph(E)=…	25
ab00658	BREX,Cas,Mokosh,PD-T4-5,R-M,RosmerTA	BREX_I,CAS_Class1-Subtype-I-F,Mokosh_TypeI,PD-T4-5,R-M_Type_I,RosmerTA	GCA_016478125.1	25	ascites	China	Eastern Asia	aac(3)-IIe=COMPLETE,aac(6')-Ian=COMPLETE,aadA1=COMPLETE,abaF=COMPLETE,adeS_H189Y=POINT,amvA=COMPLETE,ant(3'')-IIa=COMPLETE,aph(3'')-Ib=COMPLETE,aph(3')-Ia=COMPLETE,aph(6)-Id=COMPLETE,armA=COMPLETE,blaADC-26=COMPLETE,blaADC=COMPLETE,blaOXA-23=COMPLETE,blaOXA-64=COMPLETE,blaOXA=COMPLETE,gyrA_S81L=POINT,parC_S84L=POINT,sul1=COMPLETE,sul2=COMPLETE	20
ab00659	BREX,Cas,Mokosh,PD-T4-5,R-M,RosmerTA	BREX_I,CAS_Class1-Subtype-I-F,Mokosh_TypeI,PD-T4-5,R-M_Type_I,RosmerTA	GCA_016478145.1	25	sputum	China	Eastern Asia	aac(3)-IIe=COMPLETE,aac(6')-Ian=COMPLETE,abaF=COMPLETE,adeS_H189Y=POINT,amvA=COMPLETE,ant(3'')-IIa=COMPLETE,aph(3'')-Ib=COMPLETE,aph(6)-Id=COMPLETE,armA=COMPLETE,arr-2=COMPLETE,blaADC-26=COMPLETE,blaOXA-23=COMPLETE,blaOXA-64=COMPLETE,blaPER-7=COMPLETE,cmlA5=COMPLETE,gyrA_S81L=POINT,mph(E)=COMPLETE,msr(E)=COMPLETE,parC_S84L=POINT,sul1=COMPLETE,sul2=COMPLETE,tet(B)=COMPLETE	22
ab00660	Gao_Qat,SspBCDE	Gao_Qat,SspBCDE	GCA_016478165.1	2	sputum	China	Eastern Asia	abaF=COMPLETE,adeC=COMPLETE,amvA=COMPLETE,ant(3'')-IIa=COMPLETE,aph(3'')-Ib=COMPLETE,aph(3')-Ia=COMPLETE,aph(6)-Id=COMPLETE,armA=COMPLETE,blaADC-73=COMPLETE,blaOXA-23=COMPLETE,blaOXA-66=COMPLETE,blaTEM-1=COMPLETE,ftsI_A515V=POINT,gyrA_S81L=POINT,mph(E)=COMPLETE,msr(E)=COMPLETE,parC_S84L=POINT,tet(B)=COMPLETE	18
ab00661	Gao_Qat,PD-T4-5,PD-T7-5,SspBCDE	Gao_Qat,PD-T4-5,PD-T7-5,SspBCDE	GCA_016478185.1	2	sputum	China	Eastern Asia	aac(3)-Ia=COMPLETE,aac(6')-Ib'=COMPLETE,aadA1=COMPLETE,aadA1=PARTIAL_END_OF_CONTIG,adeC=COMPLETE,amvA=COMPLETE,ant(3'')-IIa=COMPLETE,aph(3'')-Ib=COMPLETE,aph(3')-Ia=COMPLETE,aph(3')-Ia=PARTIAL_END_OF_CONTIG,aph(6)-Id=COMPLETE,armA=COMPLETE,blaADC-143=COMPLETE,blaOXA-23=COMPLETE,blaOXA-66=COMPLETE,blaTEM-1=COMPLETE,catB8=COMPLETE,gyrA_S81L=POINT,mph(E)=COMPLETE,msr(E)=COMPLETE,parC_S84L=POINT,sul1…	23
ab00662	SspBCDE	SspBCDE	GCA_016478205.1	2	sputum	China	Eastern Asia	aac(6')-Ib'=COMPLETE,aadA1=COMPLETE,abaF=COMPLETE,adeC=COMPLETE,amvA=COMPLETE,ant(3'')-IIa=COMPLETE,aph(3'')-Ib=COMPLETE,aph(3')-Ia=COMPLETE,aph(6)-Id=COMPLETE,blaADC-30=COMPLETE,blaOXA-23=COMPLETE,blaOXA-66=COMPLETE,catB8=COMPLETE,gyrA_S81L=POINT,parC_S84L=POINT,tet(B)=COMPLETE	16
ab00663	Gao_Qat,SspBCDE	Gao_Qat,SspBCDE	GCA_016478225.1	2	sputum	China	Eastern Asia	aac(3)-Ia=COMPLETE,aac(6')-Ib'=COMPLETE,aadA1=COMPLETE,aadA1=PARTIAL_END_OF_CONTIG,abaF=COMPLETE,adeC=COMPLETE,amvA=COMPLETE,ant(3'')-IIa=COMPLETE,aph(3'')-Ib=COMPLETE,aph(3')-Ia=COMPLETE,aph(3')-Ia=PARTIAL_END_OF_CONTIG,aph(6)-Id=COMPLETE,armA=COMPLETE,blaADC-30=COMPLETE,blaOXA-23=COMPLETE,blaOXA-66=COMPLETE,blaTEM-1=COMPLETE,catB8=COMPLETE,gyrA_S81L=POINT,mph(E)=COMPLETE,msr(E)=COMPLETE,parC_S8…	24
ab00664	Gao_Qat,PD-T4-5,PD-T7-5,SspBCDE	Gao_Qat,PD-T4-5,PD-T7-5,SspBCDE	GCA_016478245.1	2	sputum	China	Eastern Asia	aac(3)-Ia=COMPLETE,aac(6')-Ib'=COMPLETE,aadA1=COMPLETE,aadA1=PARTIAL_END_OF_CONTIG,adeC=COMPLETE,amvA=COMPLETE,ant(3'')-IIa=COMPLETE,aph(3'')-Ib=COMPLETE,aph(3')-Ia=COMPLETE,aph(3')-Ia=PARTIAL_END_OF_CONTIG,aph(6)-Id=COMPLETE,armA=COMPLETE,blaADC-143=COMPLETE,blaOXA-23=COMPLETE,blaOXA-66=COMPLETE,blaTEM-1=COMPLETE,catB8=COMPLETE,gyrA_S81L=POINT,mph(E)=COMPLETE,msr(E)=COMPLETE,parC_S84L=POINT,sul1…	23
ab00665	Gao_Qat,SspBCDE	Gao_Qat,SspBCDE	GCA_016478265.1	2	sputum	China	Eastern Asia	abaF=COMPLETE,adeC=COMPLETE,amvA=COMPLETE,ant(3'')-IIa=COMPLETE,aph(3'')-Ib=COMPLETE,aph(3')-Ia=COMPLETE,aph(6)-Id=COMPLETE,armA=COMPLETE,blaADC-73=COMPLETE,blaOXA-23=COMPLETE,blaOXA-66=COMPLETE,blaTEM-1=COMPLETE,ftsI_A515V=POINT,gyrA_S81L=POINT,mph(E)=COMPLETE,msr(E)=COMPLETE,parC_S84L=POINT,sul2=COMPLETE,tet(B)=COMPLETE	19
ab00666	BREX,Cas,Mokosh,PD-T4-5,R-M,RosmerTA	BREX_I,CAS_Class1-Subtype-I-F,Mokosh_TypeI,PD-T4-5,R-M_Type_I,RosmerTA	GCA_016478285.1	25	sputum	China	Eastern Asia	aac(3)-IIe=COMPLETE,aac(6')-Ian=COMPLETE,abaF=COMPLETE,adeS_H189Y=POINT,amvA=COMPLETE,ant(3'')-IIa=COMPLETE,aph(3'')-Ib=COMPLETE,aph(6)-Id=COMPLETE,armA=COMPLETE,arr-2=COMPLETE,blaADC-26=COMPLETE,blaOXA-23=COMPLETE,blaOXA-64=COMPLETE,blaPER-7=COMPLETE,cmlA5=COMPLETE,gyrA_S81L=POINT,mph(E)=COMPLETE,msr(E)=COMPLETE,parC_S84L=POINT,sul1=COMPLETE,sul2=COMPLETE,tet(B)=COMPLETE	22
ab00667	Gao_Qat,PD-T4-5,SspBCDE	Gao_Qat,PD-T4-5,SspBCDE	GCA_016478295.1	2	ascites	China	Eastern Asia	abaF=COMPLETE,adeC=COMPLETE,amvA=COMPLETE,ant(3'')-IIa=COMPLETE,aph(3'')-Ib=COMPLETE,aph(3')-Ia=COMPLETE,aph(6)-Id=COMPLETE,armA=COMPLETE,blaADC-73=COMPLETE,blaOXA-23=COMPLETE,blaOXA-66=COMPLETE,blaTEM-1=COMPLETE,ftsI_A515V=POINT,gyrA_S81L=POINT,mph(E)=COMPLETE,msr(E)=COMPLETE,parC_S84L=POINT,tet(B)=COMPLETE	18
ab00668	Gao_Qat,PD-T4-5,PD-T7-5,SspBCDE	Gao_Qat,PD-T4-5,PD-T7-5,SspBCDE	GCA_016478325.1	2	sputum	China	Eastern Asia	aac(3)-Ia=COMPLETE,aac(6')-Ib'=COMPLETE,aadA1=COMPLETE,aadA1=PARTIAL_END_OF_CONTIG,adeC=COMPLETE,amvA=COMPLETE,ant(3'')-IIa=COMPLETE,aph(3'')-Ib=COMPLETE,aph(3')-Ia=COMPLETE,aph(3')-Ia=PARTIAL_END_OF_CONTIG,aph(6)-Id=COMPLETE,armA=COMPLETE,blaADC-143=COMPLETE,blaOXA-23=COMPLETE,blaOXA-66=COMPLETE,blaTEM-1=COMPLETE,catB8=COMPLETE,gyrA_S81L=POINT,mph(E)=COMPLETE,msr(E)=COMPLETE,parC_S84L=POINT,sul1…	23
ab00669	Gao_Qat,SspBCDE	Gao_Qat,SspBCDE	GCA_016478345.1	2	sputum	China	Eastern Asia	aac(3)-Ia=COMPLETE,aac(6')-Ib'=COMPLETE,aadA1=COMPLETE,aadA1=PARTIAL_END_OF_CONTIG,abaF=COMPLETE,adeC=COMPLETE,amvA=COMPLETE,ant(3'')-IIa=COMPLETE,aph(3'')-Ib=COMPLETE,aph(3')-Ia=COMPLETE,aph(3')-Ia=PARTIAL_END_OF_CONTIG,aph(6)-Id=COMPLETE,armA=COMPLETE,blaADC-30=COMPLETE,blaOXA-23=COMPLETE,blaOXA-66=COMPLETE,blaTEM-1=COMPLETE,catB8=COMPLETE,gyrA_S81L=POINT,mph(E)=COMPLETE,msr(E)=COMPLETE,parC_S8…	24
ab00670	SspBCDE	SspBCDE	GCA_016478365.1	2	sputum	China	Eastern Asia	aac(6')-Ib'=COMPLETE,aadA1=COMPLETE,abaF=COMPLETE,adeC=COMPLETE,amvA=COMPLETE,ant(3'')-IIa=COMPLETE,aph(3'')-Ib=COMPLETE,aph(3')-Ia=COMPLETE,aph(6)-Id=COMPLETE,blaADC-30=COMPLETE,blaOXA-23=COMPLETE,blaOXA-66=COMPLETE,catB8=COMPLETE,gyrA_S81L=POINT,parC_S84L=POINT,tet(B)=COMPLETE	16
ab00671	SspBCDE	SspBCDE	GCA_016478385.1	2	ascites	China	Eastern Asia	aac(3)-Ia=COMPLETE,aac(6')-Ib'=COMPLETE,aadA1=COMPLETE,aadA1=PARTIAL_END_OF_CONTIG,abaF=COMPLETE,adeC=COMPLETE,amvA=COMPLETE,ant(3'')-IIa=COMPLETE,aph(3'')-Ib=COMPLETE,aph(3')-Ia=COMPLETE,aph(3')-Ia=PARTIAL_END_OF_CONTIG,aph(6)-Id=COMPLETE,armA=COMPLETE,blaADC-30=COMPLETE,blaOXA-23=COMPLETE,blaOXA-66=COMPLETE,blaTEM-1=COMPLETE,catB8=COMPLETE,gyrA_S81L=POINT,mph(E)=COMPLETE,msr(E)=COMPLETE,parC_S8…	24
ab00672	SspBCDE	SspBCDE	GCA_016478405.1	2	sputum	China	Eastern Asia	aac(3)-Ia=COMPLETE,aac(6')-Ib'=COMPLETE,aadA1=COMPLETE,aadA1=PARTIAL_END_OF_CONTIG,abaF=COMPLETE,adeC=COMPLETE,amvA=COMPLETE,ant(3'')-IIa=COMPLETE,aph(3'')-Ib=COMPLETE,aph(3')-Ia=COMPLETE,aph(3')-Ia=PARTIAL_END_OF_CONTIG,aph(6)-Id=COMPLETE,armA=COMPLETE,blaADC-30=COMPLETE,blaOXA-23=COMPLETE,blaOXA-66=COMPLETE,blaTEM-1=COMPLETE,catB8=COMPLETE,gyrA_S81L=POINT,mph(E)=COMPLETE,msr(E)=COMPLETE,parC_S8…	24
ab00673	SspBCDE	SspBCDE	GCA_016478425.1	2	sputum	China	Eastern Asia	aac(3)-Ia=COMPLETE,aac(6')-Ib'=COMPLETE,aadA1=COMPLETE,aadA1=PARTIAL_END_OF_CONTIG,abaF=COMPLETE,adeC=COMPLETE,amvA=COMPLETE,ant(3'')-IIa=COMPLETE,aph(3'')-Ib=COMPLETE,aph(3')-Ia=COMPLETE,aph(3')-Ia=PARTIAL_END_OF_CONTIG,aph(6)-Id=COMPLETE,armA=COMPLETE,blaADC-30=COMPLETE,blaOXA-23=COMPLETE,blaOXA-66=COMPLETE,blaTEM-1=COMPLETE,catB8=COMPLETE,gyrA_S81L=POINT,mph(E)=COMPLETE,msr(E)=COMPLETE,parC_S8…	24
ab00674	Gao_RL,RosmerTA,SspBCDE	Gao_RL,RosmerTA,SspBCDE	GCA_016478445.1	2	sputum	China	Eastern Asia	aac(6')-Ib'=COMPLETE,aadA1=COMPLETE,abaF=COMPLETE,adeC=COMPLETE,amvA=COMPLETE,ant(3'')-IIa=COMPLETE,armA=COMPLETE,blaADC-30=COMPLETE,blaOXA-23=COMPLETE,blaOXA-66=COMPLETE,catB8=COMPLETE,gyrA_S81L=POINT,mph(E)=COMPLETE,msr(E)=COMPLETE,parC_S84L=POINT,sul1=COMPLETE	16
ab00675	Gao_Qat,PD-T4-5,PD-T7-5,SspBCDE	Gao_Qat,PD-T4-5,PD-T7-5,SspBCDE	GCA_016478465.1	2	sputum	China	Eastern Asia	aac(3)-Ia=COMPLETE,aac(6')-Ib'=COMPLETE,aadA1=COMPLETE,aadA1=PARTIAL_END_OF_CONTIG,adeC=COMPLETE,amvA=COMPLETE,ant(3'')-IIa=COMPLETE,aph(3'')-Ib=COMPLETE,aph(3')-Ia=COMPLETE,aph(3')-Ia=PARTIAL_END_OF_CONTIG,aph(6)-Id=COMPLETE,armA=COMPLETE,blaADC-143=COMPLETE,blaOXA-23=COMPLETE,blaOXA-66=COMPLETE,blaTEM-1=COMPLETE,catB8=COMPLETE,gyrA_S81L=POINT,mph(E)=COMPLETE,msr(E)=COMPLETE,parC_S84L=POINT,sul1…	23
ab00676	Gao_Qat,PD-T4-5,PD-T7-5,SspBCDE	Gao_Qat,PD-T4-5,PD-T7-5,SspBCDE	GCA_016478485.1	2	sputum	China	Eastern Asia	aac(6')-Ib'=COMPLETE,aadA1=COMPLETE,abaF=COMPLETE,adeC=COMPLETE,amvA=COMPLETE,ant(3'')-IIa=COMPLETE,aph(3'')-Ib=COMPLETE,aph(6)-Id=COMPLETE,armA=COMPLETE,blaADC-223=COMPLETE,blaOXA-23=COMPLETE,blaOXA-66=COMPLETE,catB8=COMPLETE,gyrA_S81L=POINT,mph(E)=COMPLETE,msr(E)=COMPLETE,parC_S84L=POINT,sul1=COMPLETE,tet(B)=COMPLETE	19
ab00677	Gao_Qat,PD-T7-5,SspBCDE	Gao_Qat,PD-T7-5,SspBCDE	GCA_016478505.1	2	sputum	China	Eastern Asia	aac(3)-Ia=COMPLETE,aac(6')-Ib'=COMPLETE,aadA1=COMPLETE,aadA1=PARTIAL_END_OF_CONTIG,abaF=COMPLETE,adeC=COMPLETE,amvA=COMPLETE,ant(3'')-IIa=COMPLETE,aph(3'')-Ib=COMPLETE,aph(3')-Ia=COMPLETE,aph(3')-Ia=PARTIAL_END_OF_CONTIG,aph(6)-Id=COMPLETE,armA=COMPLETE,blaADC-30=COMPLETE,blaOXA-23=COMPLETE,blaOXA-66=COMPLETE,blaTEM-1=COMPLETE,catB8=COMPLETE,gyrA_S81L=POINT,mph(E)=COMPLETE,msr(E)=COMPLETE,parC_S8…	24
ab00678	Gao_Qat,PD-T4-5,PD-T7-5,SspBCDE	Gao_Qat,PD-T4-5,PD-T7-5,SspBCDE	GCA_016478525.1	2	sputum	China	Eastern Asia	aac(6')-Ib'=COMPLETE,aadA1=COMPLETE,abaF=COMPLETE,adeC=COMPLETE,amvA=COMPLETE,ant(3'')-IIa=COMPLETE,aph(3'')-Ib=COMPLETE,aph(6)-Id=COMPLETE,armA=COMPLETE,blaADC-223=COMPLETE,blaOXA-23=COMPLETE,blaOXA-66=COMPLETE,catB8=COMPLETE,gyrA_S81L=POINT,mph(E)=COMPLETE,msr(E)=COMPLETE,parC_S84L=POINT,sul1=COMPLETE,tet(B)=COMPLETE	19
ab00679	Gao_Qat,PD-T4-5,PD-T7-5,SspBCDE	Gao_Qat,PD-T4-5,PD-T7-5,SspBCDE	GCA_016478545.1	2	sputum	China	Eastern Asia	aac(6')-Ib'=COMPLETE,aadA1=COMPLETE,adeC=COMPLETE,amvA=COMPLETE,ant(3'')-IIa=COMPLETE,aph(3'')-Ib=COMPLETE,aph(3')-Ia=COMPLETE,aph(6)-Id=COMPLETE,armA=COMPLETE,blaADC-143=COMPLETE,blaOXA-23=COMPLETE,blaOXA-66=COMPLETE,catB8=COMPLETE,gyrA_S81L=POINT,mph(E)=COMPLETE,msr(E)=COMPLETE,parC_S84L=POINT,sul1=COMPLETE,tet(B)=COMPLETE	19
ab00680	Gao_Qat,SspBCDE	Gao_Qat,SspBCDE	GCA_016478565.1	2	sputum	China	Eastern Asia	aac(3)-Ia=COMPLETE,aac(6')-Ib'=COMPLETE,aadA1=COMPLETE,aadA1=PARTIAL_END_OF_CONTIG,abaF=COMPLETE,adeC=COMPLETE,amvA=COMPLETE,ant(3'')-IIa=COMPLETE,aph(3'')-Ib=COMPLETE,aph(3')-Ia=COMPLETE,aph(3')-Ia=PARTIAL_END_OF_CONTIG,aph(6)-Id=COMPLETE,armA=COMPLETE,blaADC-30=COMPLETE,blaOXA-23=COMPLETE,blaOXA-66=COMPLETE,blaTEM-1=COMPLETE,catB8=COMPLETE,gyrA_S81L=POINT,mph(E)=COMPLETE,msr(E)=COMPLETE,parC_S8…	24
ab00681	BREX,Cas,Mokosh,PD-T4-5,R-M,RosmerTA	BREX_I,CAS_Class1-Subtype-I-F,Mokosh_TypeI,PD-T4-5,R-M_Type_I,RosmerTA	GCA_016478585.1	25	sputum	China	Eastern Asia	aac(3)-IIe=COMPLETE,aac(6')-Ian=COMPLETE,abaF=COMPLETE,adeS_H189Y=POINT,amvA=COMPLETE,ant(3'')-IIa=COMPLETE,aph(3'')-Ib=COMPLETE,aph(6)-Id=COMPLETE,armA=COMPLETE,arr-2=COMPLETE,blaADC-26=COMPLETE,blaOXA-23=COMPLETE,blaOXA-64=COMPLETE,blaPER-7=COMPLETE,cmlA5=COMPLETE,gyrA_S81L=POINT,mph(E)=COMPLETE,msr(E)=COMPLETE,parC_S84L=POINT,sul1=COMPLETE,sul2=COMPLETE,tet(B)=COMPLETE	22
ab00682	PD-T4-5,PD-T7-5,SspBCDE	PD-T4-5,PD-T7-5,SspBCDE	GCA_016478605.1	2	sputum	China	Eastern Asia	aac(6')-Ib'=COMPLETE,aadA1=COMPLETE,abaF=COMPLETE,adeC=COMPLETE,amvA=COMPLETE,ant(3'')-IIa=COMPLETE,aph(3'')-Ib=COMPLETE,aph(3')-Ia=COMPLETE,aph(3')-Ia=PARTIAL_END_OF_CONTIG,aph(6)-Id=COMPLETE,armA=COMPLETE,blaADC-143=COMPLETE,blaOXA-23=COMPLETE,blaOXA-66=COMPLETE,blaTEM-1=COMPLETE,catB8=COMPLETE,gyrA_S81L=POINT,mph(E)=COMPLETE,msr(E)=COMPLETE,parC_S84L=POINT,sul1=COMPLETE,tet(B)=COMPLETE	22
ab00683	Gao_Qat,SspBCDE	Gao_Qat,SspBCDE	GCA_016478625.1	187	sputum	China	Eastern Asia	abaF=COMPLETE,adeC=COMPLETE,amvA=COMPLETE,ant(3'')-IIa=COMPLETE,aph(3'')-Ib=COMPLETE,aph(3')-Ia=COMPLETE,aph(6)-Id=COMPLETE,armA=COMPLETE,blaADC-73=COMPLETE,blaOXA-23=COMPLETE,blaOXA-66=COMPLETE,blaTEM-1=COMPLETE,ftsI_A515V=POINT,gyrA_S81L=POINT,mph(E)=COMPLETE,msr(E)=COMPLETE,parC_S84L=POINT,sul2=COMPLETE,tet(B)=COMPLETE	19
ab00684	Gao_Qat,SspBCDE	Gao_Qat,SspBCDE	GCA_016478645.1	2	sputum	China	Eastern Asia	abaF=COMPLETE,adeC=COMPLETE,amvA=COMPLETE,ant(3'')-IIa=COMPLETE,aph(3'')-Ib=COMPLETE,aph(6)-Id=COMPLETE,blaADC-30=COMPLETE,blaOXA-23=COMPLETE,blaOXA-66=COMPLETE,gyrA_S81L=POINT,mph(E)=COMPLETE,msr(E)=COMPLETE,parC_S84L=POINT,tet(B)=COMPLETE	14
ab00685	Gao_Qat,SspBCDE	Gao_Qat,SspBCDE	GCA_016478665.1	2	sputum	China	Eastern Asia	abaF=COMPLETE,adeC=COMPLETE,amvA=COMPLETE,ant(3'')-IIa=COMPLETE,aph(3'')-Ib=COMPLETE,aph(3')-Ia=COMPLETE,aph(6)-Id=COMPLETE,armA=COMPLETE,blaADC-73=COMPLETE,blaOXA-23=COMPLETE,blaOXA-66=COMPLETE,blaTEM-1=COMPLETE,ftsI_A515V=POINT,gyrA_S81L=POINT,mph(E)=COMPLETE,msr(E)=COMPLETE,parC_S84L=POINT,tet(B)=COMPLETE	18
ab00686	Gao_Qat,PD-T4-5,PD-T7-5,SspBCDE	Gao_Qat,PD-T4-5,PD-T7-5,SspBCDE	GCA_016478685.1	2	sputum	China	Eastern Asia	aac(3)-Ia=COMPLETE,aac(6')-Ib'=COMPLETE,aadA1=COMPLETE,aadA1=PARTIAL_END_OF_CONTIG,adeC=COMPLETE,amvA=COMPLETE,ant(3'')-IIa=COMPLETE,aph(3'')-Ib=COMPLETE,aph(3')-Ia=COMPLETE,aph(3')-Ia=PARTIAL_END_OF_CONTIG,aph(6)-Id=COMPLETE,armA=COMPLETE,blaADC-143=COMPLETE,blaOXA-23=COMPLETE,blaOXA-66=COMPLETE,blaTEM-1=COMPLETE,catB8=COMPLETE,gyrA_S81L=POINT,mph(E)=COMPLETE,msr(E)=COMPLETE,parC_S84L=POINT,sul1…	23
ab00687	Gao_Qat,PD-T4-5,PD-T7-5,SspBCDE	Gao_Qat,PD-T4-5,PD-T7-5,SspBCDE	GCA_016478705.1	2	blood	China	Eastern Asia	aac(3)-Ia=COMPLETE,aac(6')-Ib'=COMPLETE,aadA1=COMPLETE,aadA1=PARTIAL_END_OF_CONTIG,adeC=COMPLETE,amvA=COMPLETE,ant(3'')-IIa=COMPLETE,aph(3'')-Ib=COMPLETE,aph(3')-Ia=COMPLETE,aph(3')-Ia=PARTIAL_END_OF_CONTIG,aph(6)-Id=COMPLETE,armA=COMPLETE,blaADC-143=COMPLETE,blaOXA-23=COMPLETE,blaOXA-66=COMPLETE,blaTEM-1=COMPLETE,catB8=COMPLETE,gyrA_S81L=POINT,mph(E)=COMPLETE,msr(E)=COMPLETE,parC_S84L=POINT,sul1…	23
ab00688	Gao_Qat,PD-T4-5,PD-T7-5,SspBCDE	Gao_Qat,PD-T4-5,PD-T7-5,SspBCDE	GCA_016478725.1	2	sputum	China	Eastern Asia	aac(3)-Ia=COMPLETE,aac(6')-Ib'=COMPLETE,aadA1=COMPLETE,aadA1=PARTIAL_END_OF_CONTIG,adeC=COMPLETE,amvA=COMPLETE,ant(3'')-IIa=COMPLETE,aph(3'')-Ib=COMPLETE,aph(3')-Ia=COMPLETE,aph(3')-Ia=PARTIAL_END_OF_CONTIG,aph(6)-Id=COMPLETE,armA=COMPLETE,blaADC-143=COMPLETE,blaOXA-23=COMPLETE,blaOXA-66=COMPLETE,blaTEM-1=COMPLETE,catB8=COMPLETE,gyrA_S81L=POINT,mph(E)=COMPLETE,msr(E)=COMPLETE,parC_S84L=POINT,sul1…	23
ab00689	Gao_Qat,PD-T7-5,SspBCDE	Gao_Qat,PD-T7-5,SspBCDE	GCA_016478745.1	2	sputum	China	Eastern Asia	aac(3)-Ia=COMPLETE,aac(6')-Ib'=COMPLETE,aadA1=COMPLETE,aadA1=PARTIAL_END_OF_CONTIG,abaF=COMPLETE,adeC=COMPLETE,amvA=COMPLETE,ant(3'')-IIa=COMPLETE,aph(3'')-Ib=COMPLETE,aph(3')-Ia=COMPLETE,aph(3')-Ia=PARTIAL_END_OF_CONTIG,aph(6)-Id=COMPLETE,armA=COMPLETE,blaADC-30=COMPLETE,blaOXA-23=COMPLETE,blaOXA-66=COMPLETE,blaTEM-1=COMPLETE,catB8=COMPLETE,gyrA_S81L=POINT,mph(E)=COMPLETE,msr(E)=COMPLETE,parC_S8…	24
ab00690	Gao_Qat,SspBCDE	Gao_Qat,SspBCDE	GCA_016478765.1	2	blood	United States of America	Northern America	abaF=COMPLETE,amvA=COMPLETE,ant(3'')-IIa=COMPLETE,aph(3'')-Ib=COMPLETE,aph(3')-Ia=COMPLETE,aph(6)-Id=COMPLETE,armA=COMPLETE,blaADC-73=COMPLETE,blaOXA-23=COMPLETE,blaOXA-66=COMPLETE,blaTEM-1=COMPLETE,ftsI_A515V=POINT,gyrA_S81L=POINT,mph(E)=COMPLETE,msr(E)=COMPLETE,parC_S84L=POINT,tet(B)=COMPLETE	17
ab00691	Gao_RL,RosmerTA,SspBCDE	Gao_RL,RosmerTA,SspBCDE	GCA_016478805.1	2	blood	China	Eastern Asia	abaF=COMPLETE,adeC=COMPLETE,amvA=COMPLETE,ant(3'')-IIa=COMPLETE,blaADC-30=COMPLETE,blaOXA-23=COMPLETE,blaOXA-66=COMPLETE,gyrA_S81L=POINT,mph(E)=PARTIAL_END_OF_CONTIG,parC_S84L=POINT	10
ab00692	Gao_RL,RosmerTA,SspBCDE	Gao_RL,RosmerTA,SspBCDE	GCA_016478825.1	2	sputum	China	Eastern Asia	aac(6')-Ib'=COMPLETE,aadA1=COMPLETE,abaF=COMPLETE,adeC=COMPLETE,amvA=COMPLETE,ant(3'')-IIa=COMPLETE,armA=COMPLETE,blaADC-30=COMPLETE,blaOXA-23=COMPLETE,blaOXA-66=COMPLETE,catB8=COMPLETE,gyrA_S81L=POINT,mph(E)=COMPLETE,msr(E)=COMPLETE,parC_S84L=POINT,sul1=COMPLETE	16
ab00693	Gao_Qat,PD-T4-5,PD-T7-5,SspBCDE	Gao_Qat,PD-T4-5,PD-T7-5,SspBCDE	GCA_016478845.1	2	sputum	China	Eastern Asia	aac(3)-Ia=COMPLETE,aac(6')-Ib'=COMPLETE,aadA1=COMPLETE,aadA1=PARTIAL_END_OF_CONTIG,adeC=COMPLETE,amvA=COMPLETE,ant(3'')-IIa=COMPLETE,aph(3'')-Ib=COMPLETE,aph(3')-Ia=COMPLETE,aph(3')-Ia=PARTIAL_END_OF_CONTIG,aph(6)-Id=COMPLETE,armA=COMPLETE,blaADC-143=COMPLETE,blaOXA-23=COMPLETE,blaOXA-66=COMPLETE,blaTEM-1=COMPLETE,catB8=COMPLETE,gyrA_S81L=POINT,mph(E)=COMPLETE,msr(E)=COMPLETE,parC_S84L=POINT,sul1…	23
ab00694	SspBCDE	SspBCDE	GCA_016478865.1	2	ascites	China	Eastern Asia	aac(3)-Ia=COMPLETE,aac(6')-Ib'=COMPLETE,aadA1=COMPLETE,aadA1=PARTIAL_END_OF_CONTIG,abaF=COMPLETE,adeC=COMPLETE,amvA=COMPLETE,ant(3'')-IIa=COMPLETE,aph(3'')-Ib=COMPLETE,aph(3')-Ia=COMPLETE,aph(3')-Ia=PARTIAL_END_OF_CONTIG,aph(6)-Id=COMPLETE,armA=COMPLETE,blaADC-30=COMPLETE,blaOXA-23=COMPLETE,blaOXA-66=COMPLETE,blaTEM-1=COMPLETE,catB8=COMPLETE,gyrA_S81L=POINT,mph(E)=COMPLETE,msr(E)=COMPLETE,parC_S8…	24
ab00695	SspBCDE	SspBCDE	GCA_016478885.1	1537	blood	China	Eastern Asia	aac(3)-Ia=COMPLETE,aac(6')-Ib'=COMPLETE,aadA1=COMPLETE,aadA1=PARTIAL_END_OF_CONTIG,abaF=COMPLETE,adeC=COMPLETE,amvA=COMPLETE,ant(3'')-IIa=COMPLETE,aph(3'')-Ib=COMPLETE,aph(3')-Ia=COMPLETE,aph(3')-Ia=PARTIAL_END_OF_CONTIG,aph(6)-Id=COMPLETE,blaADC-30=COMPLETE,blaOXA-23=COMPLETE,blaOXA-66=COMPLETE,blaTEM-1=COMPLETE,catB8=COMPLETE,gyrA_S81L=POINT,parC_S84L=POINT,sul1=COMPLETE,tet(B)=COMPLETE	21
ab00696	SspBCDE	SspBCDE	GCA_016478905.1	1537	sputum	China	Eastern Asia	aac(3)-Ia=COMPLETE,aac(6')-Ib'=COMPLETE,aadA1=COMPLETE,aadA1=PARTIAL_END_OF_CONTIG,abaF=COMPLETE,adeC=COMPLETE,amvA=COMPLETE,ant(3'')-IIa=COMPLETE,aph(3'')-Ib=COMPLETE,aph(3')-Ia=COMPLETE,aph(3')-Ia=PARTIAL_END_OF_CONTIG,aph(6)-Id=COMPLETE,blaADC-30=COMPLETE,blaOXA-23=COMPLETE,blaOXA-66=COMPLETE,blaTEM-1=COMPLETE,catB8=COMPLETE,gyrA_S81L=POINT,parC_S84L=POINT,sul1=COMPLETE,tet(B)=COMPLETE	21
ab00697	Gao_RL,RosmerTA,SspBCDE	Gao_RL,RosmerTA,SspBCDE	GCA_016478925.1	2	urine	China	Eastern Asia	aac(3)-Ia=COMPLETE,aac(6')-Ib'=COMPLETE,aadA1=COMPLETE,aadA1=PARTIAL_END_OF_CONTIG,abaF=COMPLETE,adeC=COMPLETE,amvA=COMPLETE,ant(3'')-IIa=COMPLETE,aph(3'')-Ib=COMPLETE,aph(3')-Ia=COMPLETE,aph(3')-Ia=PARTIAL_END_OF_CONTIG,aph(6)-Id=COMPLETE,armA=COMPLETE,blaADC-30=COMPLETE,blaOXA-23=COMPLETE,blaOXA-66=COMPLETE,blaTEM-1=COMPLETE,catB8=COMPLETE,gyrA_S81L=POINT,mph(E)=COMPLETE,msr(E)=COMPLETE,parC_S8…	24
ab00698	SspBCDE	SspBCDE	GCA_016478945.1	2	Bronchoalveolar lavage fluid	China	Eastern Asia	aac(3)-Ia=COMPLETE,aac(6')-Ib'=COMPLETE,aadA1=COMPLETE,aadA1=PARTIAL_END_OF_CONTIG,abaF=COMPLETE,adeC=COMPLETE,amvA=COMPLETE,ant(3'')-IIa=COMPLETE,aph(3'')-Ib=COMPLETE,aph(3')-Ia=COMPLETE,aph(3')-Ia=PARTIAL_END_OF_CONTIG,aph(6)-Id=COMPLETE,armA=COMPLETE,blaADC-30=COMPLETE,blaOXA-23=COMPLETE,blaOXA-66=COMPLETE,blaTEM-1=COMPLETE,catB8=COMPLETE,gyrA_S81L=POINT,mph(E)=COMPLETE,msr(E)=COMPLETE,parC_S8…	24
ab00699	Gao_Qat,SspBCDE	Gao_Qat,SspBCDE	GCA_016478955.1	2	sputum	China	Eastern Asia	abaF=COMPLETE,adeC=COMPLETE,amvA=COMPLETE,ant(3'')-IIa=COMPLETE,aph(3'')-Ib=COMPLETE,aph(6)-Id=COMPLETE,armA=COMPLETE,blaADC-73=COMPLETE,blaOXA-23=COMPLETE,blaOXA-66=COMPLETE,ftsI_A515V=POINT,gyrA_S81L=POINT,mph(E)=COMPLETE,msr(E)=COMPLETE,parC_S84L=POINT,sul2=COMPLETE,tet(B)=COMPLETE	17
ab00700	R-M,RosmerTA	R-M_Type_I,RosmerTA	GCA_016478985.1	499	urine	United States of America	Northern America	abaF=COMPLETE,amvA=COMPLETE,ant(3'')-IIa=COMPLETE,aph(3'')-Ib=COMPLETE,aph(6)-Id=COMPLETE,blaADC-222=COMPLETE,blaOXA-23=COMPLETE,blaOXA-95=COMPLETE,gyrA_S81L=POINT,parC_S84L=POINT,tet(B)=COMPLETE	11
ab00701	SspBCDE	SspBCDE	GCA_016479005.1	2	sputum	China	Eastern Asia	aac(6')-Ib'=COMPLETE,aadA1=COMPLETE,abaF=COMPLETE,adeC=COMPLETE,amvA=COMPLETE,ant(3'')-IIa=COMPLETE,aph(3'')-Ib=COMPLETE,aph(3')-Ia=COMPLETE,aph(6)-Id=COMPLETE,armA=COMPLETE,blaADC-30=COMPLETE,blaOXA-23=COMPLETE,blaOXA-66=COMPLETE,blaTEM-1=COMPLETE,catB8=COMPLETE,gyrA_S81L=POINT,mph(E)=COMPLETE,msr(E)=COMPLETE,parC_S84L=POINT,sul1=COMPLETE,tet(B)=COMPLETE	21
ab00702	RosmerTA,SspBCDE	RosmerTA,SspBCDE	GCA_016479025.1	2	Wound/Abscess	United States of America	Northern America	aacA16=COMPLETE,abaF=COMPLETE,adeC=COMPLETE,amvA=COMPLETE,ant(3'')-IIa=COMPLETE,aph(3'')-Ib=COMPLETE,aph(6)-Id=COMPLETE,blaADC-30=COMPLETE,blaOXA-66=COMPLETE,blaOXA-72=COMPLETE,gyrA_S81L=POINT,parC_E88K=POINT,sul2=COMPLETE,tet(B)=COMPLETE	14
ab00703	RosmerTA,SspBCDE	RosmerTA,SspBCDE	GCA_016479045.1	2	urine	United States of America	Northern America	aac(3)-Ia=COMPLETE,aacA16=COMPLETE,abaF=COMPLETE,adeC=COMPLETE,amvA=COMPLETE,ant(3'')-IIa=COMPLETE,aph(3'')-Ib=COMPLETE,aph(6)-Id=COMPLETE,blaADC-30=COMPLETE,blaOXA-66=COMPLETE,blaOXA-72=COMPLETE,gyrA_S81L=POINT,parC_E88K=POINT,sul2=COMPLETE,tet(B)=COMPLETE	15
ab00704	Gao_Qat,SspBCDE	Gao_Qat,SspBCDE	GCA_016479065.1	2	Wound/Abscess	United States of America	Northern America	abaF=COMPLETE,amvA=COMPLETE,ant(3'')-IIa=COMPLETE,aph(3'')-Ib=COMPLETE,aph(3')-Ia=COMPLETE,aph(6)-Id=COMPLETE,armA=COMPLETE,blaADC-73=COMPLETE,blaOXA-23=COMPLETE,blaOXA-66=COMPLETE,blaTEM-1=COMPLETE,ftsI_A515V=POINT,gyrA_S81L=POINT,mph(E)=COMPLETE,msr(E)=COMPLETE,parC_S84L=POINT,tet(B)=COMPLETE	17
ab00705	PD-T4-5,PD-T7-5,SspBCDE	PD-T4-5,PD-T7-5,SspBCDE	GCA_016479085.1	2	sputum	United States of America	Northern America	aac(3)-Ia=COMPLETE,aac(6')-Ib'=COMPLETE,aadA1=COMPLETE,aadA1=PARTIAL_END_OF_CONTIG,abaF=COMPLETE,adeC=COMPLETE,amvA=COMPLETE,ant(3'')-IIa=COMPLETE,aph(3'')-Ib=COMPLETE,aph(3')-Ia=COMPLETE,aph(6)-Id=COMPLETE,armA=COMPLETE,blaADC-73=COMPLETE,blaOXA-23=COMPLETE,blaOXA-66=COMPLETE,blaTEM-1=COMPLETE,catB8=COMPLETE,ftsI_A515V=POINT,gyrA_S81L=POINT,mph(E)=COMPLETE,msr(E)=COMPLETE,parC_S84L=POINT,sul1=CO…	24
ab00706	Gao_Qat,SspBCDE	Gao_Qat,SspBCDE	GCA_016479105.1	2	Tissue	United States of America	Northern America	abaF=COMPLETE,amvA=COMPLETE,ant(3'')-IIa=COMPLETE,aph(3'')-Ib=COMPLETE,aph(6)-Id=COMPLETE,armA=COMPLETE,blaADC-73=COMPLETE,blaOXA-23=COMPLETE,blaOXA-66=COMPLETE,blaTEM-1=COMPLETE,ftsI_A515V=POINT,gyrA_S81L=POINT,mph(E)=PARTIAL_END_OF_CONTIG,msr(E)=COMPLETE,parC_S84L=POINT,sul2=COMPLETE,tet(B)=COMPLETE	17
ab00707	CBASS,Gao_Qat,NLR,R-M,RosmerTA,SEFIR	CBASS_I,Gao_Qat,NLR_like_bNACHT01,R-M_Type_I,R-M_Type_IV,RosmerTA,SEFIR	GCA_016479125.1	1091	Wound/Abscess	United States of America	Northern America	aadA2=COMPLETE,abaF=COMPLETE,adeC=COMPLETE,amvA=COMPLETE,ant(2'')-Ia=COMPLETE,ant(3'')-IIa=COMPLETE,aph(3'')-Ib=COMPLETE,aph(3')-Ia=COMPLETE,aph(6)-Id=COMPLETE,blaADC-25=COMPLETE,blaOXA-223=COMPLETE,blaOXA-24=COMPLETE,gyrA_S81L=POINT,parC_S84L=POINT,sul1=COMPLETE,tet(B)=COMPLETE	16
ab00708	SspBCDE	SspBCDE	GCA_016479145.1	2	urine	United States of America	Northern America	abaF=COMPLETE,adeC=COMPLETE,amvA=COMPLETE,ant(3'')-IIa=COMPLETE,aph(3'')-Ib=COMPLETE,aph(6)-Id=COMPLETE,blaADC-30=COMPLETE,blaOXA-235=COMPLETE,blaOXA-66=COMPLETE,gyrA_S81L=POINT,parC_S84L=POINT,sul2=COMPLETE,tet(B)=COMPLETE	13
ab00709	CBASS,NLR,R-M,RosmerTA,SEFIR	CBASS_I,NLR_like_bNACHT01,R-M_Type_I,R-M_Type_IV,RosmerTA,SEFIR	GCA_016479165.1	1091	Wound/Abscess	United States of America	Northern America	aadA2=COMPLETE,abaF=COMPLETE,adeC=COMPLETE,amvA=COMPLETE,ant(2'')-Ia=COMPLETE,ant(3'')-IIa=COMPLETE,aph(3')-Ia=COMPLETE,blaADC=COMPLETE,blaOXA-223=COMPLETE,blaOXA-24=COMPLETE,gyrA_S81L=POINT,parC_S84L=POINT,sul1=COMPLETE	13
ab00710	R-M,RosmerTA	R-M_Type_I,RosmerTA	GCA_016479185.1	499	urine	United States of America	Northern America	abaF=COMPLETE,amvA=COMPLETE,ant(3'')-IIa=COMPLETE,aph(3'')-Ib=COMPLETE,aph(6)-Id=COMPLETE,blaADC-222=COMPLETE,blaOXA-23=COMPLETE,blaOXA-95=COMPLETE,gyrA_S81L=POINT,parC_S84L=POINT,tet(B)=COMPLETE	11
ab00712	SspBCDE	SspBCDE	GCA_016479225.1	2	Tracheal Aspirate/Wash	United States of America	Northern America	abaF=COMPLETE,amvA=COMPLETE,ant(3'')-IIa=PARTIAL_END_OF_CONTIG,blaADC-33=COMPLETE,blaOXA-23=COMPLETE,blaOXA-82=COMPLETE,gyrA_S81L=POINT,parC_S84L=POINT	8
ab00713	Gao_Qat,SspBCDE	Gao_Qat,SspBCDE	GCA_016479245.1	2	blood	United States of America	Northern America	abaF=COMPLETE,amvA=COMPLETE,ant(3'')-IIa=COMPLETE,aph(3'')-Ib=COMPLETE,aph(3')-Ia=COMPLETE,aph(6)-Id=COMPLETE,armA=COMPLETE,blaADC-73=COMPLETE,blaOXA-23=COMPLETE,blaOXA-66=COMPLETE,blaTEM-1=COMPLETE,ftsI_A515V=POINT,gyrA_S81L=POINT,mph(E)=COMPLETE,msr(E)=COMPLETE,parC_S84L=POINT,tet(B)=COMPLETE	17
ab00714	SspBCDE	SspBCDE	GCA_016479255.1	2	blood	United States of America	Northern America	aac(3)-Ia=COMPLETE,aac(6')-Ib'=COMPLETE,aacA16=COMPLETE,aadA1=COMPLETE,abaF=COMPLETE,adeC=COMPLETE,amvA=COMPLETE,ant(3'')-IIa=COMPLETE,aph(3'')-Ib=COMPLETE,aph(3')-Ia=COMPLETE,aph(3')-Ia=PARTIAL_END_OF_CONTIG,aph(6)-Id=COMPLETE,armA=COMPLETE,blaADC-30=COMPLETE,blaOXA-66=COMPLETE,blaOXA-72=COMPLETE,blaOXA=COMPLETE,catB8=COMPLETE,gyrA_S81L=POINT,mph(E)=COMPLETE,msr(E)=COMPLETE,parC_S84L=POINT,sul1=…	24
ab00715	AbiH,AbiU,CBASS,dGTPase,R-M	AbiH,AbiU,CBASS_II,dGTPase,R-M_Type_I,R-M_Type_II	GCA_016479285.1	78	sputum	United States of America	Northern America	aac(6')-Ian=COMPLETE,abaF=COMPLETE,amvA=COMPLETE,ant(2'')-Ia=COMPLETE,ant(3'')-IIa=COMPLETE,aph(3')-Ia=COMPLETE,blaADC-152=COMPLETE,blaCARB-16=COMPLETE,blaOXA=COMPLETE,gyrA_S81L=POINT,parC_S84L=POINT,sul2=COMPLETE	12
ab00716	Gao_Qat,SspBCDE	Gao_Qat,SspBCDE	GCA_016479305.1	2	Wound/Abscess	United States of America	Northern America	abaF=COMPLETE,amvA=COMPLETE,ant(3'')-IIa=COMPLETE,aph(3'')-Ib=COMPLETE,aph(6)-Id=COMPLETE,armA=COMPLETE,blaADC-73=COMPLETE,blaOXA-23=COMPLETE,blaOXA-66=COMPLETE,blaTEM-1=COMPLETE,ftsI_A515V=POINT,gyrA_S81L=POINT,mph(E)=COMPLETE,msr(E)=COMPLETE,parC_S84L=POINT,tet(B)=COMPLETE	16
ab00717	Gao_Qat,SspBCDE	Gao_Qat,SspBCDE	GCA_016479325.1	2	Wound/Abscess	United States of America	Northern America	abaF=COMPLETE,amvA=COMPLETE,ant(3'')-IIa=COMPLETE,aph(3'')-Ib=COMPLETE,aph(3')-Ia=COMPLETE,aph(6)-Id=COMPLETE,armA=COMPLETE,blaADC-73=COMPLETE,blaOXA-23=COMPLETE,blaOXA-66=COMPLETE,blaTEM-1=COMPLETE,ftsI_A515V=POINT,gyrA_S81L=POINT,mph(E)=COMPLETE,msr(E)=COMPLETE,parC_S84L=POINT,tet(B)=COMPLETE	17
ab00718	R-M,RosmerTA	R-M_Type_I,RosmerTA	GCA_016479345.1	499	urine	United States of America	Northern America	abaF=COMPLETE,amvA=COMPLETE,ant(3'')-IIa=COMPLETE,aph(3'')-Ib=COMPLETE,aph(3'')-Ib=PARTIAL_END_OF_CONTIG,aph(6)-Id=COMPLETE,aph(6)-Id=PARTIAL_END_OF_CONTIG,blaADC-222=COMPLETE,blaOXA-23=COMPLETE,blaOXA-95=COMPLETE,gyrA_S81L=POINT,parC_S84L=POINT,tet(B)=COMPLETE	13
ab00719	Gao_Qat,SspBCDE	Gao_Qat,SspBCDE	GCA_016479355.1	2	urine	United States of America	Northern America	abaF=COMPLETE,amvA=COMPLETE,ant(3'')-IIa=COMPLETE,aph(3'')-Ib=COMPLETE,aph(3')-Ia=COMPLETE,aph(6)-Id=COMPLETE,armA=COMPLETE,blaADC-73=COMPLETE,blaOXA-23=COMPLETE,blaOXA-66=COMPLETE,blaTEM-1=COMPLETE,ftsI_A515V=POINT,gyrA_S81L=POINT,mph(E)=COMPLETE,msr(E)=COMPLETE,parC_S84L=POINT,tet(B)=COMPLETE	17
ab00720	Gao_Qat,SspBCDE	Gao_Qat,SspBCDE	GCA_016479385.1	2	Tracheal Aspirate/Wash	United States of America	Northern America	abaF=COMPLETE,amvA=COMPLETE,ant(3'')-IIa=COMPLETE,aph(3'')-Ib=COMPLETE,aph(3')-Ia=COMPLETE,aph(6)-Id=COMPLETE,armA=COMPLETE,blaADC-73=COMPLETE,blaOXA-23=COMPLETE,blaOXA-66=COMPLETE,blaTEM-1=COMPLETE,ftsI_A515V=POINT,gyrA_S81L=POINT,mph(E)=COMPLETE,msr(E)=COMPLETE,parC_S84L=POINT,tet(B)=COMPLETE	17
ab00721	CBASS,Gao_Qat,NLR,R-M,RosmerTA,SEFIR	CBASS_I,Gao_Qat,NLR_like_bNACHT01,R-M_Type_I,R-M_Type_IV,RosmerTA,SEFIR	GCA_016479405.1	-	other	United States of America	Northern America	aadA2=COMPLETE,aadA2=PARTIAL_END_OF_CONTIG,abaF=COMPLETE,adeC=COMPLETE,amvA=COMPLETE,ant(2'')-Ia=COMPLETE,ant(3'')-IIa=COMPLETE,aph(3')-Ia=COMPLETE,blaADC=MISTRANSLATION,blaOXA-223=COMPLETE,blaOXA-24=COMPLETE,gyrA_S81L=POINT,parC_S84L=POINT,sul1=COMPLETE	14
ab00722	Gao_Qat,SspBCDE	Gao_Qat,SspBCDE	GCA_016479425.1	2	sputum	United States of America	Northern America	abaF=COMPLETE,amvA=COMPLETE,ant(3'')-IIa=COMPLETE,armA=COMPLETE,blaADC-73=COMPLETE,blaOXA-23=COMPLETE,blaOXA-66=COMPLETE,ftsI_A515V=POINT,gyrA_S81L=POINT,mph(E)=COMPLETE,msr(E)=COMPLETE,parC_S84L=POINT	12
ab00723	CBASS,NLR,R-M,RosmerTA,SEFIR	CBASS_I,NLR_like_bNACHT01,R-M_Type_I,R-M_Type_IV,RosmerTA,SEFIR	GCA_016479435.1	1091	other	United States of America	Northern America	aadA2=COMPLETE,abaF=COMPLETE,adeC=COMPLETE,amvA=COMPLETE,ant(2'')-Ia=COMPLETE,ant(3'')-IIa=COMPLETE,aph(3')-Ia=COMPLETE,blaADC=COMPLETE,blaOXA-223=COMPLETE,blaOXA-24=COMPLETE,gyrA_S81L=POINT,parC_S84L=POINT,sul1=COMPLETE	13
ab00724	Gao_Qat,SspBCDE	Gao_Qat,SspBCDE	GCA_016479465.1	2	Tracheal Aspirate/Wash	United States of America	Northern America	abaF=COMPLETE,amvA=COMPLETE,ant(3'')-IIa=COMPLETE,aph(3'')-Ib=COMPLETE,aph(3')-Ia=COMPLETE,aph(6)-Id=COMPLETE,armA=COMPLETE,blaADC-73=COMPLETE,blaOXA-23=COMPLETE,blaOXA-66=COMPLETE,blaTEM-1=COMPLETE,ftsI_A515V=POINT,gyrA_S81L=POINT,mph(E)=COMPLETE,msr(E)=COMPLETE,parC_S84L=POINT,tet(B)=COMPLETE	17
ab00725	Gao_Qat,SspBCDE	Gao_Qat,SspBCDE	GCA_016479485.1	2	Wound/Abscess	United States of America	Northern America	abaF=COMPLETE,amvA=COMPLETE,ant(3'')-IIa=COMPLETE,aph(3'')-Ib=COMPLETE,aph(3')-Ia=COMPLETE,aph(6)-Id=COMPLETE,armA=COMPLETE,blaADC-73=COMPLETE,blaOXA-23=COMPLETE,blaOXA-66=COMPLETE,blaTEM-1=COMPLETE,ftsI_A515V=POINT,gyrA_S81L=POINT,mph(E)=COMPLETE,msr(E)=COMPLETE,parC_S84L=POINT,tet(B)=COMPLETE	17
ab00726	Gao_Qat,SspBCDE	Gao_Qat,SspBCDE	GCA_016479505.1	2	Tracheal Aspirate/Wash	United States of America	Northern America	abaF=COMPLETE,amvA=COMPLETE,ant(3'')-IIa=COMPLETE,aph(3'')-Ib=COMPLETE,aph(3')-Ia=COMPLETE,aph(6)-Id=COMPLETE,armA=COMPLETE,blaADC-73=COMPLETE,blaOXA-23=COMPLETE,blaOXA-66=COMPLETE,blaTEM-1=COMPLETE,ftsI_A515V=POINT,gyrA_S81L=POINT,mph(E)=COMPLETE,mph(E)=PARTIAL_END_OF_CONTIG,msr(E)=COMPLETE,parC_S84L=POINT,tet(B)=COMPLETE	18
ab00727	SspBCDE	SspBCDE	GCA_016479525.1	2	blood	United States of America	Northern America	aac(3)-Ia=COMPLETE,aac(6')-Ib'=COMPLETE,aacA16=COMPLETE,aadA1=COMPLETE,aadA1=PARTIAL_END_OF_CONTIG,abaF=COMPLETE,adeC=COMPLETE,amvA=COMPLETE,ant(3'')-IIa=COMPLETE,aph(3'')-Ib=COMPLETE,aph(3')-Ia=COMPLETE,aph(3')-Ia=PARTIAL_END_OF_CONTIG,aph(6)-Id=COMPLETE,armA=COMPLETE,blaADC-30=COMPLETE,blaOXA-66=COMPLETE,blaOXA-72=COMPLETE,catB8=COMPLETE,gyrA_S81L=POINT,mph(E)=COMPLETE,msr(E)=COMPLETE,parC_S84L…	24
ab00728	SspBCDE	SspBCDE	GCA_016479545.1	2	blood	United States of America	Northern America	aac(3)-Ia=COMPLETE,aac(6')-Ib'=COMPLETE,aacA16=COMPLETE,aadA1=COMPLETE,aadA1=PARTIAL_END_OF_CONTIG,abaF=COMPLETE,adeC=COMPLETE,amvA=COMPLETE,ant(3'')-IIa=COMPLETE,aph(3'')-Ib=COMPLETE,aph(3')-Ia=COMPLETE,aph(3')-Ia=PARTIAL_END_OF_CONTIG,aph(6)-Id=COMPLETE,armA=COMPLETE,blaADC-30=COMPLETE,blaOXA-66=COMPLETE,blaOXA-72=COMPLETE,blaOXA=COMPLETE,catB8=COMPLETE,gyrA_S81L=POINT,mph(E)=COMPLETE,msr(E)=CO…	25
ab00729	Gao_Qat,SspBCDE	Gao_Qat,SspBCDE	GCA_016479565.1	2	other	United States of America	Northern America	abaF=COMPLETE,amvA=COMPLETE,ant(3'')-IIa=COMPLETE,aph(3'')-Ib=COMPLETE,aph(3')-Ia=COMPLETE,aph(6)-Id=COMPLETE,armA=COMPLETE,blaADC-73=COMPLETE,blaOXA-23=COMPLETE,blaOXA-66=COMPLETE,blaTEM-1=COMPLETE,ftsI_A515V=POINT,gyrA_S81L=POINT,mph(E)=COMPLETE,msr(E)=COMPLETE,parC_S84L=POINT,tet(B)=COMPLETE	17
ab00730	Gao_Qat,SspBCDE	Gao_Qat,SspBCDE	GCA_016479575.1	2	Wound/Abscess	United States of America	Northern America	abaF=COMPLETE,amvA=COMPLETE,ant(3'')-IIa=COMPLETE,aph(3'')-Ib=COMPLETE,aph(3')-Ia=COMPLETE,aph(6)-Id=COMPLETE,armA=COMPLETE,blaADC-73=COMPLETE,blaOXA-23=COMPLETE,blaOXA-66=COMPLETE,blaTEM-1=COMPLETE,ftsI_A515V=POINT,gyrA_S81L=POINT,mph(E)=COMPLETE,msr(E)=COMPLETE,parC_S84L=POINT,tet(B)=COMPLETE	17
ab00731	Gao_Qat,SspBCDE	Gao_Qat,SspBCDE	GCA_016479605.1	-	urine	United States of America	Northern America	abaF=COMPLETE,amvA=COMPLETE,ant(3'')-IIa=COMPLETE,aph(3'')-Ib=COMPLETE,aph(3')-Ia=COMPLETE,aph(6)-Id=COMPLETE,armA=COMPLETE,blaADC-73=COMPLETE,blaOXA-23=COMPLETE,blaOXA-66=COMPLETE,blaTEM-1=COMPLETE,ftsI_A515V=POINT,gyrA_G79C=POINT,gyrA_S81L=POINT,mph(E)=COMPLETE,msr(E)=COMPLETE,parC_S84L=POINT,sul2=COMPLETE,tet(B)=COMPLETE	19
ab00732	Gao_Qat,SspBCDE	Gao_Qat,SspBCDE	GCA_016479625.1	2	blood	United States of America	Northern America	abaF=COMPLETE,amvA=COMPLETE,ant(3'')-IIa=COMPLETE,aph(3'')-Ib=COMPLETE,aph(3')-Ia=COMPLETE,aph(6)-Id=COMPLETE,armA=COMPLETE,blaADC-73=COMPLETE,blaOXA-23=COMPLETE,blaOXA-66=COMPLETE,blaTEM-1=COMPLETE,ftsI_A515V=POINT,gyrA_S81L=POINT,mph(E)=COMPLETE,msr(E)=COMPLETE,parC_S84L=POINT,tet(B)=COMPLETE	17
ab00734	Gao_Qat,SspBCDE	Gao_Qat,SspBCDE	GCA_016479665.1	2	sputum	United States of America	Northern America	abaF=COMPLETE,amvA=COMPLETE,ant(3'')-IIa=COMPLETE,aph(3'')-Ib=COMPLETE,aph(3')-Ia=COMPLETE,aph(6)-Id=COMPLETE,armA=COMPLETE,blaADC-73=COMPLETE,blaOXA-23=COMPLETE,blaOXA-66=COMPLETE,blaTEM-1=COMPLETE,ftsI_A515V=POINT,gyrA_S81L=POINT,mph(E)=COMPLETE,msr(E)=COMPLETE,parC_S84L=POINT,tet(B)=COMPLETE	17
ab00735	Gao_Qat,SspBCDE	Gao_Qat,SspBCDE	GCA_016479685.1	2	Wound/Abscess	United States of America	Northern America	abaF=COMPLETE,amvA=COMPLETE,ant(3'')-IIa=COMPLETE,aph(3'')-Ib=COMPLETE,aph(3')-Ia=COMPLETE,aph(6)-Id=COMPLETE,armA=COMPLETE,blaADC-73=COMPLETE,blaOXA-23=COMPLETE,blaOXA-66=COMPLETE,blaTEM-1=COMPLETE,ftsI_A515V=POINT,gyrA_S81L=POINT,mph(E)=COMPLETE,msr(E)=COMPLETE,parC_S84L=POINT,tet(B)=COMPLETE	17
ab00736	Gao_Qat,SspBCDE	Gao_Qat,SspBCDE	GCA_016479705.1	2	sputum	United States of America	Northern America	abaF=COMPLETE,amvA=COMPLETE,ant(3'')-IIa=COMPLETE,aph(3'')-Ib=COMPLETE,aph(3')-Ia=COMPLETE,aph(6)-Id=COMPLETE,armA=COMPLETE,blaADC-73=COMPLETE,blaOXA-23=COMPLETE,blaOXA-66=COMPLETE,blaTEM-1=COMPLETE,ftsI_A515V=POINT,gyrA_S81L=POINT,mph(E)=COMPLETE,msr(E)=COMPLETE,parC_S84L=POINT,tet(B)=COMPLETE	17
ab00737	Gao_Qat,SspBCDE	Gao_Qat,SspBCDE	GCA_016479725.1	2	sputum	United States of America	Northern America	abaF=COMPLETE,amvA=COMPLETE,ant(3'')-IIa=COMPLETE,aph(3'')-Ib=COMPLETE,aph(3')-Ia=COMPLETE,aph(6)-Id=COMPLETE,armA=COMPLETE,blaADC-73=COMPLETE,blaOXA-23=COMPLETE,blaOXA-66=COMPLETE,blaTEM-1=COMPLETE,ftsI_A515V=POINT,gyrA_S81L=POINT,mph(E)=COMPLETE,msr(E)=COMPLETE,parC_S84L=POINT,tet(B)=COMPLETE	17
ab00738	Gao_Qat,SspBCDE	Gao_Qat,SspBCDE	GCA_016479745.1	2	Tracheal Aspirate/Wash	United States of America	Northern America	abaF=COMPLETE,amvA=COMPLETE,ant(3'')-IIa=COMPLETE,aph(3'')-Ib=COMPLETE,aph(3')-Ia=COMPLETE,aph(6)-Id=COMPLETE,armA=COMPLETE,blaADC-73=COMPLETE,blaOXA-23=COMPLETE,blaOXA-66=COMPLETE,blaTEM-1=COMPLETE,ftsI_A515V=POINT,gyrA_S81L=POINT,mph(E)=COMPLETE,msr(E)=COMPLETE,parC_S84L=POINT,tet(B)=COMPLETE	17
ab00739	Gao_Qat,SspBCDE	Gao_Qat,SspBCDE	GCA_016479765.1	2	blood	United States of America	Northern America	abaF=COMPLETE,amvA=COMPLETE,ant(3'')-IIa=COMPLETE,armA=COMPLETE,blaADC-73=COMPLETE,blaOXA-23=COMPLETE,blaOXA-66=COMPLETE,ftsI_A515V=POINT,gyrA_S81L=POINT,mph(E)=COMPLETE,msr(E)=COMPLETE,parC_S84L=POINT	12
ab00740	SspBCDE	SspBCDE	GCA_016479785.1	2	sputum	United States of America	Northern America	aac(3)-Ia=COMPLETE,aac(6')-Ib'=COMPLETE,aacA16=COMPLETE,aadA1=COMPLETE,abaF=COMPLETE,adeC=COMPLETE,amvA=COMPLETE,ant(3'')-IIa=COMPLETE,aph(3'')-Ib=COMPLETE,aph(3')-Ia=COMPLETE,aph(3')-Ia=PARTIAL_END_OF_CONTIG,aph(6)-Id=COMPLETE,armA=COMPLETE,blaADC-30=COMPLETE,blaOXA-66=COMPLETE,blaOXA-72=COMPLETE,blaOXA=COMPLETE,catB8=COMPLETE,gyrA_S81L=POINT,mph(E)=COMPLETE,msr(E)=COMPLETE,parC_S84L=POINT,sul1=…	24
ab00741	SspBCDE	SspBCDE	GCA_016479805.1	2	blood	United States of America	Northern America	aac(3)-Ia=COMPLETE,aac(6')-Ib'=COMPLETE,aacA16=COMPLETE,aadA1=COMPLETE,abaF=COMPLETE,adeC=COMPLETE,amvA=COMPLETE,ant(3'')-IIa=COMPLETE,aph(3'')-Ib=COMPLETE,aph(3')-Ia=COMPLETE,aph(3')-Ia=PARTIAL_END_OF_CONTIG,aph(6)-Id=COMPLETE,armA=COMPLETE,blaADC-30=COMPLETE,blaOXA-66=COMPLETE,blaOXA-72=COMPLETE,catB8=COMPLETE,gyrA_S81L=POINT,mph(E)=COMPLETE,msr(E)=COMPLETE,parC_S84L=POINT,sul1=COMPLETE,tet(B)=…	23
ab00742	SspBCDE	SspBCDE	GCA_016479825.1	2	sputum	United States of America	Northern America	aac(3)-Ia=COMPLETE,aac(6')-Ib'=COMPLETE,aacA16=COMPLETE,aadA1=COMPLETE,abaF=COMPLETE,adeC=COMPLETE,amvA=COMPLETE,ant(3'')-IIa=COMPLETE,aph(3'')-Ib=COMPLETE,aph(3')-Ia=COMPLETE,aph(3')-Ia=PARTIAL_END_OF_CONTIG,aph(6)-Id=COMPLETE,armA=COMPLETE,blaADC-30=COMPLETE,blaOXA-66=COMPLETE,blaOXA-72=COMPLETE,blaOXA=COMPLETE,catB8=COMPLETE,gyrA_S81L=POINT,mph(E)=COMPLETE,msr(E)=COMPLETE,parC_S84L=POINT,sul1=…	24
ab00743	SspBCDE	SspBCDE	GCA_016479845.1	2	blood	United States of America	Northern America	aac(3)-Ia=COMPLETE,aac(6')-Ib'=COMPLETE,aacA16=COMPLETE,aadA1=COMPLETE,aadA1=PARTIAL_END_OF_CONTIG,abaF=COMPLETE,adeC=COMPLETE,amvA=COMPLETE,ant(3'')-IIa=COMPLETE,aph(3'')-Ib=COMPLETE,aph(3')-Ia=COMPLETE,aph(3')-Ia=PARTIAL_END_OF_CONTIG,aph(6)-Id=COMPLETE,armA=COMPLETE,blaADC-30=COMPLETE,blaOXA-66=COMPLETE,blaOXA-72=COMPLETE,blaOXA=COMPLETE,catB8=COMPLETE,gyrA_S81L=POINT,mph(E)=COMPLETE,msr(E)=CO…	25
ab00744	SspBCDE	SspBCDE	GCA_016479855.1	2	sputum	United States of America	Northern America	aac(3)-Ia=COMPLETE,aac(6')-Ib'=COMPLETE,aacA16=COMPLETE,aadA1=COMPLETE,abaF=COMPLETE,adeC=COMPLETE,amvA=COMPLETE,ant(3'')-IIa=COMPLETE,aph(3'')-Ib=COMPLETE,aph(3')-Ia=COMPLETE,aph(3')-Ia=PARTIAL_END_OF_CONTIG,aph(6)-Id=COMPLETE,armA=COMPLETE,blaADC-30=COMPLETE,blaOXA-66=COMPLETE,blaOXA-72=COMPLETE,catB8=COMPLETE,gyrA_S81L=POINT,mph(E)=COMPLETE,msr(E)=COMPLETE,parC_S84L=POINT,sul1=COMPLETE,tet(B)=…	23
ab00745	SspBCDE	SspBCDE	GCA_016479885.1	2	blood	United States of America	Northern America	aac(3)-Ia=COMPLETE,aac(6')-Ib'=COMPLETE,aacA16=COMPLETE,aadA1=COMPLETE,abaF=COMPLETE,adeC=COMPLETE,amvA=COMPLETE,ant(3'')-IIa=COMPLETE,aph(3'')-Ib=COMPLETE,aph(3')-Ia=COMPLETE,aph(3')-Ia=PARTIAL_END_OF_CONTIG,aph(6)-Id=COMPLETE,armA=COMPLETE,blaADC-30=COMPLETE,blaOXA-66=COMPLETE,blaOXA-72=COMPLETE,blaOXA=COMPLETE,catB8=COMPLETE,gyrA_S81L=POINT,mph(E)=COMPLETE,msr(E)=COMPLETE,parC_S84L=POINT,sul1=…	24
ab00746	SspBCDE	SspBCDE	GCA_016479905.1	2	blood	United States of America	Northern America	aac(3)-Ia=COMPLETE,aac(6')-Ib'=COMPLETE,aacA16=COMPLETE,aadA1=COMPLETE,abaF=COMPLETE,adeC=COMPLETE,amvA=COMPLETE,ant(3'')-IIa=COMPLETE,aph(3'')-Ib=COMPLETE,aph(3')-Ia=COMPLETE,aph(3')-Ia=PARTIAL_END_OF_CONTIG,aph(6)-Id=COMPLETE,armA=COMPLETE,blaADC-30=COMPLETE,blaOXA-66=COMPLETE,blaOXA-72=COMPLETE,blaOXA=COMPLETE,catB8=COMPLETE,gyrA_S81L=POINT,mph(E)=COMPLETE,msr(E)=COMPLETE,parC_S84L=POINT,sul1=…	24
ab00747	SspBCDE	SspBCDE	GCA_016479925.1	2	sputum	United States of America	Northern America	aac(3)-Ia=COMPLETE,aac(6')-Ib'=COMPLETE,aacA16=COMPLETE,aadA1=COMPLETE,abaF=COMPLETE,adeC=COMPLETE,amvA=COMPLETE,ant(3'')-IIa=COMPLETE,aph(3'')-Ib=COMPLETE,aph(3')-Ia=COMPLETE,aph(3')-Ia=PARTIAL_END_OF_CONTIG,aph(6)-Id=COMPLETE,armA=COMPLETE,blaADC-30=COMPLETE,blaOXA-66=COMPLETE,blaOXA-72=COMPLETE,catB8=COMPLETE,gyrA_S81L=POINT,mph(E)=COMPLETE,msr(E)=COMPLETE,parC_S84L=POINT,sul1=COMPLETE,tet(B)=…	23
ab00748	Gao_Qat,SspBCDE	Gao_Qat,SspBCDE	GCA_016479945.1	2	sputum	United States of America	Northern America	abaF=COMPLETE,amvA=COMPLETE,ant(3'')-IIa=COMPLETE,armA=COMPLETE,blaADC-73=COMPLETE,blaOXA-23=COMPLETE,blaOXA-66=COMPLETE,ftsI_A515V=POINT,gyrA_S81L=POINT,mph(E)=COMPLETE,msr(E)=COMPLETE,parC_S84L=POINT	12
ab00749	SspBCDE	SspBCDE	GCA_016479965.1	2	blood	United States of America	Northern America	aac(3)-Ia=COMPLETE,aac(6')-Ib'=COMPLETE,aacA16=COMPLETE,aadA1=COMPLETE,abaF=COMPLETE,adeC=COMPLETE,amvA=COMPLETE,ant(3'')-IIa=COMPLETE,aph(3'')-Ib=COMPLETE,aph(3')-Ia=COMPLETE,aph(3')-Ia=PARTIAL_END_OF_CONTIG,aph(6)-Id=COMPLETE,armA=COMPLETE,blaADC-30=COMPLETE,blaOXA-66=COMPLETE,blaOXA-72=COMPLETE,blaOXA=COMPLETE,catB8=COMPLETE,gyrA_S81L=POINT,mph(E)=COMPLETE,msr(E)=COMPLETE,parC_S84L=POINT,sul1=…	24
ab00750	SspBCDE	SspBCDE	GCA_016479985.1	2	sputum	United States of America	Northern America	aac(3)-Ia=COMPLETE,aac(6')-Ib'=COMPLETE,aacA16=COMPLETE,aadA1=COMPLETE,aadA1=PARTIAL_END_OF_CONTIG,abaF=COMPLETE,adeC=COMPLETE,amvA=COMPLETE,ant(3'')-IIa=COMPLETE,aph(3'')-Ib=COMPLETE,aph(3')-Ia=COMPLETE,aph(6)-Id=COMPLETE,armA=COMPLETE,blaADC-30=COMPLETE,blaOXA-66=COMPLETE,blaOXA=COMPLETE,catB8=COMPLETE,gyrA_S81L=POINT,mph(E)=COMPLETE,msr(E)=COMPLETE,parC_S84L=POINT,sul1=COMPLETE,tet(B)=COMPLETE	23
ab00751	Gao_Qat,SspBCDE	Gao_Qat,SspBCDE	GCA_016480005.1	2	sputum	United States of America	Northern America	abaF=COMPLETE,amvA=COMPLETE,ant(3'')-IIa=COMPLETE,armA=COMPLETE,blaADC-73=COMPLETE,blaOXA-23=COMPLETE,blaOXA-66=COMPLETE,ftsI_A515V=POINT,gyrA_S81L=POINT,mph(E)=COMPLETE,msr(E)=COMPLETE,parC_S84L=POINT	12
ab00752	Gao_Qat,SspBCDE	Gao_Qat,SspBCDE	GCA_016480025.1	2	sputum	United States of America	Northern America	abaF=COMPLETE,amvA=COMPLETE,ant(3'')-IIa=COMPLETE,armA=COMPLETE,blaADC-73=COMPLETE,blaOXA-23=COMPLETE,blaOXA-66=COMPLETE,ftsI_A515V=POINT,gyrA_S81L=POINT,mph(E)=COMPLETE,msr(E)=COMPLETE,parC_S84L=POINT	12
ab00753	Gao_Qat,SspBCDE	Gao_Qat,SspBCDE	GCA_016480045.1	2	sputum	United States of America	Northern America	abaF=COMPLETE,amvA=COMPLETE,ant(3'')-IIa=COMPLETE,armA=COMPLETE,blaADC-73=COMPLETE,blaOXA-23=COMPLETE,blaOXA-66=COMPLETE,ftsI_A515V=POINT,gyrA_S81L=POINT,mph(E)=COMPLETE,msr(E)=COMPLETE,parC_S84L=POINT	12
ab00754	SspBCDE	SspBCDE	GCA_016480065.1	2	blood	United States of America	Northern America	aac(3)-Ia=COMPLETE,aac(6')-Ib'=COMPLETE,aacA16=COMPLETE,aadA1=COMPLETE,abaF=COMPLETE,adeC=COMPLETE,amvA=COMPLETE,ant(3'')-IIa=COMPLETE,aph(3'')-Ib=COMPLETE,aph(3')-Ia=COMPLETE,aph(3')-Ia=PARTIAL_END_OF_CONTIG,aph(6)-Id=COMPLETE,armA=COMPLETE,blaADC-30=COMPLETE,blaOXA-66=COMPLETE,blaOXA-72=COMPLETE,blaOXA=COMPLETE,catB8=COMPLETE,gyrA_S81L=POINT,mph(E)=COMPLETE,msr(E)=COMPLETE,parC_S84L=POINT,sul1=…	24
ab00755	SspBCDE	SspBCDE	GCA_016480085.1	2	blood	United States of America	Northern America	aac(3)-Ia=COMPLETE,aac(6')-Ib'=COMPLETE,aacA16=COMPLETE,aadA1=COMPLETE,abaF=COMPLETE,adeC=COMPLETE,amvA=COMPLETE,ant(3'')-IIa=COMPLETE,aph(3'')-Ib=COMPLETE,aph(3')-Ia=COMPLETE,aph(3')-Ia=PARTIAL_END_OF_CONTIG,aph(6)-Id=COMPLETE,armA=COMPLETE,blaADC-30=COMPLETE,blaOXA-66=COMPLETE,blaOXA-72=COMPLETE,blaOXA=COMPLETE,catB8=COMPLETE,gyrA_S81L=POINT,mph(E)=COMPLETE,msr(E)=COMPLETE,parC_S84L=POINT,sul1=…	24
ab00756	Gao_Qat,SspBCDE	Gao_Qat,SspBCDE	GCA_016480105.1	2	sputum	United States of America	Northern America	abaF=COMPLETE,amvA=COMPLETE,ant(3'')-IIa=COMPLETE,armA=COMPLETE,blaADC-73=COMPLETE,blaOXA-23=COMPLETE,blaOXA-66=COMPLETE,ftsI_A515V=POINT,gyrA_S81L=POINT,mph(E)=COMPLETE,msr(E)=COMPLETE,parC_S84L=POINT	12
ab00757	SspBCDE	SspBCDE	GCA_016480125.1	2	blood	United States of America	Northern America	aac(3)-Ia=COMPLETE,aac(6')-Ib'=COMPLETE,aacA16=COMPLETE,aadA1=COMPLETE,abaF=COMPLETE,adeC=COMPLETE,amvA=COMPLETE,ant(3'')-IIa=COMPLETE,aph(3'')-Ib=COMPLETE,aph(3')-Ia=COMPLETE,aph(3')-Ia=PARTIAL_END_OF_CONTIG,aph(6)-Id=COMPLETE,armA=COMPLETE,blaADC-30=COMPLETE,blaOXA-66=COMPLETE,blaOXA-72=COMPLETE,blaOXA=COMPLETE,catB8=COMPLETE,gyrA_S81L=POINT,mph(E)=COMPLETE,msr(E)=COMPLETE,parC_S84L=POINT,sul1=…	24
ab00758	Gao_Qat,SspBCDE	Gao_Qat,SspBCDE	GCA_016480145.1	2	sputum	United States of America	Northern America	abaF=COMPLETE,amvA=COMPLETE,ant(3'')-IIa=COMPLETE,armA=COMPLETE,blaADC-73=COMPLETE,blaOXA-23=COMPLETE,blaOXA-66=COMPLETE,ftsI_A515V=POINT,gyrA_S81L=POINT,mph(E)=COMPLETE,msr(E)=COMPLETE,parC_S84L=POINT	12
ab00759	Gao_Qat,SspBCDE	Gao_Qat,SspBCDE	GCA_016480165.1	2	sputum	United States of America	Northern America	abaF=COMPLETE,amvA=COMPLETE,ant(3'')-IIa=COMPLETE,aph(3'')-Ib=COMPLETE,aph(3')-Ia=COMPLETE,aph(6)-Id=COMPLETE,armA=COMPLETE,blaADC-73=COMPLETE,blaOXA-23=COMPLETE,blaOXA-66=COMPLETE,blaTEM-1=COMPLETE,ftsI_A515V=POINT,gyrA_S81L=POINT,mph(E)=COMPLETE,msr(E)=COMPLETE,parC_S84L=POINT,tet(B)=COMPLETE	17
ab00760	SspBCDE	SspBCDE	GCA_016480185.1	2	blood	United States of America	Northern America	aac(3)-Ia=COMPLETE,aac(6')-Ib'=COMPLETE,aacA16=COMPLETE,aadA1=COMPLETE,abaF=COMPLETE,adeC=COMPLETE,amvA=COMPLETE,ant(3'')-IIa=COMPLETE,aph(3'')-Ib=COMPLETE,aph(3')-Ia=COMPLETE,aph(3')-Ia=PARTIAL_END_OF_CONTIG,aph(6)-Id=COMPLETE,armA=COMPLETE,armA=PARTIAL_END_OF_CONTIG,blaADC-30=COMPLETE,blaOXA-66=COMPLETE,blaOXA-72=COMPLETE,blaOXA=COMPLETE,catB8=COMPLETE,gyrA_S81L=POINT,mph(E)=COMPLETE,msr(E)=COM…	26
ab00761	SspBCDE	SspBCDE	GCA_016480205.1	2	blood	United States of America	Northern America	aac(3)-Ia=COMPLETE,aac(6')-Ib'=COMPLETE,aacA16=COMPLETE,aadA1=COMPLETE,abaF=COMPLETE,adeC=COMPLETE,amvA=COMPLETE,ant(3'')-IIa=COMPLETE,aph(3'')-Ib=COMPLETE,aph(3')-Ia=COMPLETE,aph(3')-Ia=PARTIAL_END_OF_CONTIG,aph(6)-Id=COMPLETE,armA=COMPLETE,armA=PARTIAL_END_OF_CONTIG,blaADC-30=COMPLETE,blaOXA-66=COMPLETE,blaOXA-72=COMPLETE,catB8=COMPLETE,gyrA_S81L=POINT,mph(E)=COMPLETE,msr(E)=COMPLETE,parC_S84L=…	24
ab00762	SspBCDE	SspBCDE	GCA_016480225.1	2	sputum	United States of America	Northern America	aac(3)-Ia=COMPLETE,aac(6')-Ib'=COMPLETE,aacA16=COMPLETE,aadA1=COMPLETE,abaF=COMPLETE,adeC=COMPLETE,amvA=COMPLETE,ant(3'')-IIa=COMPLETE,aph(3'')-Ib=COMPLETE,aph(3')-Ia=COMPLETE,aph(3')-Ia=PARTIAL_END_OF_CONTIG,aph(6)-Id=COMPLETE,armA=COMPLETE,blaADC-30=COMPLETE,blaOXA-66=COMPLETE,blaOXA-72=COMPLETE,blaOXA=COMPLETE,catB8=COMPLETE,gyrA_S81L=POINT,mph(E)=COMPLETE,msr(E)=COMPLETE,parC_S84L=POINT,sul1=…	24
ab00763	SspBCDE	SspBCDE	GCA_016480245.1	2	sputum	United States of America	Northern America	aac(3)-Ia=COMPLETE,aac(6')-Ib'=COMPLETE,aacA16=COMPLETE,aadA1=COMPLETE,abaF=COMPLETE,adeC=COMPLETE,amvA=COMPLETE,ant(3'')-IIa=COMPLETE,aph(3'')-Ib=COMPLETE,aph(3')-Ia=COMPLETE,aph(3')-Ia=PARTIAL_END_OF_CONTIG,aph(6)-Id=COMPLETE,armA=COMPLETE,blaADC-30=COMPLETE,blaOXA-66=COMPLETE,blaOXA-72=COMPLETE,catB8=COMPLETE,gyrA_S81L=POINT,mph(E)=COMPLETE,msr(E)=COMPLETE,parC_S84L=POINT,sul1=COMPLETE,tet(B)=…	23
ab00764	Gao_Qat,SspBCDE	Gao_Qat,SspBCDE	GCA_016480265.1	2	sputum	United States of America	Northern America	abaF=COMPLETE,amvA=COMPLETE,ant(3'')-IIa=COMPLETE,armA=COMPLETE,blaADC-73=COMPLETE,blaOXA-23=COMPLETE,blaOXA-66=COMPLETE,ftsI_A515V=POINT,gyrA_S81L=POINT,mph(E)=COMPLETE,msr(E)=COMPLETE,parC_S84L=POINT	12
ab00766	R-M	R-M_Type_I	GCA_016480305.1	499	sputum	United States of America	Northern America	aadA2=COMPLETE,abaF=COMPLETE,amvA=COMPLETE,ant(2'')-Ia=COMPLETE,ant(3'')-IIa=COMPLETE,blaADC-222=COMPLETE,blaCARB-2=COMPLETE,blaOXA-23=COMPLETE,blaOXA-95=COMPLETE,catB11=COMPLETE,catB3=COMPLETE,cmlA1=COMPLETE,dfrA19=COMPLETE,gyrA_S81L=POINT,mph(E)=PARTIAL,mph(E)=PARTIAL_END_OF_CONTIG,msr(E)=COMPLETE,parC_S84L=POINT,sul1=COMPLETE	19
ab00767	Gao_Qat,SspBCDE	Gao_Qat,SspBCDE	GCA_016480325.1	2	blood	United States of America	Northern America	abaF=COMPLETE,amvA=COMPLETE,ant(3'')-IIa=COMPLETE,aph(3'')-Ib=COMPLETE,aph(3')-Ia=COMPLETE,aph(6)-Id=COMPLETE,armA=COMPLETE,blaADC-73=COMPLETE,blaOXA-23=COMPLETE,blaOXA-66=COMPLETE,blaTEM-1=COMPLETE,ftsI_A515V=POINT,gyrA_S81L=POINT,mph(E)=COMPLETE,msr(E)=COMPLETE,parC_S84L=POINT,tet(B)=COMPLETE	17
ab00768	SspBCDE	SspBCDE	GCA_016480345.1	2	blood	United States of America	Northern America	aac(3)-Ia=COMPLETE,aac(6')-Ib'=COMPLETE,aacA16=COMPLETE,aadA1=COMPLETE,abaF=COMPLETE,adeC=COMPLETE,amvA=COMPLETE,ant(3'')-IIa=COMPLETE,aph(3'')-Ib=COMPLETE,aph(3')-Ia=COMPLETE,aph(3')-Ia=PARTIAL_END_OF_CONTIG,aph(6)-Id=COMPLETE,armA=COMPLETE,blaADC-30=COMPLETE,blaOXA-66=COMPLETE,blaOXA-72=COMPLETE,catB8=COMPLETE,gyrA_S81L=POINT,mph(E)=COMPLETE,msr(E)=COMPLETE,parC_S84L=POINT,sul1=COMPLETE,tet(B)=…	23
ab00769	Gao_Qat,SspBCDE	Gao_Qat,SspBCDE	GCA_016480365.1	2	sputum	United States of America	Northern America	abaF=COMPLETE,amvA=COMPLETE,ant(3'')-IIa=COMPLETE,armA=COMPLETE,blaADC-73=COMPLETE,blaOXA-23=COMPLETE,blaOXA-66=COMPLETE,ftsI_A515V=POINT,gyrA_S81L=POINT,mph(E)=COMPLETE,msr(E)=COMPLETE,parC_S84L=POINT	12
ab00770	Gao_Qat,SspBCDE	Gao_Qat,SspBCDE	GCA_016480385.1	2	Wound/Abscess	United States of America	Northern America	abaF=COMPLETE,amvA=COMPLETE,ant(3'')-IIa=COMPLETE,aph(3'')-Ib=COMPLETE,aph(6)-Id=COMPLETE,armA=COMPLETE,blaADC-73=COMPLETE,blaOXA-23=COMPLETE,blaOXA-66=COMPLETE,blaTEM-1=COMPLETE,ftsI_A515V=POINT,gyrA_S81L=POINT,mph(E)=COMPLETE,msr(E)=COMPLETE,parC_S84L=POINT,tet(B)=COMPLETE	16
ab00771	AbiH,AbiU,CBASS,dGTPase,R-M	AbiH,AbiU,CBASS_II,dGTPase,R-M_Type_I,R-M_Type_II	GCA_016480395.1	78	sputum	United States of America	Northern America	aac(6')-Ian=COMPLETE,abaF=COMPLETE,amvA=COMPLETE,ant(2'')-Ia=COMPLETE,ant(3'')-IIa=COMPLETE,aph(3')-Ia=COMPLETE,blaADC-152=COMPLETE,blaCARB-16=COMPLETE,blaOXA=COMPLETE,gyrA_S81L=POINT,parC_S84L=POINT,sul2=COMPLETE	12
ab00772	CBASS,Lamassu-Fam,R-M	CBASS_II,Lamassu-Fam,R-M_Type_III,R-M_Type_IV	GCA_016480415.1	1822	sputum	United States of America	Northern America	abaF=COMPLETE,amvA=COMPLETE,ant(3'')-IIa=COMPLETE,blaADC=COMPLETE,blaOXA-71=COMPLETE	5
ab00773	SspBCDE	SspBCDE	GCA_016480425.1	2	bronchoalveolar lavage	United States of America	Northern America	aac(3)-Ia=COMPLETE,aac(6')-Ib'=COMPLETE,aacA16=COMPLETE,aadA1=COMPLETE,aadA1=PARTIAL_END_OF_CONTIG,abaF=COMPLETE,adeC=COMPLETE,amvA=COMPLETE,ant(3'')-IIa=COMPLETE,aph(3'')-Ib=COMPLETE,aph(3')-Ia=COMPLETE,aph(3')-Ia=PARTIAL_END_OF_CONTIG,aph(6)-Id=COMPLETE,armA=COMPLETE,blaADC-30=COMPLETE,blaOXA-66=COMPLETE,blaOXA-72=COMPLETE,catB8=COMPLETE,gyrA_S81L=POINT,mph(E)=COMPLETE,msr(E)=COMPLETE,parC_S84L…	24
ab00774	PD-T4-5,PD-T7-5,SspBCDE	PD-T4-5,PD-T7-5,SspBCDE	GCA_016480435.1	2	sputum	United States of America	Northern America	aac(6')-Ib'=COMPLETE,aadA1=COMPLETE,abaF=COMPLETE,adeC=COMPLETE,amvA=COMPLETE,ant(3'')-IIa=COMPLETE,aph(3'')-Ib=COMPLETE,aph(3')-Ia=COMPLETE,aph(6)-Id=COMPLETE,armA=COMPLETE,blaADC-73=COMPLETE,blaOXA-23=COMPLETE,blaOXA-66=COMPLETE,catB8=COMPLETE,ftsI_A515V=POINT,gyrA_S81L=POINT,mph(E)=COMPLETE,msr(E)=COMPLETE,parC_S84L=POINT,sul1=COMPLETE,tet(B)=COMPLETE	21
ab00775	PD-T4-5,PD-T7-5,SspBCDE	PD-T4-5,PD-T7-5,SspBCDE	GCA_016480485.1	2	Wound/Abscess	United States of America	Northern America	abaF=COMPLETE,adeC=COMPLETE,amvA=COMPLETE,ant(3'')-IIa=COMPLETE,aph(3'')-Ib=COMPLETE,aph(6)-Id=COMPLETE,blaADC-30=COMPLETE,blaOXA-235=COMPLETE,blaOXA-66=COMPLETE,gyrA_S81L=POINT,parC_S84L=POINT,sul2=COMPLETE,tet(B)=COMPLETE	13
ab00776	Gao_Qat,SspBCDE	Gao_Qat,SspBCDE	GCA_016480505.1	2	blood	United States of America	Northern America	abaF=COMPLETE,amvA=COMPLETE,ant(3'')-IIa=COMPLETE,aph(3'')-Ib=COMPLETE,aph(3')-Ia=COMPLETE,aph(6)-Id=COMPLETE,armA=COMPLETE,blaADC-73=COMPLETE,blaOXA-23=COMPLETE,blaOXA-66=COMPLETE,blaTEM-1=COMPLETE,ftsI_A515V=POINT,gyrA_S81L=POINT,mph(E)=COMPLETE,msr(E)=COMPLETE,parC_S84L=POINT,tet(B)=COMPLETE	17
ab00777	Gao_Qat,SspBCDE	Gao_Qat,SspBCDE	GCA_016480525.1	2	Tracheal Aspirate/Wash	United States of America	Northern America	abaF=COMPLETE,amvA=COMPLETE,ant(3'')-IIa=COMPLETE,aph(3'')-Ib=COMPLETE,aph(3')-Ia=COMPLETE,aph(6)-Id=COMPLETE,armA=COMPLETE,blaADC-73=COMPLETE,blaOXA-23=COMPLETE,blaOXA-66=COMPLETE,blaTEM-1=COMPLETE,ftsI_A515V=POINT,gyrA_S81L=POINT,mph(E)=COMPLETE,msr(E)=COMPLETE,parC_S84L=POINT,tet(B)=COMPLETE	17
ab00778	SspBCDE	SspBCDE	GCA_016480545.1	2	skin	United States of America	Northern America	abaF=COMPLETE,adeC=COMPLETE,amvA=COMPLETE,ant(3'')-IIa=COMPLETE,aph(3'')-Ib=COMPLETE,aph(3'')-Ib=PARTIAL_END_OF_CONTIG,aph(6)-Id=COMPLETE,blaADC-25=COMPLETE,blaOXA-23=COMPLETE,blaOXA-834=COMPLETE,gyrA_S81L=POINT,mph(E)=COMPLETE,msr(E)=COMPLETE,tet(B)=COMPLETE	14
ab00779	PD-T4-5,PD-T7-5,SspBCDE	PD-T4-5,PD-T7-5,SspBCDE	GCA_016480565.1	2	Tracheal Aspirate/Wash	United States of America	Northern America	abaF=COMPLETE,adeC=COMPLETE,amvA=COMPLETE,ant(3'')-IIa=COMPLETE,aph(3'')-Ib=COMPLETE,aph(3')-Ia=COMPLETE,aph(6)-Id=COMPLETE,blaADC-30=COMPLETE,blaOXA-79=COMPLETE,gyrA_S81L=POINT,parC_S84L=POINT,sul2=COMPLETE,tet(B)=COMPLETE	13
ab00780	Gao_Qat,SspBCDE	Gao_Qat,SspBCDE	GCA_016480585.1	2	Wound/Abscess	United States of America	Northern America	abaF=COMPLETE,amvA=COMPLETE,ant(3'')-IIa=COMPLETE,aph(3'')-Ib=COMPLETE,aph(3')-Ia=COMPLETE,aph(6)-Id=COMPLETE,armA=COMPLETE,blaADC-73=COMPLETE,blaADC=MISTRANSLATION,blaOXA-23=COMPLETE,blaOXA-66=COMPLETE,blaTEM-1=COMPLETE,ftsI_A515V=POINT,gyrA_S81L=POINT,mph(E)=COMPLETE,msr(E)=COMPLETE,parC_S84L=POINT,tet(B)=COMPLETE	18
ab00781	SspBCDE	SspBCDE	GCA_016480605.1	2	Wound/Abscess	United States of America	Northern America	abaF=COMPLETE,adeC=COMPLETE,amvA=COMPLETE,ant(3'')-IIa=COMPLETE,aph(3'')-Ib=COMPLETE,aph(6)-Id=COMPLETE,blaADC-25=COMPLETE,blaOXA-23=COMPLETE,blaOXA-834=COMPLETE,gyrA_S81L=POINT,mph(E)=COMPLETE,msr(E)=COMPLETE,tet(B)=COMPLETE	13
ab00782	PD-T4-5,PD-T7-5,SspBCDE	PD-T4-5,PD-T7-5,SspBCDE	GCA_016480625.1	2	Wound/Abscess	United States of America	Northern America	aac(6')-Ib'=COMPLETE,aadA1=COMPLETE,abaF=COMPLETE,adeC=COMPLETE,amvA=COMPLETE,ant(3'')-IIa=COMPLETE,aph(3'')-Ib=COMPLETE,aph(3')-Ia=COMPLETE,aph(6)-Id=COMPLETE,armA=COMPLETE,blaADC-73=COMPLETE,blaOXA-66=COMPLETE,blaOXA-72=COMPLETE,blaTEM-1=COMPLETE,catB8=COMPLETE,gyrA_S81L=POINT,parC_S84L=POINT,sul1=COMPLETE,tet(B)=COMPLETE	19
ab00783	Gao_Qat,SspBCDE	Gao_Qat,SspBCDE	GCA_016480685.1	2	sputum	United States of America	Northern America	abaF=COMPLETE,amvA=COMPLETE,ant(3'')-IIa=COMPLETE,aph(3'')-Ib=COMPLETE,aph(3')-Ia=COMPLETE,aph(6)-Id=COMPLETE,armA=COMPLETE,blaADC-73=COMPLETE,blaOXA-23=COMPLETE,blaOXA-66=COMPLETE,blaTEM-1=COMPLETE,ftsI_A515V=POINT,gyrA_S81L=POINT,mph(E)=COMPLETE,msr(E)=COMPLETE,parC_S84L=POINT,tet(B)=COMPLETE	17
ab00784	SspBCDE	SspBCDE	GCA_016480705.1	2	urine	United States of America	Northern America	aac(3)-Ia=COMPLETE,aac(6')-Ib'=COMPLETE,aadA1=COMPLETE,aadA1=PARTIAL_END_OF_CONTIG,abaF=COMPLETE,adeC=COMPLETE,amvA=COMPLETE,ant(3'')-IIa=COMPLETE,aph(3'')-Ib=COMPLETE,aph(3')-Ia=COMPLETE,aph(6)-Id=COMPLETE,armA=COMPLETE,blaADC-30=COMPLETE,blaOXA-66=COMPLETE,blaOXA-72=COMPLETE,catB8=COMPLETE,gyrA_S81L=POINT,mph(E)=COMPLETE,msr(E)=COMPLETE,parC_S84L=POINT,sul1=COMPLETE,tet(B)=COMPLETE	22
ab00785	Gao_Qat,SspBCDE	Gao_Qat,SspBCDE	GCA_016480725.1	2	Wound/Abscess	United States of America	Northern America	abaF=COMPLETE,amvA=COMPLETE,ant(3'')-IIa=COMPLETE,aph(3'')-Ib=COMPLETE,aph(3')-Ia=COMPLETE,aph(6)-Id=COMPLETE,blaADC-73=COMPLETE,blaOXA-23=COMPLETE,blaOXA-66=COMPLETE,blaTEM-1=COMPLETE,ftsI_A515V=POINT,gyrA_S81L=POINT,parC_S84L=POINT,tet(B)=COMPLETE	14
ab00786	PD-T4-5,PD-T7-5,SspBCDE	PD-T4-5,PD-T7-5,SspBCDE	GCA_016480745.1	2	sputum	United States of America	Northern America	aac(6')-Ib'=COMPLETE,aadA1=COMPLETE,abaF=COMPLETE,adeC=COMPLETE,amvA=COMPLETE,ant(3'')-IIa=COMPLETE,aph(3'')-Ib=COMPLETE,aph(3')-Ia=COMPLETE,aph(6)-Id=COMPLETE,armA=COMPLETE,blaADC-73=COMPLETE,blaOXA-66=COMPLETE,blaOXA-72=COMPLETE,blaTEM-1=COMPLETE,catB8=COMPLETE,gyrA_S81L=POINT,parC_S84L=POINT,sul1=COMPLETE,tet(B)=COMPLETE	19
ab00787	PD-T4-5,PD-T7-5,SspBCDE	PD-T4-5,PD-T7-5,SspBCDE	GCA_016480765.1	2	Wound/Abscess	United States of America	Northern America	abaF=COMPLETE,adeC=COMPLETE,amvA=COMPLETE,ant(3'')-IIa=COMPLETE,aph(3'')-Ib=COMPLETE,aph(6)-Id=COMPLETE,blaADC-30=COMPLETE,blaOXA-24=COMPLETE,blaOXA-66=COMPLETE,gyrA_S81L=POINT,mph(E)=COMPLETE,msr(E)=COMPLETE,parC_S84L=POINT,sul2=COMPLETE,tet(B)=COMPLETE	15
ab00788	R-M,RosmerTA	R-M_Type_I,RosmerTA	GCA_016480775.1	499	Wound/Abscess	United States of America	Northern America	abaF=COMPLETE,amvA=COMPLETE,ant(2'')-Ia=COMPLETE,ant(3'')-IIa=COMPLETE,blaADC-222=COMPLETE,blaOXA-23=COMPLETE,blaOXA-95=COMPLETE,catB3=COMPLETE,gyrA_S81L=POINT,mph(E)=PARTIAL,mph(E)=PARTIAL_END_OF_CONTIG,msr(E)=COMPLETE,parC_S84L=POINT,sul1=COMPLETE	14
ab00789	Gao_Qat,SspBCDE	Gao_Qat,SspBCDE	GCA_016480805.1	2	Wound/Abscess	United States of America	Northern America	abaF=COMPLETE,amvA=COMPLETE,ant(3'')-IIa=COMPLETE,aph(3'')-Ib=COMPLETE,aph(6)-Id=COMPLETE,armA=COMPLETE,blaADC-73=COMPLETE,blaOXA-23=COMPLETE,blaOXA-66=COMPLETE,ftsI_A515V=POINT,gyrA_S81L=POINT,mph(E)=COMPLETE,msr(E)=COMPLETE,parC_S84L=POINT,tet(B)=COMPLETE	15
ab00790	Gao_Qat,SspBCDE	Gao_Qat,SspBCDE	GCA_016480825.1	2	blood	United States of America	Northern America	abaF=COMPLETE,amvA=COMPLETE,ant(3'')-IIa=COMPLETE,aph(3'')-Ib=COMPLETE,aph(3'')-Ib=PARTIAL_END_OF_CONTIG,aph(3')-Ia=COMPLETE,aph(6)-Id=COMPLETE,armA=COMPLETE,blaADC-73=COMPLETE,blaOXA-23=COMPLETE,blaOXA-66=COMPLETE,blaTEM-1=COMPLETE,ftsI_A515V=POINT,gyrA_S81L=POINT,mph(E)=COMPLETE,msr(E)=COMPLETE,parC_S84L=POINT,sul2=COMPLETE,tet(B)=COMPLETE	19
ab00791	SspBCDE	SspBCDE	GCA_016480845.1	2	sputum	United States of America	Northern America	abaF=COMPLETE,amvA=COMPLETE,ant(3'')-IIa=PARTIAL_END_OF_CONTIG,blaADC-33=COMPLETE,blaOXA-23=COMPLETE,blaOXA-82=COMPLETE,gyrA_S81L=POINT,parC_S84L=POINT,sul1=COMPLETE	9
ab00792	SspBCDE	SspBCDE	GCA_016480865.1	2	Wound/Abscess	United States of America	Northern America	abaF=COMPLETE,adeC=COMPLETE,amvA=COMPLETE,ant(3'')-IIa=COMPLETE,aph(3'')-Ib=COMPLETE,aph(3'')-Ib=PARTIAL_END_OF_CONTIG,aph(6)-Id=COMPLETE,blaADC-25=COMPLETE,blaOXA-23=COMPLETE,blaOXA-834=COMPLETE,gyrA_S81L=POINT,mph(E)=COMPLETE,msr(E)=COMPLETE,tet(B)=COMPLETE	14
ab00793	SspBCDE	SspBCDE	GCA_016480885.1	2	sputum	United States of America	Northern America	aac(6')-Ib'=COMPLETE,aadA1=COMPLETE,abaF=COMPLETE,adeC=COMPLETE,amvA=COMPLETE,ant(3'')-IIa=COMPLETE,aph(3'')-Ib=COMPLETE,aph(3')-Ia=COMPLETE,aph(6)-Id=COMPLETE,armA=COMPLETE,blaADC-30=COMPLETE,blaOXA-66=COMPLETE,blaOXA-72=COMPLETE,catB8=COMPLETE,gyrA_S81L=POINT,mph(E)=COMPLETE,msr(E)=COMPLETE,parC_S84L=POINT,sul1=COMPLETE,sul2=COMPLETE,tet(B)=COMPLETE	21
ab00794	SspBCDE	SspBCDE	GCA_016480905.1	2	skin	United States of America	Northern America	abaF=COMPLETE,adeC=COMPLETE,amvA=COMPLETE,ant(3'')-IIa=COMPLETE,aph(3'')-Ib=COMPLETE,aph(6)-Id=COMPLETE,blaADC-25=COMPLETE,blaOXA-23=COMPLETE,blaOXA-834=COMPLETE,gyrA_S81L=POINT,mph(E)=COMPLETE,msr(E)=COMPLETE,tet(B)=COMPLETE	13
ab00795	Gao_Qat,SspBCDE	Gao_Qat,SspBCDE	GCA_016480925.1	2	urine	United States of America	Northern America	abaF=COMPLETE,amvA=COMPLETE,ant(3'')-IIa=COMPLETE,aph(3'')-Ib=COMPLETE,aph(6)-Id=COMPLETE,blaADC-73=COMPLETE,blaOXA-23=COMPLETE,blaOXA-66=COMPLETE,ftsI_A515V=POINT,gyrA_S81L=POINT,parC_S84L=POINT,tet(B)=COMPLETE	12
ab00796	R-M,RosmerTA	R-M_Type_I,RosmerTA	GCA_016480945.1	499	Wound/Abscess	United States of America	Northern America	aac(6')-Ian=COMPLETE,abaF=COMPLETE,amvA=COMPLETE,ant(3'')-IIa=COMPLETE,aph(3'')-Ib=COMPLETE,aph(6)-Id=COMPLETE,blaADC-222=COMPLETE,blaOXA-23=COMPLETE,blaOXA-95=COMPLETE,cml=HMM,gyrA_S81L=POINT,parC_S84L=POINT,sul2=COMPLETE,tet(B)=COMPLETE	14
ab00797	Gao_Qat,SspBCDE	Gao_Qat,SspBCDE	GCA_016480965.1	2	blood	United States of America	Northern America	abaF=COMPLETE,amvA=COMPLETE,ant(3'')-IIa=COMPLETE,aph(3'')-Ib=COMPLETE,aph(3')-Ia=COMPLETE,aph(6)-Id=COMPLETE,armA=COMPLETE,blaADC-73=COMPLETE,blaOXA-23=COMPLETE,blaOXA-66=COMPLETE,blaTEM-1=COMPLETE,ftsI_A515V=POINT,gyrA_S81L=POINT,mph(E)=COMPLETE,msr(E)=COMPLETE,parC_S84L=POINT,tet(B)=COMPLETE	17
ab00798	Gao_Qat,SspBCDE	Gao_Qat,SspBCDE	GCA_016480985.1	2	sputum	United States of America	Northern America	abaF=COMPLETE,amvA=COMPLETE,ant(3'')-IIa=COMPLETE,aph(3'')-Ib=COMPLETE,aph(3')-Ia=COMPLETE,aph(6)-Id=COMPLETE,armA=COMPLETE,blaADC-73=COMPLETE,blaOXA-23=COMPLETE,blaOXA-66=COMPLETE,blaTEM-1=COMPLETE,ftsI_A515V=POINT,gyrA_S81L=POINT,mph(E)=COMPLETE,msr(E)=COMPLETE,parC_S84L=POINT,tet(B)=COMPLETE	17
ab00799	Gao_Qat,SspBCDE	Gao_Qat,SspBCDE	GCA_016481005.1	2	blood	United States of America	Northern America	abaF=COMPLETE,amvA=COMPLETE,ant(3'')-IIa=COMPLETE,aph(3'')-Ib=COMPLETE,aph(3')-Ia=COMPLETE,aph(6)-Id=COMPLETE,armA=COMPLETE,blaADC-73=COMPLETE,blaOXA-23=COMPLETE,blaOXA-66=COMPLETE,blaTEM-1=COMPLETE,ftsI_A515V=POINT,gyrA_S81L=POINT,mph(E)=COMPLETE,msr(E)=COMPLETE,parC_S84L=POINT,tet(B)=COMPLETE	17
ab00800	Gao_Qat,SspBCDE	Gao_Qat,SspBCDE	GCA_016481025.1	2	Wound/Abscess	United States of America	Northern America	abaF=COMPLETE,amvA=COMPLETE,ant(3'')-IIa=COMPLETE,aph(3'')-Ib=COMPLETE,aph(3')-Ia=PARTIAL_END_OF_CONTIG,aph(6)-Id=COMPLETE,blaADC-73=COMPLETE,blaOXA-23=COMPLETE,blaOXA-66=COMPLETE,blaTEM-1=COMPLETE,ftsI_A515V=POINT,gyrA_S81L=POINT,parC_S84L=POINT,tet(B)=COMPLETE	14
ab00801	PD-T4-5,SspBCDE	PD-T4-5,SspBCDE	GCA_016481045.1	2	urine	United States of America	Northern America	adeC=COMPLETE,amvA=COMPLETE,ant(3'')-IIa=COMPLETE,aph(3'')-Ib=COMPLETE,aph(3')-Ia=COMPLETE,aph(6)-Id=COMPLETE,blaADC-30=COMPLETE,blaOXA-237=COMPLETE,blaOXA-66=COMPLETE,blaTEM-1=COMPLETE,gyrA_S81L=POINT,parC_S84L=POINT,sul2=COMPLETE,tet(B)=COMPLETE	14
ab00802	Gao_Qat,SspBCDE	Gao_Qat,SspBCDE	GCA_016481055.1	-	urine	United States of America	Northern America	abaF=COMPLETE,amvA=COMPLETE,ant(3'')-IIa=COMPLETE,aph(3'')-Ib=COMPLETE,aph(3')-Ia=COMPLETE,aph(6)-Id=COMPLETE,aph(6)-Id=PARTIAL_END_OF_CONTIG,armA=COMPLETE,blaADC-73=COMPLETE,blaOXA-23=COMPLETE,blaOXA-66=COMPLETE,blaTEM-1=COMPLETE,ftsI_A515V=POINT,gyrA_S81L=POINT,mph(E)=COMPLETE,msr(E)=COMPLETE,parC_S84L=POINT,sul2=COMPLETE,tet(B)=COMPLETE	19
ab00803	Gao_Qat,SspBCDE	Gao_Qat,SspBCDE	GCA_016481085.1	2	Wound/Abscess	United States of America	Northern America	abaF=COMPLETE,amvA=COMPLETE,ant(3'')-IIa=COMPLETE,aph(3'')-Ib=COMPLETE,aph(3')-Ia=COMPLETE,aph(6)-Id=COMPLETE,armA=COMPLETE,blaADC-73=COMPLETE,blaOXA-23=COMPLETE,blaOXA-66=COMPLETE,blaTEM-1=COMPLETE,ftsI_A515V=POINT,gyrA_S81L=POINT,mph(E)=COMPLETE,msr(E)=COMPLETE,parC_S84L=POINT,tet(B)=COMPLETE	17
ab00804	CBASS,Gao_Qat,NLR,R-M,RosmerTA,SEFIR	CBASS_I,Gao_Qat,NLR_like_bNACHT01,R-M_Type_I,R-M_Type_IV,RosmerTA,SEFIR	GCA_016481105.1	1091	other	United States of America	Northern America	aadA2=COMPLETE,abaF=COMPLETE,adeC=COMPLETE,amvA=COMPLETE,ant(2'')-Ia=COMPLETE,ant(3'')-IIa=COMPLETE,aph(3')-Ia=COMPLETE,blaADC-25=COMPLETE,blaOXA-223=COMPLETE,blaOXA-24=COMPLETE,gyrA_S81L=POINT,parC_S84L=POINT,sul1=COMPLETE	13
ab00805	Gao_Qat,SspBCDE	Gao_Qat,SspBCDE	GCA_016481125.1	2	sputum	United States of America	Northern America	abaF=COMPLETE,amvA=COMPLETE,ant(3'')-IIa=COMPLETE,aph(3'')-Ib=COMPLETE,aph(3')-Ia=COMPLETE,aph(6)-Id=COMPLETE,armA=COMPLETE,blaADC-73=COMPLETE,blaOXA-23=COMPLETE,blaOXA-66=COMPLETE,blaTEM-1=COMPLETE,ftsI_A515V=POINT,gyrA_S81L=POINT,mph(E)=COMPLETE,msr(E)=COMPLETE,parC_S84L=POINT,tet(B)=COMPLETE	17
ab00806	Gao_Qat,SspBCDE	Gao_Qat,SspBCDE	GCA_016481145.1	2	blood	United States of America	Northern America	abaF=COMPLETE,amvA=COMPLETE,ant(3'')-IIa=COMPLETE,aph(3'')-Ib=COMPLETE,aph(3')-Ia=COMPLETE,aph(6)-Id=COMPLETE,armA=COMPLETE,blaADC-73=COMPLETE,blaOXA-23=COMPLETE,blaOXA-66=COMPLETE,blaOXA=COMPLETE,blaTEM-1=COMPLETE,ftsI_A515V=POINT,gyrA_S81L=POINT,mph(E)=COMPLETE,msr(E)=COMPLETE,parC_S84L=POINT,sul2=COMPLETE	18
ab00807	Gao_Qat,SspBCDE	Gao_Qat,SspBCDE	GCA_016481165.1	2	Wound/Abscess	United States of America	Northern America	abaF=COMPLETE,amvA=COMPLETE,ant(3'')-IIa=COMPLETE,aph(3'')-Ib=COMPLETE,aph(6)-Id=COMPLETE,armA=COMPLETE,blaADC-73=COMPLETE,blaOXA-23=COMPLETE,blaOXA-66=COMPLETE,blaTEM-1=COMPLETE,ftsI_A515V=POINT,gyrA_S81L=POINT,mph(E)=COMPLETE,msr(E)=COMPLETE,parC_S84L=POINT,sul2=COMPLETE,tet(B)=COMPLETE	17
ab00808	R-M	R-M_Type_I	GCA_016481185.1	499	sputum	United States of America	Northern America	aadA2=COMPLETE,abaF=COMPLETE,amvA=COMPLETE,ant(2'')-Ia=COMPLETE,ant(3'')-IIa=COMPLETE,blaADC-222=COMPLETE,blaCARB-2=COMPLETE,blaOXA-23=COMPLETE,blaOXA-95=COMPLETE,catB11=COMPLETE,catB3=COMPLETE,cmlA1=COMPLETE,dfrA19=COMPLETE,gyrA_S81L=POINT,mph(E)=PARTIAL,mph(E)=PARTIAL_END_OF_CONTIG,msr(E)=COMPLETE,parC_S84L=POINT,sul1=COMPLETE	19
ab00809	Gao_Qat,SspBCDE	Gao_Qat,SspBCDE	GCA_016481205.1	2	Wound/Abscess	United States of America	Northern America	abaF=COMPLETE,amvA=COMPLETE,ant(3'')-IIa=COMPLETE,aph(3'')-Ib=COMPLETE,aph(3')-Ia=COMPLETE,aph(6)-Id=COMPLETE,armA=COMPLETE,blaADC-73=COMPLETE,blaOXA-23=COMPLETE,blaOXA-66=COMPLETE,blaTEM-1=COMPLETE,ftsI_A515V=POINT,gyrA_S81L=POINT,mph(E)=COMPLETE,msr(E)=COMPLETE,parC_S84L=POINT,tet(B)=COMPLETE	17
ab00810	PD-T4-5,PD-T7-5,SspBCDE	PD-T4-5,PD-T7-5,SspBCDE	GCA_016481225.1	2	other	United States of America	Northern America	aac(6')-Ib'=COMPLETE,aadA1=COMPLETE,abaF=COMPLETE,adeC=COMPLETE,amvA=COMPLETE,ant(3'')-IIa=COMPLETE,aph(3'')-Ib=COMPLETE,aph(3')-Ia=COMPLETE,aph(6)-Id=COMPLETE,blaADC-30=COMPLETE,blaOXA-235=COMPLETE,blaOXA-66=COMPLETE,catB8=COMPLETE,gyrA_S81L=POINT,parC_S84L=POINT,sul2=COMPLETE,tet(B)=COMPLETE	17
ab00811	Gao_Qat,SspBCDE	Gao_Qat,SspBCDE	GCA_016481245.1	2	other	United States of America	Northern America	abaF=COMPLETE,amvA=COMPLETE,ant(3'')-IIa=COMPLETE,aph(3'')-Ib=COMPLETE,aph(3')-Ia=COMPLETE,aph(6)-Id=COMPLETE,armA=COMPLETE,blaADC-73=COMPLETE,blaOXA-23=COMPLETE,blaOXA-66=COMPLETE,blaTEM-1=COMPLETE,ftsI_A515V=POINT,gyrA_S81L=POINT,mph(E)=COMPLETE,msr(E)=COMPLETE,parC_S84L=POINT,tet(B)=COMPLETE	17
ab00812	SspBCDE	SspBCDE	GCA_016481365.1	2	sputum	United States of America	Northern America	abaF=COMPLETE,amvA=COMPLETE,ant(3'')-IIa=PARTIAL_END_OF_CONTIG,blaADC-33=COMPLETE,blaOXA-23=COMPLETE,blaOXA-82=COMPLETE,gyrA_S81L=POINT,parC_S84L=POINT,sul1=COMPLETE	9
ab00813	Gao_Qat,SspBCDE	Gao_Qat,SspBCDE	GCA_016481385.1	2	Wound/Abscess	United States of America	Northern America	abaF=COMPLETE,amvA=COMPLETE,ant(3'')-IIa=COMPLETE,aph(3'')-Ib=COMPLETE,aph(6)-Id=COMPLETE,armA=COMPLETE,blaADC-73=COMPLETE,blaOXA-23=COMPLETE,blaOXA-66=COMPLETE,ftsI_A515V=POINT,gyrA_S81L=POINT,mph(E)=COMPLETE,msr(E)=COMPLETE,parC_S84L=POINT,tet(B)=COMPLETE	15
ab00814	Gao_Qat,SspBCDE	Gao_Qat,SspBCDE	GCA_016481405.1	2	urine	United States of America	Northern America	abaF=COMPLETE,amvA=COMPLETE,ant(3'')-IIa=COMPLETE,aph(3'')-Ib=COMPLETE,aph(3')-Ia=COMPLETE,aph(6)-Id=COMPLETE,armA=COMPLETE,blaADC-73=COMPLETE,blaOXA-23=COMPLETE,blaOXA-66=COMPLETE,blaTEM-1=COMPLETE,ftsI_A515V=POINT,gyrA_S81L=POINT,mph(E)=COMPLETE,msr(E)=COMPLETE,parC_S84L=POINT,tet(B)=COMPLETE	17
ab00815	Gao_Qat,SspBCDE	Gao_Qat,SspBCDE	GCA_016481425.1	2	blood	United States of America	Northern America	abaF=COMPLETE,amvA=COMPLETE,ant(3'')-IIa=COMPLETE,aph(3'')-Ib=COMPLETE,aph(3')-Ia=COMPLETE,aph(6)-Id=COMPLETE,armA=COMPLETE,blaADC-73=COMPLETE,blaOXA-23=COMPLETE,blaOXA-66=COMPLETE,blaTEM-1=COMPLETE,ftsI_A515V=POINT,gyrA_S81L=POINT,mph(E)=COMPLETE,msr(E)=COMPLETE,parC_S84L=POINT,tet(B)=COMPLETE	17
ab00816	PD-T4-5,PD-T7-5,SspBCDE	PD-T4-5,PD-T7-5,SspBCDE	GCA_016481445.1	2	Wound/Abscess	United States of America	Northern America	aac(6')-Ib'=COMPLETE,aac(6')-Ib'=PARTIAL_END_OF_CONTIG,aadA1=COMPLETE,abaF=COMPLETE,adeC=COMPLETE,amvA=COMPLETE,ant(3'')-IIa=COMPLETE,aph(3'')-Ib=COMPLETE,aph(3')-Ia=COMPLETE,aph(6)-Id=COMPLETE,blaADC-30=COMPLETE,blaOXA-235=COMPLETE,blaOXA-66=COMPLETE,catB8=COMPLETE,gyrA_S81L=POINT,parC_S84L=POINT,sul2=COMPLETE,tet(B)=COMPLETE	18
ab00817	PD-T4-5,PD-T7-5,SspBCDE	PD-T4-5,PD-T7-5,SspBCDE	GCA_016481565.1	2	sputum	United States of America	Northern America	aac(6')-Ib'=COMPLETE,aadA1=COMPLETE,abaF=COMPLETE,adeC=COMPLETE,amvA=COMPLETE,ant(3'')-IIa=COMPLETE,aph(3'')-Ib=COMPLETE,aph(3')-Ia=COMPLETE,aph(6)-Id=COMPLETE,armA=COMPLETE,blaADC-73=COMPLETE,blaOXA-66=COMPLETE,blaOXA-72=COMPLETE,blaTEM-1=COMPLETE,catB8=COMPLETE,gyrA_S81L=POINT,parC_S84L=POINT,sul1=COMPLETE,tet(B)=COMPLETE	19
ab00818	CBASS,NLR,R-M,RosmerTA,SEFIR	CBASS_I,NLR_like_bNACHT01,R-M_Type_I,R-M_Type_IV,RosmerTA,SEFIR	GCA_016481575.1	1091	blood	United States of America	Northern America	aadA2=COMPLETE,abaF=COMPLETE,adeC=COMPLETE,amvA=COMPLETE,ant(2'')-Ia=COMPLETE,ant(3'')-IIa=COMPLETE,aph(3')-Ia=COMPLETE,blaADC=COMPLETE,blaOXA-223=COMPLETE,blaOXA-24=COMPLETE,gyrA_S81L=POINT,parC_S84L=POINT,sul1=COMPLETE	13
ab00819	R-M	R-M_Type_I	GCA_016481585.1	499	sputum	United States of America	Northern America	aadA2=COMPLETE,abaF=COMPLETE,amvA=COMPLETE,ant(2'')-Ia=COMPLETE,ant(3'')-IIa=COMPLETE,blaADC-222=COMPLETE,blaCARB-2=COMPLETE,blaOXA-23=COMPLETE,blaOXA-95=COMPLETE,catB11=COMPLETE,catB3=COMPLETE,cmlA1=COMPLETE,dfrA19=COMPLETE,gyrA_S81L=POINT,mph(E)=PARTIAL,mph(E)=PARTIAL_END_OF_CONTIG,msr(E)=COMPLETE,parC_S84L=POINT,sul1=COMPLETE	19
ab00820	Gao_Qat,SspBCDE	Gao_Qat,SspBCDE	GCA_016481625.1	2	blood	United States of America	Northern America	abaF=COMPLETE,amvA=COMPLETE,ant(3'')-IIa=COMPLETE,aph(3'')-Ib=COMPLETE,aph(3')-Ia=COMPLETE,aph(6)-Id=COMPLETE,armA=COMPLETE,blaADC-73=COMPLETE,blaOXA-23=COMPLETE,blaOXA-66=COMPLETE,blaTEM-1=COMPLETE,ftsI_A515V=POINT,gyrA_S81L=POINT,mph(E)=COMPLETE,msr(E)=COMPLETE,parC_S84L=POINT,tet(B)=COMPLETE	17
ab00821	R-M	R-M_Type_I	GCA_016481645.1	499	urine	United States of America	Northern America	aadA2=COMPLETE,abaF=COMPLETE,amvA=COMPLETE,ant(2'')-Ia=COMPLETE,ant(3'')-IIa=COMPLETE,blaADC-222=COMPLETE,blaCARB-2=COMPLETE,blaOXA-23=COMPLETE,blaOXA-95=COMPLETE,catB11=COMPLETE,catB3=COMPLETE,cmlA1=COMPLETE,dfrA19=COMPLETE,gyrA_S81L=POINT,mph(E)=PARTIAL,mph(E)=PARTIAL_END_OF_CONTIG,msr(E)=COMPLETE,parC_S84L=POINT,sul1=COMPLETE	19
ab00822	Gao_Qat,SspBCDE	Gao_Qat,SspBCDE	GCA_016481745.1	2	sputum	United States of America	Northern America	abaF=COMPLETE,amvA=COMPLETE,ant(3'')-IIa=COMPLETE,aph(3'')-Ib=COMPLETE,aph(3')-Ia=COMPLETE,aph(6)-Id=COMPLETE,armA=COMPLETE,blaADC-73=COMPLETE,blaOXA-23=COMPLETE,blaOXA-66=COMPLETE,blaTEM-1=COMPLETE,ftsI_A515V=POINT,gyrA_S81L=POINT,mph(E)=COMPLETE,msr(E)=COMPLETE,parC_S84L=POINT,tet(B)=COMPLETE	17
ab00823	Gao_Qat,SspBCDE	Gao_Qat,SspBCDE	GCA_016481785.1	2	blood	United States of America	Northern America	abaF=COMPLETE,amvA=COMPLETE,ant(3'')-IIa=COMPLETE,aph(3'')-Ib=COMPLETE,aph(3')-Ia=COMPLETE,aph(6)-Id=COMPLETE,armA=COMPLETE,blaADC-73=COMPLETE,blaOXA-23=COMPLETE,blaOXA-66=COMPLETE,blaTEM-1=COMPLETE,ftsI_A515V=POINT,gyrA_S81L=POINT,mph(E)=COMPLETE,msr(E)=COMPLETE,parC_S84L=POINT,tet(B)=COMPLETE	17
ab00824	Gao_Qat,SspBCDE	Gao_Qat,SspBCDE	GCA_016482455.1	2	blood	United States of America	Northern America	abaF=COMPLETE,amvA=COMPLETE,ant(3'')-IIa=COMPLETE,aph(3'')-Ib=COMPLETE,aph(3')-Ia=COMPLETE,aph(6)-Id=COMPLETE,armA=COMPLETE,blaADC-73=COMPLETE,blaOXA-23=COMPLETE,blaOXA-66=COMPLETE,blaTEM-1=COMPLETE,ftsI_A515V=POINT,gyrA_S81L=POINT,mph(E)=COMPLETE,msr(E)=COMPLETE,parC_S84L=POINT,tet(B)=COMPLETE	17
ab00825	Gao_Qat,SspBCDE	Gao_Qat,SspBCDE	GCA_016482475.1	2	blood	United States of America	Northern America	abaF=COMPLETE,amvA=COMPLETE,ant(3'')-IIa=COMPLETE,aph(3'')-Ib=COMPLETE,aph(3')-Ia=COMPLETE,aph(6)-Id=COMPLETE,armA=COMPLETE,blaADC-73=COMPLETE,blaOXA-23=COMPLETE,blaOXA-66=COMPLETE,blaTEM-1=COMPLETE,ftsI_A515V=POINT,gyrA_S81L=POINT,mph(E)=COMPLETE,msr(E)=COMPLETE,parC_S84L=POINT,tet(B)=COMPLETE	17
ab00826	Gao_Qat,SspBCDE	Gao_Qat,SspBCDE	GCA_016482505.1	2	other	United States of America	Northern America	abaF=COMPLETE,amvA=COMPLETE,ant(3'')-IIa=COMPLETE,aph(3'')-Ib=COMPLETE,aph(3')-Ia=COMPLETE,aph(6)-Id=COMPLETE,armA=COMPLETE,blaADC-73=COMPLETE,blaOXA-23=COMPLETE,blaOXA-66=COMPLETE,blaTEM-1=COMPLETE,ftsI_A515V=POINT,gyrA_S81L=POINT,mph(E)=COMPLETE,msr(E)=COMPLETE,parC_S84L=POINT,tet(B)=COMPLETE	17
ab00827	Gao_Qat,SspBCDE	Gao_Qat,SspBCDE	GCA_016482555.1	2	blood	United States of America	Northern America	abaF=COMPLETE,amvA=COMPLETE,ant(3'')-IIa=COMPLETE,aph(3'')-Ib=COMPLETE,aph(3')-Ia=COMPLETE,aph(6)-Id=COMPLETE,armA=COMPLETE,blaADC-73=COMPLETE,blaOXA-23=COMPLETE,blaOXA-66=COMPLETE,blaTEM-1=COMPLETE,ftsI_A515V=POINT,gyrA_S81L=POINT,mph(E)=COMPLETE,msr(E)=COMPLETE,parC_S84L=POINT,tet(B)=COMPLETE	17
ab00828	R-M	R-M_Type_I	GCA_016482595.1	499	sputum	United States of America	Northern America	abaF=COMPLETE,amvA=COMPLETE,ant(2'')-Ia=COMPLETE,ant(3'')-IIa=COMPLETE,blaADC-222=COMPLETE,blaOXA-23=COMPLETE,blaOXA-95=COMPLETE,catB3=COMPLETE,gyrA_S81L=POINT,mph(E)=PARTIAL,mph(E)=PARTIAL_END_OF_CONTIG,msr(E)=COMPLETE,parC_S84L=POINT,sul1=COMPLETE	14
ab00829	Gao_Qat,SspBCDE	Gao_Qat,SspBCDE	GCA_016482625.1	2	blood	United States of America	Northern America	abaF=COMPLETE,amvA=COMPLETE,ant(3'')-IIa=COMPLETE,aph(3'')-Ib=COMPLETE,aph(3')-Ia=COMPLETE,aph(6)-Id=COMPLETE,armA=COMPLETE,blaADC-73=COMPLETE,blaOXA-23=COMPLETE,blaOXA-66=COMPLETE,blaTEM-1=COMPLETE,ftsI_A515V=POINT,gyrA_S81L=POINT,mph(E)=COMPLETE,msr(E)=COMPLETE,parC_S84L=POINT,tet(B)=COMPLETE	17
ab00830	Gao_Qat,SspBCDE	Gao_Qat,SspBCDE	GCA_016482665.1	2	urine	United States of America	Northern America	abaF=COMPLETE,amvA=COMPLETE,ant(3'')-IIa=COMPLETE,aph(3'')-Ib=COMPLETE,aph(3')-Ia=COMPLETE,aph(6)-Id=COMPLETE,armA=COMPLETE,blaADC-73=COMPLETE,blaOXA-23=COMPLETE,blaOXA-66=COMPLETE,blaTEM-1=COMPLETE,ftsI_A515V=POINT,gyrA_S81L=POINT,mph(E)=COMPLETE,msr(E)=COMPLETE,parC_S84L=POINT,tet(B)=COMPLETE	17
ab00831	Gao_Qat,SspBCDE	Gao_Qat,SspBCDE	GCA_016482715.1	2	sputum	United States of America	Northern America	abaF=COMPLETE,amvA=COMPLETE,ant(3'')-IIa=COMPLETE,aph(3'')-Ib=COMPLETE,aph(3')-Ia=COMPLETE,aph(6)-Id=COMPLETE,armA=COMPLETE,blaADC-73=COMPLETE,blaOXA-23=COMPLETE,blaOXA-66=COMPLETE,blaTEM-1=COMPLETE,ftsI_A515V=POINT,gyrA_S81L=POINT,mph(E)=COMPLETE,msr(E)=COMPLETE,parC_S84L=POINT,tet(B)=COMPLETE	17
ab00832	Gao_Qat,SspBCDE	Gao_Qat,SspBCDE	GCA_016482735.1	2	sputum	United States of America	Northern America	abaF=COMPLETE,amvA=COMPLETE,ant(3'')-IIa=COMPLETE,aph(3'')-Ib=COMPLETE,aph(3')-Ia=COMPLETE,aph(6)-Id=COMPLETE,armA=COMPLETE,blaADC-73=COMPLETE,blaOXA-23=COMPLETE,blaOXA-66=COMPLETE,blaTEM-1=COMPLETE,ftsI_A515V=POINT,gyrA_S81L=POINT,mph(E)=COMPLETE,msr(E)=COMPLETE,parC_S84L=POINT,tet(B)=COMPLETE	17
ab00833	Gao_Qat,SspBCDE	Gao_Qat,SspBCDE	GCA_016482765.1	2	Tracheal Aspirate/Wash	United States of America	Northern America	abaF=COMPLETE,amvA=COMPLETE,ant(3'')-IIa=COMPLETE,aph(3'')-Ib=COMPLETE,aph(3')-Ia=COMPLETE,aph(6)-Id=COMPLETE,armA=COMPLETE,blaADC-73=COMPLETE,blaOXA-23=COMPLETE,blaOXA-66=COMPLETE,blaTEM-1=COMPLETE,ftsI_A515V=POINT,gyrA_S81L=POINT,mph(E)=COMPLETE,msr(E)=COMPLETE,parC_S84L=POINT,tet(B)=COMPLETE	17
ab00834	Gao_Qat,SspBCDE	Gao_Qat,SspBCDE	GCA_016482795.1	2	blood	United States of America	Northern America	abaF=COMPLETE,amvA=COMPLETE,ant(3'')-IIa=COMPLETE,aph(3'')-Ib=COMPLETE,aph(3')-Ia=COMPLETE,aph(6)-Id=COMPLETE,armA=COMPLETE,blaADC-73=COMPLETE,blaOXA-23=COMPLETE,blaOXA-66=COMPLETE,blaTEM-1=COMPLETE,ftsI_A515V=POINT,gyrA_S81L=POINT,mph(E)=COMPLETE,msr(E)=COMPLETE,parC_S84L=POINT,tet(B)=COMPLETE	17
ab00835	Gao_Qat,SspBCDE	Gao_Qat,SspBCDE	GCA_016482835.1	2	sputum	United States of America	Northern America	abaF=COMPLETE,amvA=COMPLETE,ant(3'')-IIa=COMPLETE,aph(3'')-Ib=COMPLETE,aph(3')-Ia=COMPLETE,aph(6)-Id=COMPLETE,armA=COMPLETE,blaADC-73=COMPLETE,blaOXA-23=COMPLETE,blaOXA-66=COMPLETE,blaTEM-1=COMPLETE,ftsI_A515V=POINT,gyrA_S81L=POINT,mph(E)=COMPLETE,msr(E)=COMPLETE,parC_S84L=POINT,tet(B)=COMPLETE	17
ab00836	RosmerTA,SspBCDE	RosmerTA,SspBCDE	GCA_016482875.1	2	other	United States of America	Northern America	aac(3)-Ia=COMPLETE,aacA16=COMPLETE,abaF=COMPLETE,adeC=COMPLETE,amvA=COMPLETE,ant(3'')-IIa=COMPLETE,aph(3'')-Ib=COMPLETE,aph(6)-Id=COMPLETE,blaADC-30=COMPLETE,blaOXA-66=COMPLETE,blaOXA-72=COMPLETE,gyrA_S81L=POINT,mph(E)=COMPLETE,parC_E88K=POINT,tet(B)=COMPLETE	15
ab00837	R-M,Septu	R-M_Type_I,Septu	GCA_016482925.1	499	urine	United States of America	Northern America	aac(6')-Ian=COMPLETE,abaF=COMPLETE,amvA=COMPLETE,ant(3'')-IIa=COMPLETE,aph(3'')-Ib=COMPLETE,aph(6)-Id=COMPLETE,blaADC-222=COMPLETE,blaOXA-23=COMPLETE,blaOXA-95=COMPLETE,cml=HMM,gyrA_S81L=POINT,mph(E)=COMPLETE,msr(E)=COMPLETE,parC_S84L=POINT,sul2=COMPLETE,tet(B)=COMPLETE	16
ab00838	PD-T4-5,PD-T7-5,SspBCDE	PD-T4-5,PD-T7-5,SspBCDE	GCA_016482965.1	2	swab	United States of America	Northern America	abaF=COMPLETE,adeC=COMPLETE,amvA=COMPLETE,ant(3'')-IIa=COMPLETE,aph(3'')-Ib=COMPLETE,aph(6)-Id=COMPLETE,blaADC-30=COMPLETE,blaOXA-23=COMPLETE,blaOXA-66=COMPLETE,gyrA_S81L=POINT,parC_S84L=POINT,tet(B)=COMPLETE	12
ab00839	Gao_Qat,SspBCDE	Gao_Qat,SspBCDE	GCA_016482995.1	2	urine	United States of America	Northern America	abaF=COMPLETE,amvA=COMPLETE,ant(3'')-IIa=COMPLETE,aph(3'')-Ib=COMPLETE,aph(3')-Ia=COMPLETE,aph(6)-Id=COMPLETE,armA=COMPLETE,blaADC-73=COMPLETE,blaOXA-23=COMPLETE,blaOXA-66=COMPLETE,blaTEM-1=COMPLETE,ftsI_A515V=POINT,gyrA_S81L=POINT,mph(E)=COMPLETE,msr(E)=COMPLETE,parC_S84L=POINT,tet(B)=COMPLETE	17
ab00840	CBASS,Gao_Qat,NLR,R-M,RosmerTA,SEFIR	CBASS_I,Gao_Qat,NLR_like_bNACHT01,R-M_Type_I,R-M_Type_IV,RosmerTA,SEFIR	GCA_016483035.1	1091	sputum	United States of America	Northern America	abaF=COMPLETE,adeC=COMPLETE,amvA=COMPLETE,ant(3'')-IIa=COMPLETE,aph(3'')-Ib=COMPLETE,aph(3')-Ia=COMPLETE,aph(6)-Id=COMPLETE,blaADC-25=COMPLETE,blaOXA-223=COMPLETE,blaOXA-24=COMPLETE,gyrA_S81L=POINT,parC_S84L=POINT,tet(B)=COMPLETE	13
ab00841	RosmerTA,SspBCDE	RosmerTA,SspBCDE	GCA_016483045.1	2	other	United States of America	Northern America	aac(3)-Ia=COMPLETE,aacA16=COMPLETE,abaF=COMPLETE,adeC=COMPLETE,amvA=COMPLETE,ant(3'')-IIa=COMPLETE,aph(3'')-Ib=COMPLETE,aph(6)-Id=COMPLETE,blaADC-30=COMPLETE,blaOXA-66=COMPLETE,blaOXA-72=COMPLETE,gyrA_S81L=POINT,mph(E)=COMPLETE,parC_E88K=POINT,tet(B)=COMPLETE	15
ab00842	SspBCDE	SspBCDE	GCA_016483145.1	2	Wound/Abscess	United States of America	Northern America	abaF=COMPLETE,amvA=COMPLETE,ant(3'')-IIa=PARTIAL_END_OF_CONTIG,blaADC-33=COMPLETE,blaOXA-23=COMPLETE,blaOXA-82=COMPLETE,gyrA_S81L=POINT,parC_S84L=POINT	8
ab00843	Gao_Qat,SspBCDE	Gao_Qat,SspBCDE	GCA_016483225.1	2	urine	United States of America	Northern America	abaF=COMPLETE,amvA=COMPLETE,ant(3'')-IIa=COMPLETE,aph(3'')-Ib=COMPLETE,aph(6)-Id=COMPLETE,armA=COMPLETE,blaADC-73=COMPLETE,blaOXA-23=COMPLETE,blaOXA-66=COMPLETE,blaTEM-1=COMPLETE,ftsI_A515V=POINT,gyrA_S81L=POINT,mph(E)=COMPLETE,msr(E)=COMPLETE,parC_S84L=POINT,tet(B)=COMPLETE	16
ab00844	PD-T4-5,PD-T7-5,SspBCDE	PD-T4-5,PD-T7-5,SspBCDE	GCA_016483805.1	2	Tracheal Aspirate/Wash	United States of America	Northern America	aac(6')-Ib'=COMPLETE,aadA1=COMPLETE,abaF=COMPLETE,adeC=COMPLETE,amvA=COMPLETE,ant(3'')-IIa=COMPLETE,aph(3'')-Ib=COMPLETE,aph(3')-Ia=COMPLETE,aph(6)-Id=COMPLETE,armA=COMPLETE,blaADC-56=COMPLETE,blaOXA-83=COMPLETE,catB8=COMPLETE,gyrA_S81L=POINT,mph(E)=COMPLETE,msr(E)=COMPLETE,parC_S84L=POINT,sul1=COMPLETE,sul2=COMPLETE,tet(B)=COMPLETE	20
ab00845	PD-T4-5,PD-T7-5,SspBCDE	PD-T4-5,PD-T7-5,SspBCDE	GCA_016483825.1	2	Wound/Abscess	United States of America	Northern America	aac(6')-Ib'=COMPLETE,aadA1=PARTIAL,aadA1=PARTIAL_END_OF_CONTIG,abaF=COMPLETE,adeC=COMPLETE,amvA=COMPLETE,ant(3'')-IIa=COMPLETE,aph(3'')-Ib=COMPLETE,aph(3')-Ia=COMPLETE,aph(6)-Id=COMPLETE,blaADC-30=COMPLETE,blaOXA-235=COMPLETE,blaOXA-66=COMPLETE,catB8=COMPLETE,gyrA_S81L=POINT,parC_S84L=POINT,sul2=COMPLETE,tet(B)=COMPLETE	18
ab00846	Gao_Qat,SspBCDE	Gao_Qat,SspBCDE	GCA_016483855.1	2	other	United States of America	Northern America	abaF=COMPLETE,amvA=COMPLETE,ant(3'')-IIa=COMPLETE,aph(3'')-Ib=COMPLETE,aph(6)-Id=COMPLETE,armA=COMPLETE,blaADC-73=COMPLETE,blaOXA-23=COMPLETE,blaOXA-66=COMPLETE,ftsI_A515V=POINT,gyrA_S81L=POINT,mph(E)=COMPLETE,msr(E)=COMPLETE,parC_S84L=POINT,tet(B)=COMPLETE	15
ab00847	PD-T4-5,PD-T7-5,SspBCDE	PD-T4-5,PD-T7-5,SspBCDE	GCA_016483875.1	2	sputum	United States of America	Northern America	abaF=COMPLETE,adeC=COMPLETE,amvA=COMPLETE,ant(3'')-IIa=COMPLETE,aph(3'')-Ib=COMPLETE,aph(6)-Id=COMPLETE,blaADC-30=COMPLETE,blaOXA-235=COMPLETE,blaOXA-66=COMPLETE,gyrA_S81L=POINT,parC_S84L=POINT,sul2=COMPLETE,tet(B)=COMPLETE	13
ab00848	R-M,RosmerTA	R-M_Type_I,RosmerTA	GCA_016483895.1	499	urine	United States of America	Northern America	amvA=COMPLETE,ant(3'')-IIa=COMPLETE,aph(3'')-Ib=COMPLETE,aph(6)-Id=COMPLETE,blaADC-222=COMPLETE,blaOXA-23=COMPLETE,blaOXA-95=COMPLETE,gyrA_S81L=POINT,parC_S84L=POINT,tet(B)=COMPLETE	10
ab00849	R-M,RosmerTA	R-M_Type_I,RosmerTA	GCA_016484015.1	499	sputum	United States of America	Northern America	abaF=COMPLETE,amvA=COMPLETE,ant(3'')-IIa=COMPLETE,aph(3'')-Ib=COMPLETE,aph(6)-Id=COMPLETE,blaADC-222=COMPLETE,blaOXA-23=COMPLETE,blaOXA-95=COMPLETE,gyrA_S81L=POINT,parC_S84L=POINT,tet(B)=COMPLETE	11
ab00850	R-M,RosmerTA	R-M_Type_I,RosmerTA	GCA_016484085.1	499	Wound/Abscess	United States of America	Northern America	abaF=COMPLETE,amvA=COMPLETE,ant(3'')-IIa=COMPLETE,aph(3'')-Ib=COMPLETE,aph(6)-Id=COMPLETE,blaADC-222=COMPLETE,blaOXA-23=COMPLETE,blaOXA-95=COMPLETE,gyrA_S81L=POINT,parC_S84L=POINT,tet(B)=COMPLETE	11
ab00851	Gao_Qat,SspBCDE	Gao_Qat,SspBCDE	GCA_016484105.1	2	urine	United States of America	Northern America	abaF=COMPLETE,amvA=COMPLETE,ant(3'')-IIa=COMPLETE,aph(3'')-Ib=COMPLETE,aph(6)-Id=COMPLETE,armA=COMPLETE,blaADC-73=COMPLETE,blaOXA-23=COMPLETE,blaOXA-66=COMPLETE,blaTEM-1=COMPLETE,ftsI_A515V=POINT,gyrA_S81L=POINT,mph(E)=COMPLETE,msr(E)=COMPLETE,parC_S84L=POINT,sul2=COMPLETE,tet(B)=COMPLETE	17
ab00852	Gao_Qat,SspBCDE	Gao_Qat,SspBCDE	GCA_016484155.1	2	Wound/Abscess	United States of America	Northern America	abaF=COMPLETE,amvA=COMPLETE,ant(3'')-IIa=COMPLETE,aph(3'')-Ib=COMPLETE,aph(3')-Ia=COMPLETE,aph(6)-Id=COMPLETE,armA=COMPLETE,blaADC-73=COMPLETE,blaOXA-23=COMPLETE,blaOXA-66=COMPLETE,ftsI_A515V=POINT,gyrA_S81L=POINT,mph(E)=COMPLETE,msr(E)=COMPLETE,parC_S84L=POINT,tet(B)=COMPLETE	16
ab00853	R-M	R-M_Type_I	GCA_016484195.1	499	sputum	United States of America	Northern America	aadA2=COMPLETE,abaF=COMPLETE,amvA=COMPLETE,ant(2'')-Ia=COMPLETE,ant(3'')-IIa=COMPLETE,blaADC-222=COMPLETE,blaCARB-2=COMPLETE,blaOXA-23=COMPLETE,blaOXA-95=COMPLETE,catB11=COMPLETE,catB3=COMPLETE,cmlA1=COMPLETE,dfrA19=COMPLETE,gyrA_S81L=POINT,mph(E)=PARTIAL,mph(E)=PARTIAL_END_OF_CONTIG,msr(E)=COMPLETE,parC_S84L=POINT,sul1=COMPLETE	19
ab00854	PD-T4-5,PD-T7-5,SspBCDE	PD-T4-5,PD-T7-5,SspBCDE	GCA_016484225.1	2	other	United States of America	Northern America	abaF=COMPLETE,adeC=COMPLETE,amvA=COMPLETE,ant(3'')-IIa=COMPLETE,aph(3'')-Ib=COMPLETE,aph(6)-Id=COMPLETE,blaADC-30=COMPLETE,blaOXA-235=COMPLETE,blaOXA-66=COMPLETE,gyrA_S81L=POINT,parC_S84L=POINT,sul2=COMPLETE,tet(B)=COMPLETE	13
ab00855	R-M	R-M_Type_I	GCA_016484245.1	499	other	United States of America	Northern America	aadA2=COMPLETE,abaF=COMPLETE,amvA=COMPLETE,ant(2'')-Ia=COMPLETE,ant(3'')-IIa=COMPLETE,blaADC-222=COMPLETE,blaCARB-2=COMPLETE,blaOXA-23=COMPLETE,blaOXA-95=COMPLETE,catB11=COMPLETE,catB3=COMPLETE,cmlA1=COMPLETE,dfrA19=COMPLETE,gyrA_S81L=POINT,mph(E)=PARTIAL,mph(E)=PARTIAL_END_OF_CONTIG,msr(E)=COMPLETE,parC_S84L=POINT,sul1=COMPLETE	19
ab00856	SspBCDE	SspBCDE	GCA_016484265.1	2	Wound/Abscess	United States of America	Northern America	abaF=COMPLETE,amvA=COMPLETE,ant(3'')-IIa=PARTIAL_END_OF_CONTIG,aph(3')-VIa=COMPLETE,blaADC-33=COMPLETE,blaOXA-23=COMPLETE,blaOXA-82=COMPLETE,gyrA_S81L=POINT,parC_S84L=POINT	9
ab00857	R-M	R-M_Type_I	GCA_016484325.1	499	sputum	United States of America	Northern America	abaF=COMPLETE,amvA=COMPLETE,ant(2'')-Ia=COMPLETE,ant(3'')-IIa=COMPLETE,blaADC-222=COMPLETE,blaOXA-23=COMPLETE,blaOXA-95=COMPLETE,catB3=COMPLETE,gyrA_S81L=POINT,mph(E)=PARTIAL,mph(E)=PARTIAL_END_OF_CONTIG,msr(E)=COMPLETE,parC_S84L=POINT,sul1=COMPLETE	14
ab00858	RosmerTA,SspBCDE	RosmerTA,SspBCDE	GCA_016484385.1	2	Wound/Abscess	United States of America	Northern America	aac(3)-Ia=COMPLETE,aacA16=COMPLETE,abaF=COMPLETE,adeC=COMPLETE,amvA=COMPLETE,ant(3'')-IIa=COMPLETE,aph(3'')-Ib=COMPLETE,aph(6)-Id=COMPLETE,blaADC-30=COMPLETE,blaOXA-66=COMPLETE,blaOXA-72=COMPLETE,gyrA_S81L=POINT,mph(E)=COMPLETE,parC_E88K=POINT,tet(B)=COMPLETE	15
ab00859	RosmerTA,SspBCDE	RosmerTA,SspBCDE	GCA_016484405.1	2	sputum	United States of America	Northern America	aac(3)-Ia=COMPLETE,aacA16=COMPLETE,abaF=COMPLETE,adeC=COMPLETE,amvA=COMPLETE,ant(3'')-IIa=COMPLETE,aph(3'')-Ib=COMPLETE,aph(6)-Id=COMPLETE,blaADC-30=COMPLETE,blaOXA-66=COMPLETE,blaOXA-72=COMPLETE,blaOXA=COMPLETE,gyrA_S81L=POINT,mph(E)=COMPLETE,parC_E88K=POINT,tet(B)=COMPLETE	16
ab00860	RosmerTA,SspBCDE	RosmerTA,SspBCDE	GCA_016484465.1	2	Wound/Abscess	United States of America	Northern America	aac(3)-Ia=COMPLETE,aacA16=COMPLETE,abaF=COMPLETE,adeC=COMPLETE,amvA=COMPLETE,ant(3'')-IIa=COMPLETE,aph(3'')-Ib=COMPLETE,aph(6)-Id=COMPLETE,blaADC-30=COMPLETE,blaOXA-66=COMPLETE,blaOXA-72=COMPLETE,gyrA_S81L=POINT,mph(E)=COMPLETE,parC_E88K=POINT,tet(B)=COMPLETE	15
ab00861	Gao_Qat,SspBCDE	Gao_Qat,SspBCDE	GCA_016484515.1	2	urine	United States of America	Northern America	abaF=COMPLETE,amvA=COMPLETE,ant(3'')-IIa=COMPLETE,aph(3'')-Ib=COMPLETE,aph(3')-Ia=COMPLETE,aph(6)-Id=COMPLETE,armA=COMPLETE,blaADC-73=COMPLETE,blaOXA-23=COMPLETE,blaOXA-66=COMPLETE,blaTEM-1=COMPLETE,ftsI_A515V=POINT,gyrA_S81L=POINT,mph(E)=COMPLETE,msr(E)=COMPLETE,parC_S84L=POINT,sul2=COMPLETE	17
ab00862	R-M	R-M_Type_I	GCA_016484535.1	499	Wound/Abscess	United States of America	Northern America	aac(6')-Ian=COMPLETE,abaF=COMPLETE,amvA=COMPLETE,ant(3'')-IIa=COMPLETE,aph(3'')-Ib=COMPLETE,aph(6)-Id=COMPLETE,blaADC-222=COMPLETE,blaOXA-23=COMPLETE,blaOXA-95=COMPLETE,cml=HMM,gyrA_S81L=POINT,mph(E)=COMPLETE,msr(E)=COMPLETE,parC_S84L=POINT,sul2=COMPLETE,tet(B)=COMPLETE	16
ab00863	R-M	R-M_Type_I	GCA_016484545.1	499	Wound/Abscess	United States of America	Northern America	aac(6')-Ian=COMPLETE,abaF=COMPLETE,amvA=COMPLETE,ant(3'')-IIa=COMPLETE,aph(3'')-Ib=COMPLETE,aph(6)-Id=COMPLETE,blaADC-222=COMPLETE,blaOXA-23=COMPLETE,blaOXA-95=COMPLETE,cml=HMM,gyrA_S81L=POINT,mph(E)=COMPLETE,msr(E)=COMPLETE,parC_S84L=POINT,sul2=COMPLETE,tet(B)=COMPLETE	16
ab00864	AbiH,AbiU,CBASS,dGTPase,R-M	AbiH,AbiU,CBASS_II,dGTPase,R-M_Type_I,R-M_Type_II	GCA_016484585.1	78	sputum	United States of America	Northern America	aac(6')-Ian=COMPLETE,abaF=COMPLETE,amvA=COMPLETE,ant(2'')-Ia=COMPLETE,ant(3'')-IIa=COMPLETE,aph(3')-Ia=COMPLETE,blaADC-152=COMPLETE,blaCARB-16=COMPLETE,blaOXA=COMPLETE,gyrA_S81L=POINT,parC_S84L=POINT,sul2=COMPLETE	12
ab00865	RosmerTA,SspBCDE	RosmerTA,SspBCDE	GCA_016484605.1	2	sputum	United States of America	Northern America	aac(3)-Ia=COMPLETE,aacA16=COMPLETE,abaF=COMPLETE,adeC=COMPLETE,amvA=COMPLETE,ant(3'')-IIa=COMPLETE,aph(3'')-Ib=COMPLETE,aph(6)-Id=COMPLETE,blaADC-30=COMPLETE,blaOXA-66=COMPLETE,blaOXA-72=COMPLETE,gyrA_S81L=POINT,mph(E)=COMPLETE,parC_E88K=POINT,tet(B)=COMPLETE	15
ab00866	RosmerTA,SspBCDE	RosmerTA,SspBCDE	GCA_016484625.1	2	urine	United States of America	Northern America	aac(3)-Ia=COMPLETE,aacA16=COMPLETE,aadA5=COMPLETE,abaF=COMPLETE,adeC=COMPLETE,amvA=COMPLETE,ant(3'')-IIa=COMPLETE,aph(3'')-Ib=COMPLETE,aph(6)-Id=COMPLETE,blaADC-30=COMPLETE,blaOXA-66=COMPLETE,blaOXA-72=COMPLETE,blaOXA=COMPLETE,dfrA17=COMPLETE,gyrA_S81L=POINT,parC_E88K=POINT,sul1=PARTIAL_END_OF_CONTIG,sul2=COMPLETE,tet(B)=COMPLETE	19
ab00867	SspBCDE	SspBCDE	GCA_016484645.1	2	Wound/Abscess	United States of America	Northern America	abaF=COMPLETE,amvA=COMPLETE,ant(3'')-IIa=PARTIAL_END_OF_CONTIG,blaADC-33=COMPLETE,blaOXA-23=COMPLETE,blaOXA-82=COMPLETE,gyrA_S81L=POINT,parC_S84L=POINT,sul1=COMPLETE	9
ab00868	R-M,RosmerTA	R-M_Type_I,RosmerTA	GCA_016484665.1	499	other	United States of America	Northern America	abaF=COMPLETE,amvA=COMPLETE,ant(3'')-IIa=COMPLETE,aph(3'')-Ib=COMPLETE,aph(6)-Id=COMPLETE,blaADC-222=COMPLETE,blaOXA-23=COMPLETE,blaOXA-95=COMPLETE,gyrA_S81L=POINT,parC_S84L=POINT,tet(B)=COMPLETE	11
ab00869	Gao_Qat,SspBCDE	Gao_Qat,SspBCDE	GCA_016484685.1	2	other	United States of America	Northern America	abaF=COMPLETE,amvA=COMPLETE,ant(3'')-IIa=COMPLETE,aph(3'')-Ib=COMPLETE,aph(3')-Ia=COMPLETE,aph(6)-Id=COMPLETE,armA=COMPLETE,blaADC-73=COMPLETE,blaOXA-23=COMPLETE,blaOXA-66=COMPLETE,blaTEM-1=COMPLETE,ftsI_A515V=POINT,gyrA_S81L=POINT,mph(E)=COMPLETE,msr(E)=COMPLETE,parC_S84L=POINT,sul2=COMPLETE	17
ab00870	PD-T4-5,PD-T7-5,SspBCDE	PD-T4-5,PD-T7-5,SspBCDE	GCA_016484705.1	2	other	United States of America	Northern America	aac(6')-Ib'=COMPLETE,aadA1=PARTIAL,aadA1=PARTIAL_END_OF_CONTIG,abaF=COMPLETE,adeC=COMPLETE,amvA=COMPLETE,ant(3'')-IIa=COMPLETE,aph(3'')-Ib=COMPLETE,aph(3')-Ia=COMPLETE,aph(6)-Id=COMPLETE,blaADC-30=COMPLETE,blaOXA-235=COMPLETE,blaOXA-66=COMPLETE,catB8=COMPLETE,gyrA_S81L=POINT,parC_S84L=POINT,sul2=COMPLETE,tet(B)=COMPLETE	18
ab00871	SspBCDE	SspBCDE	GCA_016484725.1	2	sputum	United States of America	Northern America	abaF=COMPLETE,amvA=COMPLETE,ant(3'')-IIa=PARTIAL_END_OF_CONTIG,blaADC=COMPLETE,blaOXA-82=COMPLETE,gyrA_S81L=POINT,parC_S84L=POINT	7
ab00872	R-M	R-M_Type_I	GCA_016484745.1	499	urine	United States of America	Northern America	aac(6')-Ian=COMPLETE,abaF=COMPLETE,amvA=COMPLETE,ant(3'')-IIa=COMPLETE,aph(3'')-Ib=COMPLETE,aph(6)-Id=COMPLETE,blaADC-222=COMPLETE,blaOXA-23=COMPLETE,blaOXA-95=COMPLETE,cml=HMM,gyrA_S81L=POINT,parC_S84L=POINT,sul2=COMPLETE,tet(B)=COMPLETE	14
ab00873	AbiH,Cas,Retron,R-M,Rst_PARIS,Septu	AbiH,CAS_Class1-Subtype-I-F,PARIS_I,Retron_III,R-M_Type_I,Septu	GCA_016484765.1	79	Wound/Abscess	United States of America	Northern America	aac(6')-Ian=COMPLETE,abaF=COMPLETE,adeC=MISTRANSLATION,adeS_G336S=POINT,adeS_N125K=POINT,amvA=COMPLETE,ant(3'')-IIa=COMPLETE,aph(3'')-Ib=COMPLETE,aph(6)-Id=COMPLETE,blaADC-214=COMPLETE,blaOXA-24=COMPLETE,blaOXA-65=COMPLETE,cml=HMM,gyrA_S81L=POINT,parC_S84L=POINT,sul2=COMPLETE	16
ab00874	R-M,RosmerTA	R-M_Type_I,RosmerTA	GCA_016484785.1	499	Tracheal Aspirate/Wash	United States of America	Northern America	abaF=COMPLETE,amvA=COMPLETE,ant(3'')-IIa=COMPLETE,aph(3'')-Ib=COMPLETE,aph(6)-Id=COMPLETE,blaADC-222=COMPLETE,blaOXA-23=COMPLETE,blaOXA-95=COMPLETE,gyrA_S81L=POINT,parC_S84L=POINT,tet(B)=COMPLETE	11
ab00875	Gao_Qat,SspBCDE	Gao_Qat,SspBCDE	GCA_016484805.1	2	other	United States of America	Northern America	abaF=COMPLETE,amvA=COMPLETE,ant(3'')-IIa=COMPLETE,aph(3'')-Ib=COMPLETE,aph(6)-Id=COMPLETE,armA=COMPLETE,blaADC-73=COMPLETE,blaOXA-23=COMPLETE,blaOXA-66=COMPLETE,blaTEM-1=COMPLETE,ftsI_A515V=POINT,gyrA_S81L=POINT,mph(E)=COMPLETE,msr(E)=COMPLETE,parC_S84L=POINT,sul2=COMPLETE,tet(B)=COMPLETE	17
ab00876	RosmerTA,SspBCDE	RosmerTA,SspBCDE	GCA_016484825.1	2	sputum	United States of America	Northern America	aac(3)-Ia=COMPLETE,aacA16=COMPLETE,abaF=COMPLETE,adeC=COMPLETE,amvA=COMPLETE,ant(3'')-IIa=COMPLETE,aph(3'')-Ib=COMPLETE,aph(6)-Id=COMPLETE,blaADC-30=COMPLETE,blaOXA-66=COMPLETE,blaOXA-72=COMPLETE,blaOXA=COMPLETE,gyrA_S81L=POINT,mph(E)=COMPLETE,parC_E88K=POINT,tet(B)=COMPLETE	16
ab00877	Gao_Qat,SspBCDE	Gao_Qat,SspBCDE	GCA_016484845.1	2	urine	United States of America	Northern America	abaF=COMPLETE,amvA=COMPLETE,ant(3'')-IIa=COMPLETE,aph(3'')-Ib=COMPLETE,aph(3')-Ia=COMPLETE,aph(6)-Id=COMPLETE,armA=COMPLETE,blaADC-73=COMPLETE,blaOXA-23=COMPLETE,blaOXA-66=COMPLETE,blaTEM-1=COMPLETE,ftsI_A515V=POINT,gyrA_S81L=POINT,mph(E)=COMPLETE,msr(E)=COMPLETE,parC_S84L=POINT,tet(B)=COMPLETE	17
ab00878	R-M,RosmerTA	R-M_Type_I,RosmerTA	GCA_016484865.1	499	Wound/Abscess	United States of America	Northern America	abaF=COMPLETE,amvA=COMPLETE,ant(3'')-IIa=COMPLETE,blaADC-222=COMPLETE,blaOXA-23=COMPLETE,blaOXA-95=COMPLETE,gyrA_S81L=POINT,mph(E)=PARTIAL,msr(E)=COMPLETE,parC_S84L=POINT	10
ab00879	Retron,R-M,RosmerTA,Rst_PARIS	PARIS_I,Retron_I_A,R-M_Type_I,RosmerTA	GCA_016484945.1	79	blood	Brazil	Latin America and the Caribbean	aadA1=COMPLETE,abaF=COMPLETE,adeC=MISTRANSLATION,adeS_G336S=POINT,amvA=COMPLETE,ant(3'')-IIa=COMPLETE,aph(3'')-Ib=COMPLETE,aph(3')-VIa=COMPLETE,aph(6)-Id=COMPLETE,blaADC-182=COMPLETE,blaOXA-65=COMPLETE,blaOXA-72=COMPLETE,blaTEM-1=COMPLETE,cml=HMM,dfrA1=COMPLETE,floR=COMPLETE,gyrA_S81L=POINT,mph(E)=COMPLETE,msr(E)=COMPLETE,sat2=COMPLETE,sul2=COMPLETE	21
ab00880	R-M,Rst_PARIS	PARIS_II,R-M_Type_I	GCA_016484955.1	79	blood	Brazil	Latin America and the Caribbean	aadA1=COMPLETE,abaF=COMPLETE,adeC=MISTRANSLATION,adeS_G336S=POINT,amvA=COMPLETE,ant(3'')-IIa=COMPLETE,aph(3'')-Ib=COMPLETE,aph(3')-VIa=COMPLETE,aph(6)-Id=COMPLETE,blaADC-182=COMPLETE,blaOXA-65=COMPLETE,blaOXA-72=COMPLETE,blaTEM-1=COMPLETE,cml=HMM,dfrA1=COMPLETE,floR=COMPLETE,gyrA_S81L=POINT,mph(E)=COMPLETE,msr(E)=COMPLETE,sat2=COMPLETE,sul2=COMPLETE	21
ab00881	R-M,Rst_PARIS,Septu	PARIS_II,R-M_Type_I,Septu	GCA_016484985.1	79	Endotracheal aspirate	Brazil	Latin America and the Caribbean	aac(6')-Ib'=COMPLETE,aadA1=COMPLETE,abaF=COMPLETE,adeC=MISTRANSLATION,adeS_G336S=POINT,amvA=COMPLETE,ant(3'')-IIa=COMPLETE,aph(3'')-Ib=COMPLETE,aph(3')-VIa=COMPLETE,aph(6)-Id=COMPLETE,blaADC-182=COMPLETE,blaOXA-23=COMPLETE,blaOXA-65=COMPLETE,blaTEM-1=COMPLETE,cml=HMM,dfrA1=COMPLETE,floR=COMPLETE,gyrA_S81L=POINT,sat2=COMPLETE,sul2=COMPLETE	20
ab00882	BREX,Cas,PD-T4-5,PD-T4-7,Pycsar,RosmerTA	BREX_I,CAS_Class1-Subtype-I-F,PD-T4-5,PD-T4-7,Pycsar,RosmerTA	GCA_016485005.1	25	Endotracheal aspirate	Brazil	Latin America and the Caribbean	abaF=COMPLETE,adeS_H189Y=POINT,amvA=COMPLETE,ant(3'')-IIa=COMPLETE,aph(3'')-Ib=COMPLETE,aph(3')-VIa=COMPLETE,aph(6)-Id=COMPLETE,blaADC-183=COMPLETE,blaOXA-23=COMPLETE,blaOXA-64=COMPLETE,blaOXA-72=COMPLETE,cml=HMM,gyrA_S81L=POINT,mph(E)=COMPLETE,msr(E)=COMPLETE,parC_S84L=POINT,sul2=COMPLETE,tet(B)=COMPLETE	18
ab00883	R-M,RosmerTA,Rst_PARIS,Septu	PARIS_I,R-M_Type_I,RosmerTA,Septu	GCA_016485025.1	79	Endotracheal aspirate	Brazil	Latin America and the Caribbean	aadA1=COMPLETE,abaF=COMPLETE,adeC=MISTRANSLATION,adeS_G336S=POINT,amvA=COMPLETE,ant(3'')-IIa=COMPLETE,aph(3'')-Ib=COMPLETE,aph(3')-VIa=COMPLETE,aph(6)-Id=COMPLETE,blaADC-182=COMPLETE,blaOXA-65=COMPLETE,blaOXA-72=COMPLETE,blaTEM-1=COMPLETE,cml=HMM,dfrA1=COMPLETE,floR=COMPLETE,gyrA_S81L=POINT,sat2=COMPLETE,sul2=COMPLETE	19
ab00884	R-M,Rst_PARIS,Septu	PARIS_II,R-M_Type_I,Septu	GCA_016485045.1	79	blood	Brazil	Latin America and the Caribbean	aac(6')-Ib'=COMPLETE,aadA1=COMPLETE,abaF=COMPLETE,adeC=MISTRANSLATION,adeS_G336S=POINT,amvA=COMPLETE,ant(3'')-IIa=COMPLETE,aph(3'')-Ib=COMPLETE,aph(3')-VIa=COMPLETE,aph(6)-Id=COMPLETE,blaADC-182=COMPLETE,blaOXA-23=COMPLETE,blaOXA-65=COMPLETE,blaTEM-1=COMPLETE,cml=HMM,dfrA1=COMPLETE,floR=COMPLETE,gyrA_S81L=POINT,sat2=COMPLETE,sul2=COMPLETE	20
ab00885	SspBCDE	SspBCDE	GCA_016485065.1	2	sputum	United States of America	Northern America	abaF=COMPLETE,adeC=COMPLETE,amvA=COMPLETE,ant(3'')-IIa=PARTIAL,ant(3'')-IIa=PARTIAL_END_OF_CONTIG,aph(3'')-Ib=COMPLETE,aph(6)-Id=COMPLETE,blaADC-30=COMPLETE,blaOXA-23=COMPLETE,blaOXA-66=COMPLETE,gyrA_S81L=POINT,parC_S84L=POINT,sul2=COMPLETE,tet(B)=COMPLETE	14
ab00886	AbiQ,BREX,Cas,Mokosh,PD-T4-5,PD-T4-7,RosmerTA	AbiQ,BREX_I,CAS_Class1-Subtype-I-F,Mokosh_TypeI,PD-T4-5,PD-T4-7,RosmerTA	GCA_016485085.1	25	blood	Brazil	Latin America and the Caribbean	abaF=COMPLETE,adeS_H189Y=POINT,amvA=COMPLETE,ant(3'')-IIa=COMPLETE,aph(3'')-Ib=COMPLETE,aph(3')-VIa=COMPLETE,aph(6)-Id=COMPLETE,blaADC-183=COMPLETE,blaOXA-23=COMPLETE,blaOXA-64=COMPLETE,cml=HMM,gyrA_S81L=POINT,mph(E)=COMPLETE,msr(E)=COMPLETE,parC_S84L=POINT,sul2=COMPLETE,tet(B)=COMPLETE	17
ab00887	R-M,RosmerTA	R-M_Type_I,RosmerTA	GCA_016485105.1	15	blood	Brazil	Latin America and the Caribbean	abaF=COMPLETE,amvA=COMPLETE,ant(3'')-IIa=COMPLETE,aph(3')-VIa=COMPLETE,blaADC-181=COMPLETE,blaOXA-23=COMPLETE,blaOXA-51=COMPLETE,gyrA_S81L=POINT,mph(E)=COMPLETE,msr(E)=COMPLETE,parC_S84L=POINT	11
ab00888	RosmerTA,Rst_PARIS	PARIS_II,RosmerTA	GCA_016485125.1	79	Endotracheal aspirate	Brazil	Latin America and the Caribbean	aadA1=COMPLETE,abaF=COMPLETE,adeC=MISTRANSLATION,adeS_G336S=POINT,amvA=COMPLETE,ant(3'')-IIa=COMPLETE,aph(3'')-Ib=COMPLETE,aph(3')-VIa=COMPLETE,aph(6)-Id=COMPLETE,blaADC-182=COMPLETE,blaOXA-65=COMPLETE,blaOXA-72=COMPLETE,blaTEM-1=COMPLETE,cml=HMM,dfrA1=COMPLETE,floR=COMPLETE,gyrA_S81L=POINT,sat2=COMPLETE,sul2=COMPLETE	19
ab00889	Retron,R-M,Septu	Retron_I_A,R-M_Type_I,Septu	GCA_016485145.1	730	abdominal fluid	Brazil	Latin America and the Caribbean	aac(3)-Ia=COMPLETE,aadA1=COMPLETE,aadA1=PARTIAL_END_OF_CONTIG,abaF=COMPLETE,adeC=MISTRANSLATION,adeS_G336S=POINT,amvA=COMPLETE,ant(3'')-IIa=COMPLETE,aph(3'')-Ib=COMPLETE,aph(3')-Ia=COMPLETE,aph(3')-VIa=COMPLETE,aph(6)-Id=PARTIAL,blaADC-183=COMPLETE,blaOXA-65=COMPLETE,blaOXA-72=COMPLETE,blaTEM-1=COMPLETE,cml=HMM,dfrA1=COMPLETE,floR=COMPLETE,gyrA_S81L=POINT,parC_S84F=POINT,sat2=COMPLETE,sul1=COMPLE…	24
ab00890	BREX,Cas,PD-T4-5,PD-T4-7,Pycsar,RosmerTA	BREX_I,CAS_Class1-Subtype-I-F,PD-T4-5,PD-T4-7,Pycsar,RosmerTA	GCA_016485165.1	25	blood	Brazil	Latin America and the Caribbean	abaF=COMPLETE,adeS_H189Y=POINT,amvA=COMPLETE,ant(3'')-IIa=COMPLETE,aph(3'')-Ib=COMPLETE,aph(3')-VIa=COMPLETE,aph(6)-Id=COMPLETE,blaADC-183=COMPLETE,blaOXA-23=COMPLETE,blaOXA-64=COMPLETE,blaOXA-72=COMPLETE,cml=HMM,gyrA_S81L=POINT,mph(E)=COMPLETE,msr(E)=COMPLETE,parC_S84L=POINT,sul2=COMPLETE,tet(B)=COMPLETE	18
ab00891	R-M,Septu	R-M_Type_I,Septu	GCA_016485185.1	79	Endotracheal aspirate	Brazil	Latin America and the Caribbean	aadA1=COMPLETE,abaF=COMPLETE,adeC=MISTRANSLATION,adeS_G336S=POINT,amvA=COMPLETE,ant(3'')-IIa=COMPLETE,aph(3'')-Ib=COMPLETE,aph(3')-VIa=COMPLETE,aph(6)-Id=COMPLETE,blaADC-182=COMPLETE,blaOXA-65=COMPLETE,blaOXA-72=COMPLETE,blaTEM-1=COMPLETE,cml=HMM,dfrA1=COMPLETE,floR=COMPLETE,gyrA_S81L=POINT,mph(E)=COMPLETE,msr(E)=COMPLETE,sat2=COMPLETE,sul2=COMPLETE	21
ab00892	AbiQ,Gabija,R-M,Rst_PARIS,Septu	AbiQ,Gabija,PARIS_II,R-M_Type_I,Septu	GCA_016485205.1	79	blood	Brazil	Latin America and the Caribbean	aadA1=COMPLETE,abaF=COMPLETE,adeC=MISTRANSLATION,adeS_G336S=POINT,amvA=COMPLETE,ant(3'')-IIa=COMPLETE,aph(3'')-Ib=COMPLETE,aph(3')-VIa=COMPLETE,aph(6)-Id=PARTIAL,blaADC-182=COMPLETE,blaOXA-23=COMPLETE,blaOXA-65=COMPLETE,blaTEM-1=COMPLETE,cml=HMM,dfrA1=COMPLETE,floR=COMPLETE,gyrA_S81L=POINT,parC_E88K=POINT,sat2=COMPLETE,sul2=COMPLETE	20
ab00893	Retron,R-M,Rst_PARIS,Septu	PARIS_I,Retron_I_A,R-M_Type_I,Septu	GCA_016485225.1	79	urine	Brazil	Latin America and the Caribbean	aac(6')-Ib'=COMPLETE,aadA1=COMPLETE,abaF=COMPLETE,adeC=MISTRANSLATION,adeS_G336S=POINT,amvA=COMPLETE,ant(3'')-IIa=COMPLETE,aph(3'')-Ib=COMPLETE,aph(3')-VIa=COMPLETE,aph(6)-Id=COMPLETE,blaADC-182=COMPLETE,blaOXA-23=COMPLETE,blaOXA-65=COMPLETE,blaTEM-1=COMPLETE,cml=HMM,dfrA1=COMPLETE,floR=COMPLETE,gyrA_S81L=POINT,sat2=COMPLETE,sul2=COMPLETE	20
ab00894	R-M,RosmerTA	R-M_Type_I,RosmerTA	GCA_016485245.1	15	blood	Brazil	Latin America and the Caribbean	aac(3)-IIe=COMPLETE,amvA=COMPLETE,ant(3'')-IIa=COMPLETE,aph(3')-VIa=COMPLETE,blaADC-181=COMPLETE,blaOXA-23=COMPLETE,blaOXA-51=COMPLETE,blaTEM-1=COMPLETE,gyrA_S81L=POINT,parC_S84L=POINT,sul2=COMPLETE	11
ab00895	Gabija,R-M,RosmerTA	Gabija,R-M_Type_II,RosmerTA	GCA_016485265.1	1	wound	Brazil	Latin America and the Caribbean	aac(3)-Ia=COMPLETE,aac(6')-Ib=COMPLETE,aadA1=COMPLETE,abaF=COMPLETE,adeC=COMPLETE,amvA=COMPLETE,ant(3'')-IIa=COMPLETE,aph(3')-Ia=COMPLETE,blaADC=PARTIAL,blaADC=PARTIAL_END_OF_CONTIG,blaOXA-23=COMPLETE,blaOXA-69=COMPLETE,cml=HMM,gyrA_S81L=POINT,parC_S84L=POINT,sul1=COMPLETE	16
ab00896	R-M,RosmerTA,Rst_PARIS	PARIS_II,R-M_Type_I,RosmerTA	GCA_016485285.1	79	blood	Brazil	Latin America and the Caribbean	aadA1=COMPLETE,abaF=COMPLETE,adeC=MISTRANSLATION,adeS_G336S=POINT,amvA=COMPLETE,ant(3'')-IIa=COMPLETE,aph(3'')-Ib=COMPLETE,aph(3')-VIa=COMPLETE,aph(6)-Id=COMPLETE,blaADC-182=COMPLETE,blaOXA-23=COMPLETE,blaOXA-65=COMPLETE,blaTEM-1=COMPLETE,cml=HMM,dfrA1=COMPLETE,floR=COMPLETE,gyrA_S81L=POINT,sat2=COMPLETE,sul2=COMPLETE	19
ab00897	AbiQ,Retron,R-M,Rst_PARIS	AbiQ,PARIS_II,Retron_I_A,R-M_Type_I	GCA_016485305.1	79	BAL	Brazil	Latin America and the Caribbean	aadA1=COMPLETE,abaF=COMPLETE,adeC=MISTRANSLATION,adeS_G336S=POINT,amvA=COMPLETE,ant(3'')-IIa=COMPLETE,aph(3'')-Ib=COMPLETE,aph(3')-VIa=COMPLETE,aph(6)-Id=PARTIAL,blaADC-182=COMPLETE,blaOXA-23=COMPLETE,blaOXA-65=COMPLETE,blaTEM-1=COMPLETE,cml=HMM,dfrA1=COMPLETE,floR=COMPLETE,floR=PARTIAL_END_OF_CONTIG,gyrA_S81L=POINT,parC_E88K=POINT,sat2=COMPLETE,sul2=COMPLETE	21
ab00898	R-M	R-M_Type_I	GCA_016485325.1	15	CSF	Brazil	Latin America and the Caribbean	abaF=COMPLETE,amvA=COMPLETE,ant(3'')-IIa=COMPLETE,aph(3')-VIa=COMPLETE,blaADC=PARTIAL,blaADC=PARTIAL_END_OF_CONTIG,blaOXA-23=COMPLETE,blaOXA-51=COMPLETE,gyrA_S81L=POINT,parC_S84L=POINT	10
ab00899	Retron,R-M,Rst_PARIS,Septu	PARIS_II,Retron_V,R-M_Type_I,Septu	GCA_016485345.1	79	blood	Brazil	Latin America and the Caribbean	aac(6')-Ib'=COMPLETE,aadA1=COMPLETE,abaF=COMPLETE,adeC=MISTRANSLATION,adeS_G336S=POINT,amvA=COMPLETE,ant(3'')-IIa=COMPLETE,aph(3'')-Ib=COMPLETE,aph(3')-VIa=COMPLETE,aph(6)-Id=COMPLETE,blaADC-182=COMPLETE,blaOXA-23=COMPLETE,blaOXA-65=COMPLETE,blaTEM-1=COMPLETE,cml=HMM,dfrA1=COMPLETE,floR=COMPLETE,gyrA_S81L=POINT,sat2=COMPLETE,sul2=COMPLETE	20
ab00900	R-M,Septu	R-M_Type_I,Septu	GCA_016485365.1	79	Endotracheal aspirate	Brazil	Latin America and the Caribbean	aac(6')-Ib'=COMPLETE,aadA1=COMPLETE,abaF=COMPLETE,adeC=MISTRANSLATION,adeS_G336S=POINT,amvA=COMPLETE,ant(3'')-IIa=COMPLETE,aph(3'')-Ib=COMPLETE,aph(3')-VIa=COMPLETE,aph(6)-Id=COMPLETE,blaADC-182=COMPLETE,blaOXA-23=COMPLETE,blaOXA-65=COMPLETE,blaTEM-1=COMPLETE,cml=HMM,dfrA1=COMPLETE,floR=COMPLETE,gyrA_S81L=POINT,sat2=COMPLETE,sul2=COMPLETE	20
ab00901	Shedu,SspBCDE	Shedu,SspBCDE	GCA_016485385.1	2	not collected	not collected		aac(3)-IIe=COMPLETE,abaF=COMPLETE,amvA=COMPLETE,ant(3'')-IIa=COMPLETE,aph(3'')-Ib=COMPLETE,aph(6)-Id=COMPLETE,blaADC=COMPLETE,blaOXA-83=COMPLETE,gyrA_S81L=POINT,parC_S84L=POINT,sul1=COMPLETE,tet(B)=COMPLETE	12
ab00902	SspBCDE	SspBCDE	GCA_016485405.1	2	not collected	Poland	Eastern Europe	aacA16=COMPLETE,aadA1=PARTIAL_END_OF_CONTIG,abaF=COMPLETE,adeC=COMPLETE,amvA=COMPLETE,ant(3'')-IIa=COMPLETE,aph(3'')-Ib=COMPLETE,aph(3')-Ia=COMPLETE,aph(6)-Id=COMPLETE,blaADC-30=COMPLETE,blaOXA-66=COMPLETE,blaOXA-72=COMPLETE,blaTEM-1=COMPLETE,gyrA_S81L=POINT,parC_S84L=POINT,sul1=COMPLETE,sul2=COMPLETE,tet(B)=COMPLETE	18
ab00903	Gao_Qat,RosmerTA,SspBCDE	Gao_Qat,RosmerTA,SspBCDE	GCA_016485415.1	2	not collected	Russian Federation	Eastern Europe	aac(3)-Ia=COMPLETE,aacA16=COMPLETE,abaF=COMPLETE,adeC=COMPLETE,amvA=COMPLETE,ant(3'')-IIa=COMPLETE,aph(3'')-Ib=COMPLETE,aph(6)-Id=COMPLETE,blaADC-30=COMPLETE,blaOXA-66=COMPLETE,blaOXA-72=COMPLETE,gyrA_S81L=POINT,parC_S84L=POINT,tet(B)=COMPLETE	14
ab00904	BREX,Cas,Mokosh,PD-T4-5,R-M,RosmerTA	BREX_I,CAS_Class1-Subtype-I-F,Mokosh_TypeI,PD-T4-5,R-M_Type_I,R-M_Type_III,RosmerTA	GCA_016485445.1	25	not collected	not collected		aac(3)-IIe=COMPLETE,aac(6')-Ian=COMPLETE,abaF=COMPLETE,adeS_H189Y=POINT,amvA=COMPLETE,ant(3'')-IIa=COMPLETE,aph(3'')-Ib=COMPLETE,aph(6)-Id=COMPLETE,blaADC-26=COMPLETE,blaNDM-1=COMPLETE,blaOXA-64=COMPLETE,blaTEM-1=COMPLETE,ble=COMPLETE,gyrA_S81L=POINT,mph(E)=COMPLETE,msr(E)=COMPLETE,parC_S84L=POINT,sul2=COMPLETE,tet(B)=COMPLETE	19
ab00905	CapRel,Gabija,PD-T4-5,PD-T7-5,Septu	CapRel,Gabija,PD-T4-5,PD-T7-5,Septu	GCA_016485465.1	111	not collected	Russian Federation	Eastern Europe	abaF=COMPLETE,amvA=COMPLETE,ant(2'')-Ia=COMPLETE,ant(3'')-IIa=COMPLETE,aph(3'')-Ib=COMPLETE,aph(3')-Ia=COMPLETE,aph(3')-VIa=COMPLETE,aph(6)-Id=COMPLETE,blaADC=COMPLETE,blaOXA-88=COMPLETE,gyrA_S81L=POINT,parC_S84L=POINT,sul2=COMPLETE	13
ab00906	AbiH,Retron,R-M,Rst_PARIS	AbiH,PARIS_I,Retron_I_A,Retron_III,R-M_Type_I	GCA_016485485.1	156	not collected	Mexico	Latin America and the Caribbean	aac(6')-Ian=COMPLETE,abaF=COMPLETE,adeC=MISTRANSLATION,adeS_G336S=POINT,adeS_N125K=POINT,amvA=COMPLETE,ant(3'')-IIa=COMPLETE,aph(3'')-Ib=COMPLETE,aph(6)-Id=COMPLETE,blaADC=COMPLETE,blaOXA-239=COMPLETE,blaOXA-65=COMPLETE,cml=HMM,gyrA_S81L=POINT,parC_S84L=POINT,sul2=COMPLETE	16
ab00907	Gao_Qat,SspBCDE	Gao_Qat,SspBCDE	GCA_016485505.1	2	not collected	Singapore	South-eastern Asia	abaF=COMPLETE,adeC=COMPLETE,amvA=COMPLETE,ant(3'')-IIa=COMPLETE,aph(3'')-Ib=COMPLETE,aph(6)-Id=COMPLETE,armA=COMPLETE,blaADC=COMPLETE,blaOXA-23=COMPLETE,blaOXA-66=COMPLETE,ftsI_A515V=POINT,gyrA_S81L=POINT,mph(E)=COMPLETE,msr(E)=COMPLETE,parC_S84L=POINT,sul2=COMPLETE,tet(B)=COMPLETE	17
ab00908	SspBCDE	SspBCDE	GCA_016485525.1	745	not collected	Spain	Southern Europe	abaF=COMPLETE,adeC=COMPLETE,amvA=COMPLETE,ant(3'')-IIa=COMPLETE,aph(3'')-Ib=COMPLETE,aph(6)-Id=COMPLETE,blaADC-30=COMPLETE,blaOXA-58=COMPLETE,blaOXA-66=COMPLETE,gyrA_S81L=POINT,parC_S84L=POINT,sul2=COMPLETE,tet(B)=COMPLETE	13
ab00909	PD-Lambda-5,R-M	PD-Lambda-5,R-M_Type_I,R-M_Type_IV	GCA_016485545.1	3	not collected	Spain	Southern Europe	abaF=COMPLETE,adeC=COMPLETE,amvA=COMPLETE,ant(2'')-Ia=COMPLETE,ant(3'')-IIa=COMPLETE,aph(3')-VIa=COMPLETE,blaADC-119=COMPLETE,blaOXA-24=COMPLETE,blaOXA-71=COMPLETE,gyrA_S81L=POINT,parC_S84L=POINT,sul1=COMPLETE	12
ab00910	Gao_Qat,SspBCDE	Gao_Qat,SspBCDE	GCA_016485555.1	129	not collected	China	Eastern Asia	aac(6')-Ib'=COMPLETE,aadA1=COMPLETE,abaF=COMPLETE,adeC=COMPLETE,amvA=COMPLETE,ant(3'')-IIa=COMPLETE,aph(3'')-Ib=COMPLETE,aph(3')-Ia=COMPLETE,aph(6)-Id=COMPLETE,armA=COMPLETE,blaADC-143=COMPLETE,blaOXA-23=COMPLETE,blaOXA-66=COMPLETE,blaOXA-72=COMPLETE,catB8=COMPLETE,gyrA_S81L=POINT,mph(E)=COMPLETE,msr(E)=COMPLETE,parC_S84L=POINT,sul1=COMPLETE,sul2=COMPLETE,tet(B)=COMPLETE	22
ab00911	AbiH,Retron,R-M,Rst_PARIS	AbiH,PARIS_I,Retron_I_A,Retron_III,R-M_Type_I	GCA_016485585.1	156	not collected	Mexico	Latin America and the Caribbean	aac(6')-Ian=COMPLETE,abaF=COMPLETE,adeC=MISTRANSLATION,adeS_G336S=POINT,adeS_N125K=POINT,amvA=COMPLETE,ant(3'')-IIa=COMPLETE,aph(3'')-Ib=COMPLETE,aph(6)-Id=COMPLETE,blaADC=COMPLETE,blaOXA-239=COMPLETE,blaOXA-65=COMPLETE,cml=HMM,gyrA_S81L=POINT,parC_S84L=POINT,sul2=COMPLETE	16
ab00912	RosmerTA,SspBCDE	RosmerTA,SspBCDE	GCA_016485605.1	2	not collected	Israel	Western Asia	aacA16=COMPLETE,abaF=COMPLETE,adeC=COMPLETE,amvA=COMPLETE,ant(3'')-IIa=COMPLETE,aph(3'')-Ib=COMPLETE,aph(6)-Id=COMPLETE,blaADC-30=COMPLETE,blaOXA-66=COMPLETE,blaOXA-72=COMPLETE,gyrA_S81L=POINT,parC_S84L=POINT,sul2=COMPLETE,tet(B)=COMPLETE	14
ab00913	Gao_Qat,SspBCDE	Gao_Qat,SspBCDE	GCA_016485625.1	129	not collected	Israel	Western Asia	aac(6')-Ib'=COMPLETE,aadA1=COMPLETE,abaF=COMPLETE,adeC=COMPLETE,amvA=COMPLETE,ant(2'')-Ia=COMPLETE,ant(3'')-IIa=COMPLETE,aph(3'')-Ib=COMPLETE,aph(3')-Ia=COMPLETE,aph(6)-Id=COMPLETE,armA=COMPLETE,armA=PARTIAL_END_OF_CONTIG,blaADC-30=COMPLETE,blaOXA-23=COMPLETE,blaOXA-66=COMPLETE,catB8=COMPLETE,gyrA_S81L=POINT,mph(E)=COMPLETE,msr(E)=COMPLETE,parC_S84L=POINT,sul1=COMPLETE,sul2=COMPLETE,tet(B)=COMPLE…	23
ab00914	Cas,Gabija,Gao_Qat,R-M,RosmerTA	CAS_Class1-Subtype-I-F,Gabija,Gao_Qat,R-M_Type_II,RosmerTA	GCA_016485645.1	1	not collected	Russian Federation	Eastern Europe	aac(3)-Ia=COMPLETE,aadA1=COMPLETE,abaF=COMPLETE,adeC=COMPLETE,amvA=COMPLETE,ant(3'')-IIa=COMPLETE,aph(3')-VIa=COMPLETE,blaADC-74=COMPLETE,blaOXA-69=COMPLETE,blaOXA-72=COMPLETE,catA1=COMPLETE,gyrA_S81L=POINT,parC_S84L=POINT,sul1=COMPLETE,tet(A)=COMPLETE	15
ab00915	BREX,Cas,Mokosh,PD-T4-5,R-M,RosmerTA	BREX_I,CAS_Class1-Subtype-I-F,Mokosh_TypeI,PD-T4-5,R-M_Type_I,RosmerTA	GCA_016485665.1	25	not collected	Chile	Latin America and the Caribbean	aac(3)-IIe=COMPLETE,aac(6')-Ian=COMPLETE,abaF=COMPLETE,adeS_H189Y=POINT,amvA=COMPLETE,ant(3'')-IIa=COMPLETE,aph(3'')-Ib=COMPLETE,aph(6)-Id=COMPLETE,blaADC-26=COMPLETE,blaOXA-23=COMPLETE,blaOXA-64=COMPLETE,blaPER-1=COMPLETE,blaTEM-1=COMPLETE,gyrA_S81L=POINT,parC_S84L=POINT,sul2=COMPLETE,tet(B)=COMPLETE	17
ab00916	Gao_Qat,PD-T4-5,PD-T7-5,SspBCDE	Gao_Qat,PD-T4-5,PD-T7-5,SspBCDE	GCA_016485685.1	2	not collected	United States of America	Northern America	aac(6')-Ib'=COMPLETE,aadA1=COMPLETE,abaF=COMPLETE,adeC=COMPLETE,amvA=COMPLETE,ant(3'')-IIa=COMPLETE,aph(3'')-Ib=COMPLETE,aph(6)-Id=COMPLETE,armA=COMPLETE,blaADC-30=COMPLETE,blaOXA-24=COMPLETE,blaOXA-66=COMPLETE,catB8=COMPLETE,gyrA_S81L=POINT,mph(E)=COMPLETE,msr(E)=COMPLETE,parC_S84L=POINT,sul1=COMPLETE,tet(B)=COMPLETE	19
ab00917	SspBCDE	SspBCDE	GCA_016485705.1	2	not collected	Singapore	South-eastern Asia	aac(3)-Ia=COMPLETE,aadA1=COMPLETE,adeC=COMPLETE,amvA=COMPLETE,ant(3'')-IIa=COMPLETE,aph(3'')-Ib=COMPLETE,aph(3')-Ia=PARTIAL,aph(3')-Ia=PARTIAL_END_OF_CONTIG,aph(6)-Id=COMPLETE,blaADC-30=COMPLETE,blaOXA-23=COMPLETE,blaOXA-66=COMPLETE,blaSHV-5=COMPLETE,blaTEM-1=COMPLETE,gyrA_S81L=POINT,parC_S84L=POINT,sul1=COMPLETE,sul2=COMPLETE,tet(B)=COMPLETE	19
ab00918	BREX,Cas,Mokosh,PD-T4-5,R-M,RosmerTA	BREX_I,CAS_Class1-Subtype-I-F,Mokosh_TypeI,PD-T4-5,R-M_Type_I,RosmerTA	GCA_016485725.1	25	not collected	Venezuela (Bolivarian Republic of)	Latin America and the Caribbean	aac(3)-IIe=COMPLETE,aac(6')-Ian=COMPLETE,abaF=COMPLETE,adeR_A91V=POINT,adeS_H189Y=POINT,amvA=COMPLETE,ant(3'')-IIa=COMPLETE,aph(3'')-Ib=COMPLETE,aph(6)-Id=COMPLETE,blaADC-26=COMPLETE,blaOXA-23=COMPLETE,blaOXA-64=COMPLETE,blaPER-1=COMPLETE,blaTEM-1=COMPLETE,gyrA_S81L=POINT,parC_S84L=POINT,sul2=COMPLETE,tet(B)=COMPLETE	18
ab00919	Lamassu-Fam,PD-Lambda-2,R-M,RosmerTA	Lamassu-Fam,PD-Lambda-2,R-M_Type_I,RosmerTA	GCA_016485745.1	15	not collected	Chile	Latin America and the Caribbean	abaF=COMPLETE,amvA=COMPLETE,ant(3'')-IIa=COMPLETE,aph(3')-VIa=COMPLETE,blaADC=COMPLETE,blaOXA-51=COMPLETE,blaOXA-58=COMPLETE,gyrA_S81L=POINT,parC_S84L=POINT	9
ab00920	BREX,CapRel,DarTG,R-M	BREX_I,CapRel,DarTG,R-M_Type_I,R-M_Type_II	GCA_016485765.1	243	not collected	South Africa	Sub-Saharan Africa	abaF=COMPLETE,amvA=COMPLETE,ant(2'')-Ia=COMPLETE,ant(3'')-IIa=COMPLETE,blaADC=COMPLETE,blaOXA-58=COMPLETE,blaOXA=COMPLETE,gyrA_S81L=POINT,sul2=COMPLETE	9
ab00921	AbiH,Cas,Retron,R-M,Rst_PARIS	AbiH,CAS_Class1-Subtype-I-F,PARIS_I,Retron_I_A,Retron_III,R-M_Type_I	GCA_016485785.1	79	not collected	United States of America	Northern America	aac(3)-IIe=COMPLETE,aac(6')-Ian=COMPLETE,abaF=COMPLETE,adeC=MISTRANSLATION,adeS_G336S=POINT,adeS_N125K=POINT,amvA=COMPLETE,ant(3'')-IIa=COMPLETE,aph(3'')-Ib=COMPLETE,aph(6)-Id=COMPLETE,blaADC=COMPLETE,blaOXA-24=COMPLETE,blaOXA-65=COMPLETE,blaTEM-1=COMPLETE,cml=HMM,gyrA_S81L=POINT,parC_S84L=POINT,sul2=COMPLETE	18
ab00922	AbiH,Cas,Retron,R-M,Rst_PARIS	AbiH,CAS_Class1-Subtype-I-F,PARIS_I,Retron_I_A,Retron_III,R-M_Type_I,R-M_Type_IIG	GCA_016485805.1	79	not collected	Spain	Southern Europe	aac(6')-Ian=COMPLETE,abaF=COMPLETE,adeC=MISTRANSLATION,adeS_G336S=POINT,adeS_N125K=POINT,amvA=COMPLETE,ant(3'')-IIa=COMPLETE,aph(3')-VIa=COMPLETE,blaADC-1=COMPLETE,blaOXA-24=COMPLETE,blaOXA-65=COMPLETE,gyrA_S81L=POINT,parC_S84L=POINT,sul2=COMPLETE	14
ab00923	Dsr,Gabija,Retron,R-M,RosmerTA	Dsr_II,Gabija,Retron_III,R-M_Type_I,R-M_Type_II,RosmerTA	GCA_016485825.1	85	not collected	France	Western Europe	abaF=COMPLETE,amvA=COMPLETE,ant(2'')-Ia=COMPLETE,ant(3'')-IIa=COMPLETE,aph(3')-VI=COMPLETE,bla=HMM,blaADC-176=COMPLETE,blaADC-80=COMPLETE,blaNDM-1=COMPLETE,blaOXA-94=COMPLETE,ble=COMPLETE,gyrA_S81L=POINT,parC_S84L=POINT,sul2=COMPLETE	14
ab00924	SspBCDE	SspBCDE	GCA_016485845.1	2	not collected	Singapore	South-eastern Asia	aac(3)-Ia=COMPLETE,aadA1=COMPLETE,aadA1=PARTIAL_END_OF_CONTIG,adeC=COMPLETE,amvA=COMPLETE,ant(3'')-IIa=COMPLETE,aph(3'')-Ib=COMPLETE,aph(3')-Ia=PARTIAL,aph(3')-Ia=PARTIAL_END_OF_CONTIG,aph(6)-Id=COMPLETE,blaADC-30=COMPLETE,blaOXA-23=COMPLETE,blaOXA-66=COMPLETE,blaTEM=PARTIAL,blaTEM=PARTIAL_END_OF_CONTIG,gyrA_S81L=POINT,parC_S84L=POINT,sul1=COMPLETE,sul2=COMPLETE,tet(B)=COMPLETE	20
ab00925	Gao_Qat,PD-T4-5,SspBCDE	Gao_Qat,PD-T4-5,SspBCDE	GCA_016485865.1	2	not collected	China	Eastern Asia	aac(6')-Ib'=COMPLETE,aadA1=COMPLETE,abaF=COMPLETE,adeC=COMPLETE,amvA=COMPLETE,ant(3'')-IIa=COMPLETE,aph(3'')-Ib=COMPLETE,aph(3')-Ia=COMPLETE,aph(6)-Id=COMPLETE,armA=COMPLETE,blaADC-30=COMPLETE,blaOXA-23=COMPLETE,blaOXA-66=COMPLETE,blaTEM-1=COMPLETE,catB8=COMPLETE,gyrA_S81L=POINT,mph(E)=COMPLETE,msr(E)=COMPLETE,parC_S84L=POINT,sul1=COMPLETE,tet(B)=COMPLETE	21
ab00926	Gao_Qat,PD-T4-5,SspBCDE	Gao_Qat,PD-T4-5,SspBCDE	GCA_016485885.1	2	not collected	China	Eastern Asia	aac(6')-Ib'=COMPLETE,aadA1=COMPLETE,abaF=COMPLETE,adeC=COMPLETE,amvA=COMPLETE,ant(3'')-IIa=COMPLETE,aph(3'')-Ib=COMPLETE,aph(3')-Ia=COMPLETE,aph(6)-Id=COMPLETE,armA=COMPLETE,blaADC-30=COMPLETE,blaOXA-23=COMPLETE,blaOXA-66=COMPLETE,blaTEM-1=COMPLETE,catB8=COMPLETE,gyrA_S81L=POINT,mph(E)=COMPLETE,msr(E)=COMPLETE,parC_S84L=POINT,sul1=COMPLETE,tet(B)=COMPLETE	21
ab00927	Gao_Qat,PD-T4-5,SspBCDE	Gao_Qat,PD-T4-5,SspBCDE	GCA_016485905.1	2	not collected	China	Eastern Asia	aac(6')-Ib'=COMPLETE,aadA1=COMPLETE,abaF=COMPLETE,adeC=COMPLETE,amvA=COMPLETE,ant(3'')-IIa=COMPLETE,aph(3'')-Ib=COMPLETE,aph(6)-Id=COMPLETE,armA=COMPLETE,blaADC-30=COMPLETE,blaOXA-23=COMPLETE,blaOXA-66=COMPLETE,blaTEM-1=COMPLETE,catB8=COMPLETE,gyrA_S81L=POINT,mph(E)=COMPLETE,msr(E)=COMPLETE,parC_S84L=POINT,sul1=COMPLETE,tet(B)=COMPLETE	20
ab00928	DarTG,PD-T4-5,R-M,SspBCDE,Zorya	DarTG,PD-T4-5,R-M_Type_I,SspBCDE,Zorya_TypeI	GCA_016485925.1	2	not collected	Thailand	South-eastern Asia	aac(3)-I=HMM,aac(6')-Ib'=COMPLETE,aadA1=COMPLETE,abaF=COMPLETE,adeC=COMPLETE,amvA=COMPLETE,ant(3'')-IIa=COMPLETE,aph(3'')-Ib=COMPLETE,aph(3')-Ia=COMPLETE,aph(3')-VIb=COMPLETE,aph(6)-Id=COMPLETE,aph(6)-Id=PARTIAL_END_OF_CONTIG,armA=COMPLETE,blaADC-30=COMPLETE,blaOXA-23=COMPLETE,blaOXA-66=COMPLETE,blaPER-1=COMPLETE,catB8=COMPLETE,gyrA_S81L=POINT,mph(E)=COMPLETE,msr(E)=COMPLETE,parC_S84L=POINT,sul1=…	24
ab00929	PD-T4-5,PD-T7-5,SspBCDE	PD-T4-5,PD-T7-5,SspBCDE	GCA_016485945.1	2	not collected	United States of America	Northern America	aac(6')-Ib'=COMPLETE,aadA1=COMPLETE,abaF=COMPLETE,adeC=COMPLETE,amvA=COMPLETE,ant(3'')-IIa=COMPLETE,aph(3'')-Ib=COMPLETE,aph(3')-Ia=COMPLETE,aph(3')-Ia=PARTIAL_END_OF_CONTIG,aph(6)-Id=COMPLETE,armA=COMPLETE,blaADC=COMPLETE,blaOXA-24=COMPLETE,blaOXA-66=COMPLETE,catB8=COMPLETE,gyrA_S81L=POINT,mph(E)=COMPLETE,msr(E)=COMPLETE,parC_S84L=POINT,sul1=COMPLETE,tet(B)=COMPLETE	21
ab00930	BREX,Cas,Mokosh,PD-T4-5,R-M,RosmerTA	BREX_I,CAS_Class1-Subtype-I-F,Mokosh_TypeI,PD-T4-5,R-M_Type_I,RosmerTA	GCA_016485965.1	25	not collected	Venezuela (Bolivarian Republic of)	Latin America and the Caribbean	aac(3)-IIe=COMPLETE,aac(6')-Ian=COMPLETE,abaF=COMPLETE,adeS_H189Y=POINT,amvA=COMPLETE,ant(3'')-IIa=COMPLETE,aph(3'')-Ib=COMPLETE,aph(6)-Id=COMPLETE,blaADC-26=COMPLETE,blaOXA-23=COMPLETE,blaOXA-64=COMPLETE,blaPER-1=COMPLETE,blaTEM-1=COMPLETE,gyrA_S81L=POINT,parC_S84L=POINT,sul2=COMPLETE,tet(B)=COMPLETE	17
ab00931	RosmerTA,Shedu,SspBCDE	RosmerTA,Shedu,SspBCDE	GCA_016485985.1	2	not collected	United States of America	Northern America	aac(3)-IIe=COMPLETE,abaF=COMPLETE,adeC=COMPLETE,amvA=COMPLETE,ant(3'')-IIa=COMPLETE,aph(3'')-Ib=COMPLETE,aph(3')-Ia=COMPLETE,aph(6)-Id=COMPLETE,blaADC-25=COMPLETE,blaOXA-66=COMPLETE,ftsI_A515V=POINT,gyrA_S81L=POINT,parC_S84L=POINT,sul2=COMPLETE,tet(B)=COMPLETE	15
ab00932	Dsr,Gabija,Retron,R-M,RosmerTA	Dsr_II,Gabija,Retron_III,R-M_Type_I,R-M_Type_II,RosmerTA	GCA_016486005.1	85	not collected	France	Western Europe	abaF=COMPLETE,amvA=COMPLETE,ant(2'')-Ia=COMPLETE,ant(3'')-IIa=COMPLETE,aph(3')-VI=COMPLETE,bla=HMM,blaADC-176=COMPLETE,blaADC-80=COMPLETE,blaNDM-1=COMPLETE,blaOXA-94=COMPLETE,ble=COMPLETE,gyrA_S81L=POINT,parC_S84L=POINT,sul2=COMPLETE	14
ab00933	Gao_Qat,PD-T4-5,SspBCDE	Gao_Qat,PD-T4-5,SspBCDE	GCA_016486025.1	2	not collected	China	Eastern Asia	aac(6')-Ib'=COMPLETE,aadA1=COMPLETE,abaF=COMPLETE,adeC=COMPLETE,amvA=COMPLETE,ant(3'')-IIa=COMPLETE,aph(3'')-Ib=COMPLETE,aph(3')-Ia=COMPLETE,aph(6)-Id=COMPLETE,armA=COMPLETE,blaADC-30=COMPLETE,blaOXA-23=COMPLETE,blaOXA-66=COMPLETE,blaTEM-1=COMPLETE,catB8=COMPLETE,gyrA_S81L=POINT,mph(E)=COMPLETE,msr(E)=COMPLETE,parC_S84L=POINT,sul1=COMPLETE,tet(B)=COMPLETE	21
ab00934	Gao_Qat,PD-T4-5,SspBCDE	Gao_Qat,PD-T4-5,SspBCDE	GCA_016486045.1	2	not collected	China	Eastern Asia	abaF=COMPLETE,adeC=COMPLETE,amvA=COMPLETE,ant(3'')-IIa=COMPLETE,aph(3'')-Ib=COMPLETE,aph(3')-Ia=COMPLETE,aph(6)-Id=COMPLETE,armA=COMPLETE,blaADC-30=COMPLETE,blaOXA-23=COMPLETE,blaOXA-66=COMPLETE,blaTEM-1=COMPLETE,gyrA_S81L=POINT,mph(E)=COMPLETE,msr(E)=COMPLETE,parC_S84L=POINT,tet(B)=COMPLETE	17
ab00935	Gao_Qat,SspBCDE	Gao_Qat,SspBCDE	GCA_016486065.1	2	not collected	Thailand	South-eastern Asia	abaF=COMPLETE,adeC=COMPLETE,amvA=COMPLETE,ant(3'')-IIa=COMPLETE,aph(3'')-Ib=COMPLETE,aph(3')-Ia=COMPLETE,aph(6)-Id=COMPLETE,armA=COMPLETE,blaADC-73=COMPLETE,blaOXA-23=COMPLETE,blaOXA-66=COMPLETE,blaTEM-1=COMPLETE,ftsI_A515V=POINT,gyrA_S81L=POINT,mph(E)=COMPLETE,msr(E)=COMPLETE,parC_S84L=POINT,sul2=COMPLETE,tet(B)=COMPLETE	19
ab00936	SspBCDE	SspBCDE	GCA_016486085.1	2	not collected	United States of America	Northern America	aac(3)-Ia=COMPLETE,aadA1=COMPLETE,abaF=COMPLETE,adeC=COMPLETE,amvA=COMPLETE,ant(3'')-IIa=PARTIAL,ant(3'')-IIa=PARTIAL_END_OF_CONTIG,blaADC-33=COMPLETE,blaOXA-82=COMPLETE,gyrA_S81L=POINT,parC_S84L=POINT,sul1=COMPLETE	12
ab00937	Lamassu-Fam,R-M,RosmerTA,SanaTA	Lamassu-Fam,R-M_Type_I,RosmerTA,SanaTA	GCA_016486105.1	318	not collected	Mexico	Latin America and the Caribbean	aac(3)-IIe=COMPLETE,abaF=COMPLETE,amvA=COMPLETE,ant(3'')-IIa=COMPLETE,aph(3')-VIa=COMPLETE,blaADC=COMPLETE,blaOXA-219=COMPLETE,blaOXA-58=COMPLETE,blaTEM-1=COMPLETE,catA2=COMPLETE,gyrA_S81L=POINT,parC_S84L=POINT,sul2=COMPLETE	13
ab00938	Gabija,Gao_Qat,SspBCDE	Gabija,Gao_Qat,SspBCDE	GCA_016486125.1	2	not collected	Thailand	South-eastern Asia	abaF=COMPLETE,adeC=COMPLETE,amvA=COMPLETE,ant(3'')-IIa=COMPLETE,aph(3'')-Ib=COMPLETE,aph(3')-Ia=COMPLETE,aph(6)-Id=COMPLETE,armA=COMPLETE,blaADC-73=COMPLETE,blaOXA-23=COMPLETE,blaOXA-66=COMPLETE,blaTEM-1=COMPLETE,ftsI_A515V=POINT,gyrA_S81L=POINT,mph(E)=COMPLETE,msr(E)=COMPLETE,parC_S84L=POINT,sul2=COMPLETE,tet(B)=COMPLETE	19
ab00939	PD-T7-5,Shedu,SspBCDE	PD-T7-5,Shedu,SspBCDE	GCA_016486145.1	2	not collected	United States of America	Northern America	aac(3)-IIe=COMPLETE,abaF=COMPLETE,adeC=COMPLETE,amvA=COMPLETE,ant(3'')-IIa=COMPLETE,aph(3'')-Ib=COMPLETE,aph(3')-Ia=COMPLETE,aph(3')-VIa=COMPLETE,aph(6)-Id=COMPLETE,blaADC-25=COMPLETE,blaOXA-23=COMPLETE,blaOXA-66=COMPLETE,gyrA_S81L=POINT,parC_S84L=POINT,sul2=COMPLETE,tet(B)=COMPLETE	16
ab00940	Gao_Qat,Shedu,SspBCDE	Gao_Qat,Shedu,SspBCDE	GCA_016486155.1	2	not collected	Thailand	South-eastern Asia	abaF=COMPLETE,adeC=COMPLETE,amvA=COMPLETE,ant(3'')-IIa=COMPLETE,aph(3'')-Ib=COMPLETE,aph(6)-Id=COMPLETE,blaADC-73=COMPLETE,blaOXA-23=COMPLETE,blaOXA-66=COMPLETE,blaTEM-1=COMPLETE,ftsI_A515V=POINT,gyrA_S81L=POINT,parC_S84L=POINT,sul2=COMPLETE,tet(B)=COMPLETE	15
ab00941	PD-T4-5,PD-T7-5,SspBCDE	PD-T4-5,PD-T7-5,SspBCDE	GCA_016486165.1	2	not collected	United States of America	Northern America	abaF=COMPLETE,adeC=COMPLETE,amvA=COMPLETE,ant(3'')-IIa=COMPLETE,aph(3'')-Ib=COMPLETE,aph(6)-Id=COMPLETE,blaADC-30=COMPLETE,blaOXA-66=COMPLETE,gyrA_S81L=POINT,parC_S84L=POINT,sul2=COMPLETE,tet(B)=COMPLETE	12
ab00942	Gao_Qat,SspBCDE	Gao_Qat,SspBCDE	GCA_016486205.1	2	not collected	Thailand	South-eastern Asia	abaF=COMPLETE,adeC=COMPLETE,amvA=COMPLETE,ant(3'')-IIa=COMPLETE,aph(3'')-Ib=COMPLETE,aph(3')-Ia=COMPLETE,aph(6)-Id=COMPLETE,armA=COMPLETE,blaADC-73=COMPLETE,blaOXA-23=COMPLETE,blaOXA-66=COMPLETE,blaTEM-1=COMPLETE,ftsI_A515V=POINT,gyrA_S81L=POINT,mph(E)=COMPLETE,msr(E)=COMPLETE,parC_S84L=POINT,tet(B)=COMPLETE	18
ab00943	Gao_Qat,SspBCDE	Gao_Qat,SspBCDE	GCA_016486245.1	2	not collected	Thailand	South-eastern Asia	abaF=COMPLETE,adeC=COMPLETE,amvA=COMPLETE,ant(3'')-IIa=COMPLETE,aph(3'')-Ib=COMPLETE,aph(3')-Ia=COMPLETE,aph(6)-Id=COMPLETE,armA=COMPLETE,blaADC-73=COMPLETE,blaOXA-23=COMPLETE,blaOXA-66=COMPLETE,blaTEM-1=COMPLETE,ftsI_A515V=POINT,gyrA_S81L=POINT,mph(E)=COMPLETE,msr(E)=COMPLETE,parC_S84L=POINT,sul2=COMPLETE,tet(B)=COMPLETE	19
ab00944	PD-T7-5,SspBCDE	PD-T7-5,SspBCDE	GCA_016486265.1	2	not collected	Ukraine	Eastern Europe	abaF=COMPLETE,adeC=COMPLETE,amvA=COMPLETE,ant(3'')-IIa=COMPLETE,aph(3')-VIa=COMPLETE,blaADC-175=COMPLETE,blaOXA-23=COMPLETE,blaOXA-66=COMPLETE,blaOXA=COMPLETE,gyrA_S81L=POINT,parC_S84L=POINT	11
ab00945	Shedu,SspBCDE	Shedu,SspBCDE	GCA_016486285.1	2	not collected	United States of America	Northern America	abaF=COMPLETE,adeC=COMPLETE,amvA=COMPLETE,ant(3'')-IIa=COMPLETE,aph(3'')-Ib=COMPLETE,aph(3'')-Ib=PARTIAL_END_OF_CONTIG,aph(3')-Ia=COMPLETE,aph(6)-Id=COMPLETE,blaADC-212=COMPLETE,blaOXA-23=COMPLETE,blaOXA-66=COMPLETE,gyrA_S81L=POINT,parC_S84L=POINT,sul2=COMPLETE,tet(B)=COMPLETE	15
ab00946	PD-T7-5,Shedu,SspBCDE	PD-T7-5,Shedu,SspBCDE	GCA_016486305.1	2	not collected	Ukraine	Eastern Europe	abaF=COMPLETE,adeC=COMPLETE,amvA=COMPLETE,ant(3'')-IIa=COMPLETE,aph(3')-VIa=COMPLETE,armA=COMPLETE,blaADC-175=COMPLETE,blaOXA-23=COMPLETE,blaOXA-66=COMPLETE,gyrA_S81L=POINT,mph(E)=COMPLETE,msr(E)=COMPLETE,parC_S84L=POINT	13
ab00947	SspBCDE	SspBCDE	GCA_016486325.1	2	not collected	Belarus	Eastern Europe	aac(3)-Ia=COMPLETE,aadA1=COMPLETE,aadA2=COMPLETE,abaF=COMPLETE,adeC=COMPLETE,amvA=COMPLETE,ant(3'')-IIa=COMPLETE,aph(3')-Ia=COMPLETE,aph(3')-VIb=COMPLETE,armA=COMPLETE,blaADC=COMPLETE,blaOXA-66=COMPLETE,blaOXA-72=COMPLETE,blaTEM-1=COMPLETE,catA1=COMPLETE,dfrA12=COMPLETE,gyrA_S81L=POINT,mph(E)=COMPLETE,msr(E)=COMPLETE,parC_S84L=POINT,sul1=COMPLETE	21
ab00948	BREX,CapRel,Cas,RosmerTA	BREX,CapRel,CAS_Class1-Subtype-I-F,RosmerTA	GCA_016486345.1	25	not collected	Belarus	Eastern Europe	aac(3)-IIe=COMPLETE,aac(6')-Ian=COMPLETE,abaF=COMPLETE,adeS_H189Y=POINT,amvA=COMPLETE,ant(3'')-IIa=COMPLETE,aph(3'')-Ib=COMPLETE,aph(6)-Id=COMPLETE,armA=COMPLETE,arr-2=COMPLETE,blaADC-26=COMPLETE,blaADC=COMPLETE,blaOXA-23=COMPLETE,blaOXA-64=COMPLETE,blaPER-7=COMPLETE,cmlA5=COMPLETE,gyrA_S81L=POINT,mph(E)=COMPLETE,msr(E)=COMPLETE,parC_S84L=POINT,sul1=COMPLETE,sul2=COMPLETE,tet(B)=COMPLETE	23
ab00949	CBASS,dGTPase,R-M	CBASS_II,dGTPase,R-M_Type_I	GCA_016486365.1	78	not collected	Belarus	Eastern Europe	aadA5=COMPLETE,abaF=COMPLETE,amvA=COMPLETE,ant(3'')-IIa=COMPLETE,armA=COMPLETE,blaADC-152=COMPLETE,blaCTX-M-115=COMPLETE,blaOXA-72=COMPLETE,blaOXA-90=COMPLETE,catA1=COMPLETE,gyrA_S81L=POINT,mph(E)=COMPLETE,msr(E)=COMPLETE,parC_S84L=POINT,sul1=COMPLETE	15
ab00950	CapRel,Cas,Gao_Qat,PD-Lambda-2,R-M	CapRel,CAS_Class1-Subtype-I-F,Gao_Qat,PD-Lambda-2,R-M_Type_II,R-M_Type_III	GCA_016486385.1	19	not collected	Ukraine	Eastern Europe	adeC=COMPLETE,adeR_A91V=POINT,amvA=COMPLETE,ant(2'')-Ia=COMPLETE,ant(3'')-IIa=COMPLETE,blaADC=COMPLETE,blaOXA-69=COMPLETE,cml=HMM,gyrA_S81L=POINT,parC_S84L=POINT,sul2=COMPLETE	11
ab00951	Gao_Qat,SspBCDE	Gao_Qat,SspBCDE	GCA_016486405.1	2	not collected	United States of America	Northern America	aac(6')-Ib'=COMPLETE,aac(6')-Ib'=PARTIAL_END_OF_CONTIG,aadA1=COMPLETE,abaF=COMPLETE,adeC=COMPLETE,amvA=COMPLETE,ant(3'')-IIa=COMPLETE,aph(3'')-Ib=COMPLETE,aph(3')-Ia=COMPLETE,aph(3')-VIa=COMPLETE,aph(6)-Id=COMPLETE,aph(6)-Id=PARTIAL_END_OF_CONTIG,armA=COMPLETE,blaADC-162=COMPLETE,blaOXA-23=COMPLETE,blaOXA-82=COMPLETE,blaTEM-1=COMPLETE,catB8=COMPLETE,gyrA_S81L=POINT,mph(E)=COMPLETE,msr(E)=COMPLETE…	25
ab00952	AbiH,AbiU,CBASS,dGTPase,R-M	AbiH,AbiU,CBASS_II,dGTPase,R-M_Type_I,R-M_Type_II	GCA_016486425.1	78	not collected	Greece	Southern Europe	aac(6')-Ian=COMPLETE,abaF=COMPLETE,amvA=COMPLETE,ant(3'')-IIa=COMPLETE,armA=COMPLETE,blaADC-152=COMPLETE,blaCARB-16=COMPLETE,blaOXA-72=COMPLETE,blaOXA-90=COMPLETE,floR=COMPLETE,gyrA_S81L=POINT,mph(E)=COMPLETE,msr(E)=COMPLETE,parC_S84L=POINT,sul2=COMPLETE,sul2=PARTIAL_END_OF_CONTIG	16
ab00953	Lamassu-Fam,PD-T4-5,PD-T7-5,R-M	Lamassu-Fam,PD-T4-5,PD-T7-5,R-M_Type_I	GCA_016486445.1	238	not collected	Spain	Southern Europe	abaF=COMPLETE,amvA=COMPLETE,ant(2'')-Ia=COMPLETE,ant(3'')-IIa=COMPLETE,blaADC-2=COMPLETE,blaOXA-24=COMPLETE,blaOXA-51=COMPLETE,gyrA_S81L=POINT,parC_S84L=POINT	9
ab00954	PD-T4-5,PD-T7-5,SspBCDE	PD-T4-5,PD-T7-5,SspBCDE	GCA_016486465.1	2	not collected	United States of America	Northern America	aac(6')-Ib'=COMPLETE,aadA1=COMPLETE,abaF=COMPLETE,adeC=COMPLETE,amvA=COMPLETE,ant(3'')-IIa=COMPLETE,aph(3'')-Ib=COMPLETE,aph(3')-Ia=COMPLETE,aph(6)-Id=COMPLETE,armA=COMPLETE,blaADC-56=COMPLETE,blaOXA-83=COMPLETE,blaTEM-1=COMPLETE,catB8=COMPLETE,gyrA_S81L=POINT,mph(E)=COMPLETE,msr(E)=COMPLETE,parC_S84L=POINT,sul1=COMPLETE,sul2=COMPLETE,tet(B)=COMPLETE	21
ab00955	Gao_Qat,PD-T4-5,PD-T7-5,SspBCDE	Gao_Qat,PD-T4-5,PD-T7-5,SspBCDE	GCA_016486485.1	2	not collected	United States of America	Northern America	aac(6')-Ib'=COMPLETE,aadA1=COMPLETE,abaF=COMPLETE,adeC=COMPLETE,amvA=COMPLETE,ant(3'')-IIa=COMPLETE,aph(3'')-Ib=COMPLETE,aph(3')-Ia=COMPLETE,aph(6)-Id=COMPLETE,armA=COMPLETE,blaADC-30=COMPLETE,blaOXA-23=COMPLETE,blaOXA-66=COMPLETE,catB8=COMPLETE,gyrA_S81L=POINT,mph(E)=COMPLETE,msr(E)=COMPLETE,parC_S84L=POINT,sul1=COMPLETE,tet(B)=COMPLETE	20
ab00956	AbiH,Cas,Retron,R-M,Rst_PARIS	AbiH,CAS_Class1-Subtype-I-F,PARIS_I,Retron_I_A,Retron_III,R-M_Type_I	GCA_016486505.1	79	not collected	United States of America	Northern America	aac(3)-IIe=COMPLETE,aac(6')-Ian=COMPLETE,abaF=COMPLETE,adeC=MISTRANSLATION,adeS_G336S=POINT,adeS_N125K=POINT,amvA=COMPLETE,ant(3'')-IIa=COMPLETE,blaADC-214=COMPLETE,blaOXA-24=COMPLETE,blaOXA-65=COMPLETE,blaTEM-1=COMPLETE,gyrA_S81L=POINT,parC_S84L=POINT,sul2=COMPLETE	15
ab00957	Cas,DarTG,PD-T4-5,R-M,RosmerTA,Zorya	CAS_Class1-Subtype-I-F,DarTG,PD-T4-5,R-M_Type_I,R-M_Type_IIG,RosmerTA,Zorya_TypeI	GCA_016486525.1	25	not collected	Thailand	South-eastern Asia	aadA1=COMPLETE,abaF=COMPLETE,adeS_H189Y=POINT,amvA=COMPLETE,ant(2'')-Ia=COMPLETE,ant(3'')-IIa=COMPLETE,aph(3'')-Ib=COMPLETE,aph(3')-VIa=COMPLETE,aph(6)-Id=COMPLETE,blaADC-26=COMPLETE,blaOXA-64=COMPLETE,dfrA1=COMPLETE,gyrA_S81L=POINT,parC_S84L=POINT,sat2=COMPLETE,sul2=COMPLETE,tet(B)=COMPLETE	17
ab00958	RosmerTA,Shedu,SspBCDE	RosmerTA,Shedu,SspBCDE	GCA_016486545.1	2	not collected	Thailand	South-eastern Asia	aac(3)-Ia=COMPLETE,aacA16=COMPLETE,aadA1=PARTIAL_END_OF_CONTIG,abaF=COMPLETE,adeC=COMPLETE,amvA=COMPLETE,ant(3'')-IIa=COMPLETE,aph(3'')-Ib=COMPLETE,aph(3')-Ia=COMPLETE,aph(6)-Id=COMPLETE,blaADC=COMPLETE,blaOXA-66=COMPLETE,blaTEM-1=COMPLETE,gyrA_S81L=POINT,parC_S84L=POINT,sul1=COMPLETE,sul1=PARTIAL_END_OF_CONTIG,sul2=COMPLETE,tet(B)=COMPLETE	19
ab00959	CapRel,Cas,Gabija,Gao_Qat,R-M,RosmerTA	CapRel,CAS_Class1-Subtype-I-F,Gabija,Gao_Qat,R-M_Type_II,RosmerTA	GCA_016486565.1	81	not collected	Türkiye	Western Asia	aac(3)-Ia=COMPLETE,aadA1=COMPLETE,abaF=COMPLETE,adeC=COMPLETE,amvA=COMPLETE,ant(3'')-IIa=COMPLETE,aph(3'')-Ib=COMPLETE,aph(3')-Ia=COMPLETE,aph(3')-VIb=COMPLETE,aph(6)-Id=COMPLETE,blaADC-11=COMPLETE,blaOXA-58=COMPLETE,blaOXA-69=COMPLETE,blaPER-1=COMPLETE,blaTEM-1=COMPLETE,catA1=COMPLETE,gyrA_S81L=POINT,parC_S84L=POINT,sul1=COMPLETE,tet(A)=COMPLETE	20
ab00960	SspBCDE	SspBCDE	GCA_016486585.1	2	not collected	Poland	Eastern Europe	aacA16=COMPLETE,aadA1=PARTIAL_END_OF_CONTIG,abaF=COMPLETE,adeC=COMPLETE,amvA=COMPLETE,ant(3'')-IIa=COMPLETE,aph(3'')-Ib=COMPLETE,aph(3')-Ia=COMPLETE,aph(6)-Id=COMPLETE,blaADC-30=COMPLETE,blaOXA-66=COMPLETE,blaOXA-72=COMPLETE,blaTEM-1=COMPLETE,blaTEM=PARTIAL_END_OF_CONTIG,gyrA_S81L=POINT,parC_S84L=POINT,sul1=COMPLETE,sul2=COMPLETE,sul2=PARTIAL_END_OF_CONTIG,tet(B)=COMPLETE	20
ab00961	Gao_Qat,SspBCDE	Gao_Qat,SspBCDE	GCA_016486605.1	604	not collected	Israel	Western Asia	abaF=COMPLETE,adeC=COMPLETE,amvA=COMPLETE,ant(3'')-IIa=COMPLETE,aph(3'')-Ib=COMPLETE,aph(3'')-Ib=PARTIAL_END_OF_CONTIG,aph(3')-Ia=COMPLETE,aph(3')-VIa=COMPLETE,aph(6)-Id=COMPLETE,armA=COMPLETE,blaADC-73=COMPLETE,blaOXA-23=COMPLETE,blaOXA-66=COMPLETE,blaTEM-1=COMPLETE,ftsI_A515V=POINT,gyrA_S81L=POINT,mph(E)=COMPLETE,msr(E)=COMPLETE,parC_S84L=POINT,tet(B)=COMPLETE	20
ab00962	Gao_Qat	Gao_Qat	GCA_016486625.1	2	not collected	Jordan	Western Asia	abaF=COMPLETE,adeC=COMPLETE,amvA=COMPLETE,ant(3'')-IIa=COMPLETE,aph(3'')-Ib=COMPLETE,aph(3')-Ia=COMPLETE,aph(6)-Id=COMPLETE,armA=COMPLETE,blaADC-73=COMPLETE,blaOXA-23=COMPLETE,blaOXA-66=COMPLETE,blaTEM-1=COMPLETE,ftsI_A515V=POINT,gyrA_S81L=POINT,mph(E)=COMPLETE,msr(E)=COMPLETE,sul2=COMPLETE,tet(B)=COMPLETE	18
ab00963	SspBCDE	SspBCDE	GCA_016486645.1	2	not collected	South Africa	Sub-Saharan Africa	aac(3)-Ia=COMPLETE,aadA1=COMPLETE,abaF=COMPLETE,adeC=COMPLETE,amvA=COMPLETE,ant(3'')-IIa=COMPLETE,aph(3'')-Ib=COMPLETE,aph(3')-Ia=COMPLETE,aph(3')-VIa=COMPLETE,aph(6)-Id=COMPLETE,blaADC-30=COMPLETE,blaOXA-23=COMPLETE,blaOXA-66=COMPLETE,blaTEM-1=COMPLETE,gyrA_S81L=POINT,parC_S84L=POINT,sul1=COMPLETE,sul2=COMPLETE,tet(B)=COMPLETE	19
ab00964	R-M,SspBCDE	R-M_Type_I,SspBCDE	GCA_016486665.1	2	not collected	United States of America	Northern America	aac(3)-Ia=COMPLETE,aacA16=COMPLETE,abaF=COMPLETE,adeC=COMPLETE,amvA=COMPLETE,ant(3'')-IIa=COMPLETE,aph(3'')-Ib=COMPLETE,aph(6)-Id=COMPLETE,blaADC-30=COMPLETE,blaOXA-66=COMPLETE,blaOXA-72=COMPLETE,gyrA_S81L=POINT,parC_S84L=POINT,tet(B)=COMPLETE	14
ab00965	Gao_Qat,PD-T4-5,PD-T7-5,SspBCDE	Gao_Qat,PD-T4-5,PD-T7-5,SspBCDE	GCA_016486685.1	2	not collected	Portugal	Southern Europe	aac(6')-Ib'=COMPLETE,aadA1=COMPLETE,abaF=COMPLETE,adeC=COMPLETE,amvA=COMPLETE,ant(3'')-IIa=COMPLETE,aph(3'')-Ib=COMPLETE,aph(3')-Ia=COMPLETE,aph(6)-Id=COMPLETE,armA=COMPLETE,blaADC-30=COMPLETE,blaOXA-23=COMPLETE,blaOXA-66=COMPLETE,catB8=COMPLETE,catB8=PARTIAL_END_OF_CONTIG,gyrA_S81L=POINT,mph(E)=COMPLETE,msr(E)=COMPLETE,parC_S84L=POINT,sul1=COMPLETE,tet(B)=COMPLETE	21
ab00966	SspBCDE	SspBCDE	GCA_016486705.1	2	not collected	Hungary	Eastern Europe	aacA16=COMPLETE,aadA1=PARTIAL_END_OF_CONTIG,abaF=COMPLETE,adeC=COMPLETE,amvA=COMPLETE,ant(3'')-IIa=COMPLETE,aph(3'')-Ib=COMPLETE,aph(3')-VIa=COMPLETE,aph(6)-Id=COMPLETE,aph(6)-Id=PARTIAL_END_OF_CONTIG,blaADC-30=COMPLETE,blaOXA-23=COMPLETE,blaOXA-66=COMPLETE,gyrA_S81L=POINT,parC_S84L=POINT,sul1=COMPLETE,sul1=PARTIAL_END_OF_CONTIG,sul2=COMPLETE,tet(B)=COMPLETE	19
ab00967	DarTG,PD-T4-5,Retron,R-M,Zorya	DarTG,PD-T4-5,Retron_VI,R-M_Type_I,R-M_Type_II,Zorya_TypeI	GCA_016486725.1	109	not collected	United States of America	Northern America	aadA1=COMPLETE,abaF=COMPLETE,amvA=COMPLETE,ant(2'')-Ia=COMPLETE,ant(3'')-IIa=COMPLETE,aph(3'')-Ib=COMPLETE,aph(3'')-Ib=PARTIAL_END_OF_CONTIG,aph(3')-VIa=COMPLETE,aph(6)-Id=COMPLETE,aph(6)-Id=PARTIAL_END_OF_CONTIG,arr-2=COMPLETE,blaADC-6=COMPLETE,blaOXA-10=COMPLETE,blaOXA-67=COMPLETE,blaOXA-72=COMPLETE,blaSHV-11=COMPLETE,blaVEB-1=COMPLETE,catA1=COMPLETE,cmlA5=COMPLETE,dfrA10=COMPLETE,gyrA_S81L=POI…	23
ab00968	Gao_Qat,SspBCDE	Gao_Qat,SspBCDE	GCA_016486745.1	2	not collected	Italy	Southern Europe	aac(6')-Ib'=COMPLETE,aadA1=COMPLETE,adeC=COMPLETE,amvA=COMPLETE,ant(3'')-IIa=COMPLETE,aph(3'')-Ib=COMPLETE,aph(3')-Ia=COMPLETE,aph(6)-Id=COMPLETE,armA=COMPLETE,blaADC-30=COMPLETE,blaOXA-23=COMPLETE,blaOXA-66=COMPLETE,catB8=COMPLETE,gyrA_S81L=POINT,mph(E)=COMPLETE,msr(E)=COMPLETE,parC_S84L=POINT,sul1=COMPLETE,sul1=PARTIAL_END_OF_CONTIG,tet(B)=COMPLETE	20
ab00969	Gao_Qat,PD-T4-5,PD-T7-5,SspBCDE	Gao_Qat,PD-T4-5,PD-T7-5,SspBCDE	GCA_016486765.1	2	not collected	Portugal	Southern Europe	aac(6')-Ib'=COMPLETE,aadA1=COMPLETE,abaF=COMPLETE,adeC=COMPLETE,amvA=COMPLETE,ant(3'')-IIa=COMPLETE,aph(3'')-Ib=COMPLETE,aph(3')-Ia=COMPLETE,aph(6)-Id=COMPLETE,armA=COMPLETE,blaADC-30=COMPLETE,blaOXA-23=COMPLETE,blaOXA-66=COMPLETE,catB8=COMPLETE,gyrA_S81L=POINT,mph(E)=COMPLETE,msr(E)=COMPLETE,parC_S84L=POINT,sul1=COMPLETE,tet(B)=COMPLETE	20
ab00970	PD-T4-5,PD-T7-5,SspBCDE	PD-T4-5,PD-T7-5,SspBCDE	GCA_016486785.1	2	not collected	Mexico	Latin America and the Caribbean	aac(6')-Ib'=COMPLETE,aadA1=COMPLETE,abaF=COMPLETE,adeC=COMPLETE,amvA=COMPLETE,ant(3'')-IIa=COMPLETE,aph(3'')-Ib=COMPLETE,aph(3')-Ia=COMPLETE,aph(6)-Id=COMPLETE,armA=COMPLETE,blaADC-30=COMPLETE,blaOXA-398=COMPLETE,blaOXA-66=COMPLETE,blaTEM-1=COMPLETE,catB8=COMPLETE,gyrA_S81L=POINT,mph(E)=COMPLETE,msr(E)=COMPLETE,parC_S84L=POINT,sul1=COMPLETE,tet(B)=COMPLETE	21
ab00971	Gao_Qat,PD-T4-5,PD-T7-5,SspBCDE	Gao_Qat,PD-T4-5,PD-T7-5,SspBCDE	GCA_016486795.1	2	not collected	Italy	Southern Europe	aac(6')-Ib'=COMPLETE,aadA1=COMPLETE,abaF=COMPLETE,adeC=COMPLETE,amvA=COMPLETE,ant(3'')-IIa=COMPLETE,aph(3'')-Ib=COMPLETE,aph(3')-Ia=COMPLETE,aph(6)-Id=COMPLETE,armA=COMPLETE,blaADC-30=COMPLETE,blaOXA-23=COMPLETE,blaOXA-66=COMPLETE,catB8=COMPLETE,gyrA_S81L=POINT,mph(E)=COMPLETE,msr(E)=COMPLETE,parC_S84L=POINT,sul1=COMPLETE,tet(B)=COMPLETE	20
ab00972	Gao_Qat,Shedu,SspBCDE	Gao_Qat,Shedu,SspBCDE	GCA_016486825.1	2	not collected	Italy	Southern Europe	abaF=COMPLETE,adeC=COMPLETE,amvA=COMPLETE,ant(3'')-IIa=COMPLETE,aph(3'')-Ib=COMPLETE,aph(3')-VIa=COMPLETE,aph(6)-Id=COMPLETE,armA=COMPLETE,blaADC-73=COMPLETE,blaOXA-23=COMPLETE,blaOXA-66=COMPLETE,blaTEM-1=COMPLETE,ftsI_A515V=POINT,gyrA_S81L=POINT,parC_S84L=POINT,tet(B)=COMPLETE	16
ab00973	Gao_Qat,Shedu,SspBCDE	Gao_Qat,Shedu,SspBCDE	GCA_016486845.1	2	not collected	Belgium	Western Europe	abaF=COMPLETE,adeC=COMPLETE,amvA=COMPLETE,ant(3'')-IIa=COMPLETE,aph(3'')-Ib=COMPLETE,aph(3')-Ia=COMPLETE,aph(6)-Id=COMPLETE,armA=COMPLETE,blaADC-73=COMPLETE,blaOXA-23=COMPLETE,blaOXA-66=COMPLETE,blaTEM-1=COMPLETE,ftsI_A515V=POINT,gyrA_S81L=POINT,mph(E)=COMPLETE,msr(E)=COMPLETE,parC_S84L=POINT,sul2=COMPLETE,tet(B)=COMPLETE	19
ab00974	Gao_Qat,SspBCDE	Gao_Qat,SspBCDE	GCA_016486865.1	2	not collected	Egypt	Northern Africa	aadA1=PARTIAL_END_OF_CONTIG,abaF=COMPLETE,adeC=COMPLETE,amvA=COMPLETE,ant(3'')-IIa=COMPLETE,aph(3'')-Ib=COMPLETE,aph(3')-Ia=COMPLETE,aph(6)-Id=COMPLETE,armA=COMPLETE,blaADC-73=COMPLETE,blaOXA-23=COMPLETE,blaOXA-66=COMPLETE,blaTEM-1=COMPLETE,ftsI_A515V=POINT,gyrA_S81L=POINT,mph(E)=COMPLETE,msr(E)=COMPLETE,parC_S84L=POINT,sul1=COMPLETE,tet(B)=COMPLETE	20
ab00975	Gao_Qat,Shedu,SspBCDE	Gao_Qat,Shedu,SspBCDE	GCA_016486885.1	2	not collected	Italy	Southern Europe	abaF=COMPLETE,adeC=COMPLETE,amvA=COMPLETE,ant(3'')-IIa=COMPLETE,aph(3'')-Ib=COMPLETE,aph(6)-Id=COMPLETE,blaADC-73=COMPLETE,blaOXA-23=COMPLETE,blaOXA-66=COMPLETE,ftsI_A515V=POINT,gyrA_S81L=POINT,parC_S84L=POINT,sul2=PARTIAL_END_OF_CONTIG,tet(B)=COMPLETE	14
ab00976	PD-T4-5,PD-T7-5,SspBCDE	PD-T4-5,PD-T7-5,SspBCDE	GCA_016486905.1	2	not collected	Mexico	Latin America and the Caribbean	aac(6')-Ib'=COMPLETE,aadA1=COMPLETE,abaF=COMPLETE,adeC=COMPLETE,amvA=COMPLETE,ant(3'')-IIa=COMPLETE,aph(3'')-Ib=COMPLETE,aph(3')-Ia=COMPLETE,aph(6)-Id=COMPLETE,armA=COMPLETE,blaADC-30=COMPLETE,blaOXA-398=COMPLETE,blaOXA-66=COMPLETE,blaTEM-1=COMPLETE,catB8=COMPLETE,gyrA_S81L=POINT,mph(E)=COMPLETE,msr(E)=COMPLETE,parC_S84L=POINT,sul1=COMPLETE,tet(B)=COMPLETE	21
ab00977	SspBCDE	SspBCDE	GCA_016486925.1	2	not collected	United States of America	Northern America	aac(3)-Ia=COMPLETE,aadA1=COMPLETE,abaF=COMPLETE,adeC=COMPLETE,amvA=COMPLETE,ant(3'')-IIa=PARTIAL,ant(3'')-IIa=PARTIAL_END_OF_CONTIG,aph(3'')-Ib=COMPLETE,aph(3')-Ia=COMPLETE,aph(6)-Id=COMPLETE,blaADC-30=COMPLETE,blaOXA-23=COMPLETE,blaOXA-66=COMPLETE,blaTEM-1=COMPLETE,gyrA_S81L=POINT,parC_S84L=POINT,sul1=COMPLETE,tet(B)=COMPLETE	18
ab00978	Gao_Qat,SspBCDE	Gao_Qat,SspBCDE	GCA_016486945.1	2	not collected	Germany	Western Europe	abaF=COMPLETE,adeC=COMPLETE,amvA=COMPLETE,ant(3'')-IIa=COMPLETE,aph(3'')-Ib=COMPLETE,aph(3'')-Ib=PARTIAL_END_OF_CONTIG,aph(6)-Id=COMPLETE,aph(6)-Id=PARTIAL_END_OF_CONTIG,armA=COMPLETE,blaADC-73=COMPLETE,blaOXA-23=COMPLETE,blaOXA-66=COMPLETE,ftsI_A515V=POINT,gyrA_S81L=POINT,mph(E)=COMPLETE,msr(E)=COMPLETE,parC_S84L=POINT,tet(B)=COMPLETE	18
ab00979	AbiH,Retron,R-M,Rst_PARIS	AbiH,PARIS_I,Retron_I_A,Retron_III,R-M_Type_I	GCA_016486965.1	79	not collected	United States of America	Northern America	aadA1=COMPLETE,abaF=COMPLETE,adeC=MISTRANSLATION,adeS_G336S=POINT,amvA=COMPLETE,ant(3'')-IIa=COMPLETE,aph(3'')-Ib=COMPLETE,aph(3')-VIa=COMPLETE,aph(6)-Id=COMPLETE,blaADC=COMPLETE,blaOXA-23=COMPLETE,blaOXA-65=COMPLETE,blaTEM-1=COMPLETE,dfrA1=COMPLETE,floR=COMPLETE,gyrA_S81L=POINT,sat2=COMPLETE,sul2=COMPLETE	18
ab00980	Gao_Qat,Shedu,SspBCDE	Gao_Qat,Shedu,SspBCDE	GCA_016486985.1	2	not collected	Germany	Western Europe	abaF=COMPLETE,adeC=COMPLETE,amvA=COMPLETE,ant(3'')-IIa=COMPLETE,aph(3'')-Ib=COMPLETE,aph(3')-Ia=COMPLETE,aph(6)-Id=COMPLETE,armA=COMPLETE,blaADC-73=COMPLETE,blaOXA-23=COMPLETE,blaOXA-66=COMPLETE,blaTEM-1=COMPLETE,ftsI_A515V=POINT,gyrA_S81L=POINT,mph(E)=COMPLETE,msr(E)=COMPLETE,parC_S84L=POINT,sul2=COMPLETE,tet(B)=COMPLETE	19
ab00981	Gao_Qat,PD-T4-5,PD-T7-5,SspBCDE	Gao_Qat,PD-T4-5,PD-T7-5,SspBCDE	GCA_016487005.1	2	not collected	Italy	Southern Europe	aac(6')-Ib'=COMPLETE,aadA1=COMPLETE,aadA1=PARTIAL_END_OF_CONTIG,abaF=COMPLETE,adeC=COMPLETE,amvA=COMPLETE,ant(3'')-IIa=COMPLETE,aph(3'')-Ib=COMPLETE,aph(3')-Ia=COMPLETE,aph(6)-Id=COMPLETE,armA=COMPLETE,blaADC-30=COMPLETE,blaOXA-23=COMPLETE,blaOXA-66=COMPLETE,catB8=COMPLETE,gyrA_S81L=POINT,mph(E)=COMPLETE,msr(E)=COMPLETE,parC_S84L=POINT,sul1=COMPLETE,sul1=PARTIAL_END_OF_CONTIG,tet(B)=COMPLETE	22
ab00982	Gao_Qat,PD-T4-5,PD-T7-5,SspBCDE	Gao_Qat,PD-T4-5,PD-T7-5,SspBCDE	GCA_016487025.1	2	not collected	United Kingdom of Great Britain and Northern Ireland	Northern Europe	aac(6')-Ib'=COMPLETE,aadA1=COMPLETE,abaF=COMPLETE,adeC=COMPLETE,amvA=COMPLETE,ant(3'')-IIa=COMPLETE,aph(3'')-Ib=COMPLETE,aph(3')-Ia=COMPLETE,aph(6)-Id=COMPLETE,armA=COMPLETE,blaADC-30=COMPLETE,blaOXA-23=COMPLETE,blaOXA-66=COMPLETE,catB8=COMPLETE,gyrA_S81L=POINT,mph(E)=COMPLETE,msr(E)=COMPLETE,parC_S84L=POINT,sul1=COMPLETE,tet(B)=COMPLETE	20
ab00983	Gao_Qat,RosmerTA,SspBCDE	Gao_Qat,RosmerTA,SspBCDE	GCA_016487045.1	2	not collected	Italy	Southern Europe	aacA16=COMPLETE,abaF=COMPLETE,adeC=COMPLETE,amvA=COMPLETE,ant(3'')-IIa=COMPLETE,aph(3'')-Ib=COMPLETE,aph(6)-Id=COMPLETE,armA=COMPLETE,blaADC-30=COMPLETE,blaOXA-66=COMPLETE,blaOXA-72=COMPLETE,gyrA_S81L=POINT,mph(E)=COMPLETE,msr(E)=COMPLETE,parC_S84L=POINT,sul1=COMPLETE,sul2=COMPLETE,tet(B)=COMPLETE	18
ab00984	Gao_Qat,Shedu,SspBCDE	Gao_Qat,Shedu,SspBCDE	GCA_016487065.1	2	not collected	Italy	Southern Europe	abaF=COMPLETE,adeC=COMPLETE,amvA=COMPLETE,ant(3'')-IIa=COMPLETE,aph(3'')-Ib=COMPLETE,aph(6)-Id=COMPLETE,armA=COMPLETE,blaADC-73=COMPLETE,blaOXA-23=COMPLETE,blaOXA-66=COMPLETE,ftsI_A515V=POINT,gyrA_G79C=POINT,gyrA_S81L=POINT,mph(E)=COMPLETE,msr(E)=COMPLETE,parC_S84L=POINT,sul2=COMPLETE,tet(B)=COMPLETE	18
ab00985	Gao_Qat,SspBCDE	Gao_Qat,SspBCDE	GCA_016487085.1	2	not collected	Croatia	Southern Europe	abaF=COMPLETE,adeC=COMPLETE,amvA=COMPLETE,ant(3'')-IIa=COMPLETE,aph(3'')-Ib=COMPLETE,aph(3')-Ia=COMPLETE,aph(6)-Id=COMPLETE,armA=COMPLETE,blaADC-73=COMPLETE,blaOXA-23=COMPLETE,blaOXA-66=COMPLETE,blaTEM-1=COMPLETE,ftsI_A515V=POINT,gyrA_S81L=POINT,mph(E)=COMPLETE,msr(E)=COMPLETE,parC_S84L=POINT,tet(B)=COMPLETE	18
ab00986	PD-T4-5,PD-T7-5,SspBCDE	PD-T4-5,PD-T7-5,SspBCDE	GCA_016487105.1	2	not collected	Mexico	Latin America and the Caribbean	aac(6')-Ib'=COMPLETE,aadA1=COMPLETE,abaF=COMPLETE,adeC=COMPLETE,amvA=COMPLETE,ant(3'')-IIa=COMPLETE,aph(3'')-Ib=COMPLETE,aph(3')-Ia=COMPLETE,aph(3')-Ia=PARTIAL_END_OF_CONTIG,aph(6)-Id=COMPLETE,armA=COMPLETE,blaADC-56=COMPLETE,blaOXA-66=COMPLETE,blaOXA-72=COMPLETE,blaTEM-1=COMPLETE,catB8=COMPLETE,gyrA_S81L=POINT,mph(E)=COMPLETE,msr(E)=COMPLETE,parC_S84L=POINT,sul1=COMPLETE,sul2=COMPLETE,tet(B)=COM…	23
ab00987	Gao_Qat,SspBCDE	Gao_Qat,SspBCDE	GCA_016487125.1	2	not collected	Croatia	Southern Europe	abaF=COMPLETE,adeC=COMPLETE,amvA=COMPLETE,ant(3'')-IIa=COMPLETE,aph(3'')-Ib=COMPLETE,aph(3')-Ia=COMPLETE,aph(6)-Id=COMPLETE,armA=COMPLETE,blaADC-73=COMPLETE,blaOXA-23=COMPLETE,blaOXA-66=COMPLETE,blaTEM-1=COMPLETE,ftsI_A515V=POINT,gyrA_S81L=POINT,mph(E)=COMPLETE,msr(E)=COMPLETE,parC_S84L=POINT,tet(B)=COMPLETE	18
ab00988	Gao_Qat,PD-T4-5,PD-T7-5,SspBCDE	Gao_Qat,PD-T4-5,PD-T7-5,SspBCDE	GCA_016487145.1	2	not collected	Italy	Southern Europe	aac(6')-Ib'=COMPLETE,aadA1=COMPLETE,abaF=COMPLETE,adeC=COMPLETE,amvA=COMPLETE,ant(3'')-IIa=COMPLETE,ant(3'')-IIa=MISTRANSLATION,aph(3'')-Ib=COMPLETE,aph(3')-Ia=COMPLETE,aph(3')-VIa=COMPLETE,aph(6)-Id=COMPLETE,armA=COMPLETE,blaOXA-23=COMPLETE,blaOXA-66=COMPLETE,catB8=COMPLETE,gyrA_S81L=POINT,mph(E)=COMPLETE,msr(E)=COMPLETE,parC_S84L=POINT,sul1=COMPLETE,tet(B)=COMPLETE	21
ab00989	Cas,R-M,RosmerTA,SanaTA	CAS_Class1-Subtype-I-F,R-M_Type_I,RosmerTA,SanaTA	GCA_016487155.1	25	not collected	United States of America	Northern America	abaF=COMPLETE,adeS_H189Y=POINT,amvA=COMPLETE,ant(2'')-Ia=COMPLETE,ant(3'')-IIa=COMPLETE,aph(3'')-Ib=COMPLETE,aph(3'')-Ib=PARTIAL_END_OF_CONTIG,aph(3')-Ia=COMPLETE,aph(3')-VIb=COMPLETE,aph(6)-Id=COMPLETE,blaADC=COMPLETE,blaOXA-23=COMPLETE,blaOXA-64=COMPLETE,gyrA_S81L=POINT,parC_S84L=POINT,sul2=COMPLETE,sul2=PARTIAL_END_OF_CONTIG	17
ab00990	PD-Lambda-2,PD-Lambda-5,R-M	PD-Lambda-2,PD-Lambda-5,R-M_Type_I,R-M_Type_IV	GCA_016487185.1	3	not collected	Spain	Southern Europe	abaF=COMPLETE,adeC=COMPLETE,amvA=COMPLETE,ant(2'')-Ia=COMPLETE,ant(3'')-IIa=MISTRANSLATION,aph(3')-VIa=COMPLETE,blaADC-119=COMPLETE,blaOXA-24=COMPLETE,blaOXA-71=COMPLETE,gyrA_S81L=POINT,parC_S84L=POINT,sul1=COMPLETE	12
ab00991	PD-Lambda-2,PD-Lambda-5,R-M	PD-Lambda-2,PD-Lambda-5,R-M_Type_I,R-M_Type_IV	GCA_016487205.1	3	not collected	Spain	Southern Europe	abaF=COMPLETE,adeC=COMPLETE,amvA=COMPLETE,ant(2'')-Ia=COMPLETE,ant(3'')-IIa=MISTRANSLATION,aph(3')-VIa=COMPLETE,blaADC-119=COMPLETE,blaOXA-24=COMPLETE,blaOXA-71=COMPLETE,gyrA_S81L=POINT,parC_S84L=POINT,sul1=COMPLETE	12
ab00992	SspBCDE	SspBCDE	GCA_016487215.1	2	not collected	Spain	Southern Europe	abaF=COMPLETE,adeC=COMPLETE,amvA=COMPLETE,ant(3'')-IIa=COMPLETE,blaADC-30=COMPLETE,blaOXA-201=COMPLETE,blaOXA-24=COMPLETE,gyrA_S81L=POINT,parC_S84L=POINT,sul2=COMPLETE	10
ab00993	SspBCDE	SspBCDE	GCA_016487245.1	-	not collected	Spain	Southern Europe	abaF=COMPLETE,adeC=COMPLETE,amvA=COMPLETE,ant(3'')-IIa=COMPLETE,blaADC-30=COMPLETE,blaOXA-201=COMPLETE,blaOXA-24=COMPLETE,gyrA_S81L=POINT,parC_S84L=POINT,sul2=COMPLETE	10
ab00994	NLR,PD-Lambda-2,PD-Lambda-5,RloC,R-M	NLR_like_bNACHT09,PD-Lambda-2,PD-Lambda-5,RloC,R-M_Type_I	GCA_016487265.1	412	not collected	Venezuela (Bolivarian Republic of)	Latin America and the Caribbean	adeC=COMPLETE,amvA=COMPLETE,ant(3'')-IIa=COMPLETE,aph(3')-VIa=COMPLETE,blaADC-249=COMPLETE,blaOXA-208=COMPLETE,blaOXA-58=COMPLETE,gyrA_S81L=POINT,parC_S84L=POINT	9
ab00995	Gao_Qat,Shedu,SspBCDE	Gao_Qat,Shedu,SspBCDE	GCA_016487285.1	2	not collected	Belgium	Western Europe	abaF=COMPLETE,adeC=COMPLETE,amvA=COMPLETE,ant(3'')-IIa=COMPLETE,aph(3'')-Ib=COMPLETE,aph(3')-Ia=PARTIAL,aph(3')-Ia=PARTIAL_END_OF_CONTIG,aph(6)-Id=COMPLETE,armA=COMPLETE,blaADC-73=COMPLETE,blaOXA-23=COMPLETE,blaOXA-66=COMPLETE,blaTEM-1=COMPLETE,ftsI_A515V=POINT,gyrA_S81L=POINT,mph(E)=COMPLETE,msr(E)=COMPLETE,parC_S84L=POINT,sul2=COMPLETE,tet(B)=COMPLETE	20
ab00996	SspBCDE	SspBCDE	GCA_016487305.1	2	not collected	United States of America	Northern America	aac(3)-Ia=COMPLETE,aadA1=COMPLETE,abaF=COMPLETE,adeC=COMPLETE,amvA=COMPLETE,ant(3'')-IIa=PARTIAL,ant(3'')-IIa=PARTIAL_END_OF_CONTIG,blaADC-33=COMPLETE,blaKPC-2=COMPLETE,blaOXA-82=COMPLETE,gyrA_S81L=POINT,parC_S84L=POINT,sul1=COMPLETE	13
ab00997	Gao_Qat,RosmerTA,SspBCDE	Gao_Qat,RosmerTA,SspBCDE	GCA_016487325.1	2	not collected	United States of America	Northern America	aac(3)-Ia=COMPLETE,aacA16=COMPLETE,abaF=COMPLETE,adeC=COMPLETE,amvA=COMPLETE,ant(3'')-IIa=COMPLETE,aph(3'')-Ib=COMPLETE,aph(3'')-Ib=PARTIAL_END_OF_CONTIG,aph(6)-Id=COMPLETE,blaADC-30=COMPLETE,blaOXA-66=COMPLETE,blaOXA-72=COMPLETE,gyrA_S81L=POINT,parC_S84L=POINT,sul2=COMPLETE,tet(B)=COMPLETE	16
ab00998	PD-T4-5,PD-T7-5,SspBCDE	PD-T4-5,PD-T7-5,SspBCDE	GCA_016487345.1	2	not collected	Mexico	Latin America and the Caribbean	aac(6')-Ib'=COMPLETE,aadA1=COMPLETE,abaF=COMPLETE,adeC=COMPLETE,amvA=COMPLETE,ant(3'')-IIa=COMPLETE,aph(3'')-Ib=COMPLETE,aph(3')-Ia=COMPLETE,aph(3')-Ia=PARTIAL_END_OF_CONTIG,aph(6)-Id=COMPLETE,armA=COMPLETE,blaADC-73=COMPLETE,blaOXA-66=COMPLETE,blaOXA-72=COMPLETE,blaTEM-1=COMPLETE,catB8=COMPLETE,gyrA_S81L=POINT,parC_S84L=POINT,sul1=COMPLETE,sul2=COMPLETE,tet(B)=COMPLETE	21
ab00999	Cas,Gabija,Gao_Qat,R-M,RosmerTA	CAS_Class1-Subtype-I-F,Gabija,Gao_Qat,R-M_Type_II,RosmerTA	GCA_016487365.1	1	not collected	United States of America	Northern America	aac(3)-Ia=COMPLETE,aadA1=COMPLETE,abaF=COMPLETE,adeC=COMPLETE,amvA=COMPLETE,ant(3'')-IIa=COMPLETE,aph(3')-Ia=COMPLETE,aph(3')-VIa=COMPLETE,blaADC=COMPLETE,blaOXA-69=COMPLETE,gyrA_S81L=POINT,parC_S84L=POINT,sul1=COMPLETE	13
ab01000	Shedu,SspBCDE	Shedu,SspBCDE	GCA_016487385.1	2	not collected	Portugal	Southern Europe	abaF=COMPLETE,adeC=COMPLETE,amvA=COMPLETE,ant(3'')-IIa=COMPLETE,blaADC-25=COMPLETE,blaOXA-24=COMPLETE,blaOXA-66=COMPLETE,gyrA_S81L=POINT,mph(E)=COMPLETE,msr(E)=COMPLETE,parC_S84L=POINT	11
ab01001	Gao_Qat,RosmerTA,SspBCDE	Gao_Qat,RosmerTA,SspBCDE	GCA_016487405.1	2	not collected	Italy	Southern Europe	aacA16=COMPLETE,abaF=COMPLETE,adeC=COMPLETE,amvA=COMPLETE,ant(3'')-IIa=COMPLETE,aph(3'')-Ib=COMPLETE,aph(6)-Id=COMPLETE,armA=COMPLETE,blaADC-30=COMPLETE,blaOXA-66=COMPLETE,blaOXA-72=COMPLETE,gyrA_S81L=POINT,mph(E)=COMPLETE,msr(E)=COMPLETE,parC_S84L=POINT,sul1=COMPLETE,sul2=COMPLETE,tet(B)=COMPLETE	18
ab01002	Gao_Qat,SspBCDE	Gao_Qat,SspBCDE	GCA_016487425.1	2	not collected	Kuwait	Western Asia	abaF=COMPLETE,adeC=COMPLETE,amvA=COMPLETE,ant(3'')-IIa=COMPLETE,aph(3'')-Ib=COMPLETE,aph(3')-Ia=COMPLETE,aph(6)-Id=COMPLETE,armA=COMPLETE,blaADC-73=COMPLETE,blaOXA-23=COMPLETE,blaOXA-66=COMPLETE,blaTEM-1=COMPLETE,ftsI_A515V=POINT,gyrA_S81L=POINT,mph(E)=COMPLETE,mph(E)=PARTIAL_END_OF_CONTIG,msr(E)=COMPLETE,msr(E)=PARTIAL_END_OF_CONTIG,parC_S84L=POINT,tet(B)=COMPLETE	20
ab01003	Gao_Qat,PD-T4-5,PD-T7-5,SspBCDE	Gao_Qat,PD-T4-5,PD-T7-5,SspBCDE	GCA_016487445.1	2	not collected	Italy	Southern Europe	aac(6')-Ib'=COMPLETE,aadA1=COMPLETE,abaF=COMPLETE,adeC=COMPLETE,amvA=COMPLETE,ant(3'')-IIa=COMPLETE,aph(3'')-Ib=COMPLETE,aph(3')-Ia=COMPLETE,aph(3')-VIa=COMPLETE,aph(6)-Id=COMPLETE,armA=COMPLETE,blaADC-30=COMPLETE,blaOXA-23=COMPLETE,blaOXA-66=COMPLETE,catB8=COMPLETE,gyrA_S81L=POINT,mph(E)=PARTIAL_END_OF_CONTIG,msr(E)=COMPLETE,parC_S84L=POINT,sul1=COMPLETE,tet(B)=COMPLETE	21
ab01004	Gao_Qat,SspBCDE	Gao_Qat,SspBCDE	GCA_016487465.1	2	not collected	Greece	Southern Europe	abaF=COMPLETE,adeC=COMPLETE,amvA=COMPLETE,ant(3'')-IIa=COMPLETE,aph(3'')-Ib=COMPLETE,aph(3')-Ia=COMPLETE,aph(3')-VIa=COMPLETE,aph(6)-Id=COMPLETE,armA=COMPLETE,blaADC=COMPLETE,blaOXA-23=COMPLETE,blaOXA-66=COMPLETE,blaTEM-1=COMPLETE,ftsI_A515V=POINT,gyrA_S81L=POINT,mph(E)=COMPLETE,msr(E)=COMPLETE,parC_S84L=POINT,sul2=COMPLETE,tet(B)=COMPLETE	20
ab01005	SspBCDE	SspBCDE	GCA_016487485.1	2	not collected	United States of America	Northern America	aadA2=COMPLETE,abaF=COMPLETE,adeC=COMPLETE,amvA=COMPLETE,ant(2'')-Ia=COMPLETE,ant(3'')-IIa=PARTIAL,aph(3')-VIa=COMPLETE,blaADC-33=COMPLETE,blaOXA-23=COMPLETE,blaOXA-82=COMPLETE,gyrA_S81L=POINT,parC_S84L=POINT,sul1=COMPLETE	13
ab01006	AbiH,Retron,R-M,Rst_PARIS	AbiH,PARIS_I,Retron_I_A,Retron_III,R-M_Type_I	GCA_016487505.1	156	not collected	Mexico	Latin America and the Caribbean	aac(6')-Ian=COMPLETE,abaF=COMPLETE,adeC=MISTRANSLATION,adeS_G336S=POINT,adeS_N125K=POINT,amvA=COMPLETE,ant(3'')-IIa=COMPLETE,aph(3'')-Ib=COMPLETE,aph(6)-Id=COMPLETE,blaADC=COMPLETE,blaOXA-239=COMPLETE,blaOXA-65=COMPLETE,cml=HMM,gyrA_S81L=POINT,parC_S84L=POINT,sul2=COMPLETE	16
ab01007	Gao_Qat,SspBCDE	Gao_Qat,SspBCDE	GCA_016487525.1	2	not collected	Greece	Southern Europe	abaF=COMPLETE,adeC=COMPLETE,amvA=COMPLETE,ant(3'')-IIa=COMPLETE,aph(3'')-Ib=COMPLETE,aph(3')-Ia=COMPLETE,aph(3')-VIa=COMPLETE,aph(6)-Id=COMPLETE,armA=COMPLETE,blaADC-73=COMPLETE,blaOXA-23=COMPLETE,blaOXA-66=COMPLETE,blaTEM-1=COMPLETE,ftsI_A515V=POINT,gyrA_S81L=POINT,mph(E)=COMPLETE,msr(E)=COMPLETE,parC_S84L=POINT,sul2=COMPLETE,tet(B)=COMPLETE	20
ab01008	BREX,Lamassu-Fam,Mokosh,PD-Lambda-2,R-M,RosmerTA,SanaTA	BREX_I,Lamassu-Fam,Mokosh_TypeI,PD-Lambda-2,R-M_Type_I,RosmerTA,SanaTA	GCA_016487565.1	15	not collected	United States of America	Northern America	aac(3)-IIe=COMPLETE,abaF=COMPLETE,amvA=COMPLETE,ant(3'')-IIa=COMPLETE,aph(3'')-Ib=COMPLETE,aph(3')-VIa=COMPLETE,aph(6)-Id=COMPLETE,blaADC=COMPLETE,blaOXA-51=COMPLETE,blaOXA-58=COMPLETE,blaTEM-1=COMPLETE,gyrA_S81L=POINT,parC_S84L=POINT,sul2=COMPLETE,sul2=PARTIAL_END_OF_CONTIG	15
ab01009	Gao_Qat,SspBCDE	Gao_Qat,SspBCDE	GCA_016487625.1	2	not collected	Türkiye	Western Asia	abaF=COMPLETE,adeC=COMPLETE,amvA=COMPLETE,ant(3'')-IIa=COMPLETE,aph(3'')-Ib=COMPLETE,aph(3')-Ia=COMPLETE,aph(3')-VIa=COMPLETE,aph(6)-Id=COMPLETE,blaADC-73=COMPLETE,blaOXA-23=COMPLETE,blaOXA-66=COMPLETE,blaTEM-1=COMPLETE,ftsI_A515V=POINT,gyrA_S81L=POINT,mph(E)=COMPLETE,msr(E)=COMPLETE,parC_S84L=POINT,tet(B)=COMPLETE	18
ab01010	SspBCDE	SspBCDE	GCA_016487645.1	2	not collected	United States of America	Northern America	abaF=COMPLETE,adeC=COMPLETE,amvA=COMPLETE,ant(3'')-IIa=PARTIAL_END_OF_CONTIG,aph(3')-VIa=COMPLETE,blaADC=COMPLETE,blaOXA-82=COMPLETE,gyrA_S81L=POINT,parC_S84L=POINT	9
ab01011	SspBCDE	SspBCDE	GCA_016487665.1	2	not collected	Germany	Western Europe	aac(3)-Ia=COMPLETE,aadA1=COMPLETE,abaF=COMPLETE,adeC=COMPLETE,amvA=COMPLETE,ant(3'')-IIa=COMPLETE,aph(3'')-Ib=COMPLETE,aph(3')-VIa=COMPLETE,aph(6)-Id=COMPLETE,blaADC-30=COMPLETE,blaOXA-58=COMPLETE,blaOXA-66=COMPLETE,gyrA_S81L=POINT,parC_S84L=POINT,sul1=COMPLETE,tet(B)=COMPLETE	16
ab01012	R-M,SspBCDE	R-M_Type_II,SspBCDE	GCA_016487685.1	2	not collected	Israel	Western Asia	aac(3)-Ia=COMPLETE,aacA16=COMPLETE,abaF=COMPLETE,adeC=COMPLETE,amvA=COMPLETE,ant(3'')-IIa=COMPLETE,aph(3'')-Ib=COMPLETE,aph(3')-VIa=COMPLETE,aph(6)-Id=COMPLETE,blaADC-30=COMPLETE,blaOXA-66=COMPLETE,blaOXA-72=COMPLETE,gyrA_S81L=POINT,parC_S84L=POINT,sul2=COMPLETE,tet(B)=COMPLETE	16
ab01013	SspBCDE	SspBCDE	GCA_016487705.1	2	not collected	United States of America	Northern America	aadA2=COMPLETE,abaF=COMPLETE,adeC=COMPLETE,amvA=COMPLETE,ant(2'')-Ia=COMPLETE,ant(3'')-IIa=PARTIAL,ant(3'')-IIa=PARTIAL_END_OF_CONTIG,aph(3')-VIa=COMPLETE,blaADC-33=COMPLETE,blaOXA-23=COMPLETE,blaOXA-82=COMPLETE,blaOXA=PARTIAL_END_OF_CONTIG,gyrA_S81L=POINT,parC_S84L=POINT,sul1=COMPLETE	15
ab01014	Lamassu-Fam,R-M,RosmerTA	Lamassu-Fam,R-M_Type_I,RosmerTA	GCA_016487725.1	318	not collected	Chile	Latin America and the Caribbean	abaF=COMPLETE,amvA=COMPLETE,ant(3'')-IIa=COMPLETE,aph(3')-VIa=COMPLETE,blaADC=COMPLETE,blaOXA-219=COMPLETE,blaOXA-58=COMPLETE,gyrA_S81L=POINT,parC_S84L=POINT	9
ab01015	AbiH,CBASS,dCTPdeaminase,Gao_Qat,NLR,PD-T7-5,R-M,RosmerTA,Septu	AbiH,CBASS_I,CBASS_II,dCTPdeaminase,Gao_Qat,NLR_like_bNACHT01,PD-T7-5,R-M_Type_I,R-M_Type_IV,RosmerTA,Septu	GCA_016487745.1	406	not collected	United States of America	Northern America	aadA2=COMPLETE,abaF=COMPLETE,adeC=COMPLETE,adeS_G336S=POINT,adeS_N125K=POINT,amvA=COMPLETE,ant(2'')-Ia=COMPLETE,ant(3'')-IIa=COMPLETE,aph(3')-Ia=COMPLETE,aph(3')-VIa=COMPLETE,blaADC-215=COMPLETE,blaOXA-24=COMPLETE,blaOXA-83=COMPLETE,gyrA_S81L=POINT,parC_S84L=POINT,sul1=COMPLETE	16
ab01016	CBASS,Lamassu-Fam,PD-Lambda-2,R-M,RosmerTA	CBASS_II,Lamassu-Fam,PD-Lambda-2,R-M_Type_I,RosmerTA	GCA_016487765.1	15	not collected	United States of America	Northern America	abaF=COMPLETE,amvA=COMPLETE,ant(2'')-Ia=COMPLETE,ant(3'')-IIa=COMPLETE,aph(3')-VIa=COMPLETE,blaADC-181=COMPLETE,blaOXA-51=COMPLETE,floR=COMPLETE,gyrA_S81L=POINT,parC_S84L=POINT,sul2=COMPLETE	11
ab01017	AbiH,Retron,R-M,Rst_PARIS	AbiH,PARIS_I,Retron_I_A,Retron_III,R-M_Type_I	GCA_016487785.1	156	not collected	Mexico	Latin America and the Caribbean	aac(6')-Ian=COMPLETE,abaF=COMPLETE,adeC=MISTRANSLATION,adeS_G336S=POINT,adeS_N125K=POINT,amvA=COMPLETE,ant(3'')-IIa=COMPLETE,aph(3'')-Ib=COMPLETE,aph(6)-Id=COMPLETE,blaADC=COMPLETE,blaOXA-239=COMPLETE,blaOXA-65=COMPLETE,cml=HMM,gyrA_S81L=POINT,parC_S84L=POINT,sul2=COMPLETE	16
ab01018	Gao_Qat,PD-T4-5,PD-T7-5,RosmerTA,SspBCDE	Gao_Qat,PD-T4-5,PD-T7-5,RosmerTA,SspBCDE	GCA_016487805.1	2	blood	Australia	Australia and New Zealand	aac(6')-Ib'=COMPLETE,aadA1=COMPLETE,abaF=COMPLETE,adeC=COMPLETE,amvA=COMPLETE,ant(3'')-IIa=COMPLETE,aph(3'')-Ib=COMPLETE,aph(3')-Ia=COMPLETE,aph(6)-Id=COMPLETE,armA=COMPLETE,blaADC-30=COMPLETE,blaOXA-23=COMPLETE,blaOXA-66=COMPLETE,catB8=COMPLETE,gyrA_S81L=POINT,mph(E)=COMPLETE,msr(E)=COMPLETE,parC_S84L=POINT,sul1=COMPLETE,sul2=COMPLETE	20
ab01019	Gao_Qat,PD-T4-5,PD-T7-5,RosmerTA,SspBCDE	Gao_Qat,PD-T4-5,PD-T7-5,RosmerTA,SspBCDE	GCA_016487825.1	2	Red cell bag	Australia	Australia and New Zealand	aac(6')-Ib'=COMPLETE,aadA1=COMPLETE,abaF=COMPLETE,adeC=COMPLETE,amvA=COMPLETE,ant(3'')-IIa=COMPLETE,aph(3'')-Ib=COMPLETE,aph(3')-Ia=COMPLETE,aph(6)-Id=COMPLETE,armA=COMPLETE,blaADC-30=COMPLETE,blaOXA-23=COMPLETE,blaOXA-66=COMPLETE,catB8=COMPLETE,gyrA_S81L=POINT,mph(E)=COMPLETE,msr(E)=COMPLETE,parC_S84L=POINT,sul1=COMPLETE,sul2=COMPLETE	20
ab01020	PD-T7-5,RosmerTA,SspBCDE	PD-T7-5,RosmerTA,SspBCDE	GCA_016487845.1	2	Rectal swab	Australia	Australia and New Zealand	aac(6')-Ib'=COMPLETE,aadA1=COMPLETE,abaF=COMPLETE,adeC=COMPLETE,amvA=COMPLETE,ant(3'')-IIa=COMPLETE,aph(3'')-Ib=COMPLETE,aph(3')-Ia=COMPLETE,aph(6)-Id=COMPLETE,armA=COMPLETE,blaADC-30=COMPLETE,blaOXA-23=COMPLETE,blaOXA-66=COMPLETE,catB8=COMPLETE,gyrA_S81L=POINT,mph(E)=COMPLETE,msr(E)=COMPLETE,parC_S84L=POINT,sul1=COMPLETE,sul2=COMPLETE	20
ab01021	Gao_Qat,SspBCDE	Gao_Qat,SspBCDE	GCA_016487865.1	2	ETA	Australia	Australia and New Zealand	abaF=COMPLETE,adeC=COMPLETE,amvA=COMPLETE,ant(3'')-IIa=COMPLETE,aph(3'')-Ib=COMPLETE,aph(6)-Id=COMPLETE,armA=COMPLETE,blaADC-73=COMPLETE,blaOXA-23=COMPLETE,blaOXA-66=COMPLETE,ftsI_A515V=POINT,gyrA_S81L=POINT,mph(E)=COMPLETE,msr(E)=COMPLETE,parC_S84L=POINT,tet(B)=COMPLETE	16
ab01022	Gao_Qat,PD-T4-5,PD-T7-5,RosmerTA,SspBCDE	Gao_Qat,PD-T4-5,PD-T7-5,RosmerTA,SspBCDE	GCA_016487885.1	2	Rectal swab	Australia	Australia and New Zealand	aac(6')-Ib'=COMPLETE,aadA1=COMPLETE,abaF=COMPLETE,adeC=COMPLETE,amvA=COMPLETE,ant(3'')-IIa=COMPLETE,aph(3'')-Ib=COMPLETE,aph(3')-Ia=COMPLETE,aph(6)-Id=COMPLETE,armA=COMPLETE,blaADC-30=COMPLETE,blaOXA-23=COMPLETE,blaOXA-66=COMPLETE,catB8=COMPLETE,gyrA_S81L=POINT,mph(E)=COMPLETE,msr(E)=COMPLETE,parC_S84L=POINT,sul1=COMPLETE,sul1=PARTIAL_END_OF_CONTIG,sul2=COMPLETE	21
ab01023	Gao_Qat,PD-T4-5,PD-T7-5,RosmerTA,SspBCDE	Gao_Qat,PD-T4-5,PD-T7-5,RosmerTA,SspBCDE	GCA_016487905.1	2	Rectal swab	Australia	Australia and New Zealand	aac(6')-Ib'=COMPLETE,aadA1=COMPLETE,abaF=COMPLETE,adeC=COMPLETE,amvA=COMPLETE,ant(3'')-IIa=COMPLETE,aph(3'')-Ib=COMPLETE,aph(3')-Ia=COMPLETE,aph(6)-Id=COMPLETE,armA=COMPLETE,blaADC-30=COMPLETE,blaOXA-23=COMPLETE,blaOXA-66=COMPLETE,catB8=COMPLETE,gyrA_S81L=POINT,mph(E)=COMPLETE,msr(E)=COMPLETE,parC_S84L=POINT,sul1=COMPLETE,sul2=COMPLETE	20
ab01024	Gao_Qat,PD-T4-5,PD-T7-5,RosmerTA,SspBCDE	Gao_Qat,PD-T4-5,PD-T7-5,RosmerTA,SspBCDE	GCA_016487925.1	2	ETA	Australia	Australia and New Zealand	aac(6')-Ib'=COMPLETE,aadA1=COMPLETE,abaF=COMPLETE,adeC=COMPLETE,amvA=COMPLETE,ant(3'')-IIa=COMPLETE,aph(3'')-Ib=COMPLETE,aph(3')-Ia=COMPLETE,aph(6)-Id=COMPLETE,armA=COMPLETE,blaADC-30=COMPLETE,blaOXA-23=COMPLETE,blaOXA-66=COMPLETE,catB8=COMPLETE,gyrA_S81L=POINT,mph(E)=COMPLETE,msr(E)=COMPLETE,parC_S84L=POINT,sul1=COMPLETE,sul2=COMPLETE	20
ab01025	Gao_Qat,PD-T7-5,RosmerTA,SspBCDE	Gao_Qat,PD-T7-5,RosmerTA,SspBCDE	GCA_016487945.1	2	Rectal swab	Australia	Australia and New Zealand	aac(6')-Ib'=COMPLETE,aadA1=COMPLETE,abaF=COMPLETE,adeC=COMPLETE,amvA=COMPLETE,ant(3'')-IIa=COMPLETE,aph(3'')-Ib=COMPLETE,aph(3')-Ia=COMPLETE,aph(6)-Id=COMPLETE,armA=COMPLETE,blaADC-30=COMPLETE,blaOXA-23=COMPLETE,blaOXA-66=COMPLETE,catB8=COMPLETE,gyrA_S81L=POINT,mph(E)=COMPLETE,msr(E)=COMPLETE,parC_S84L=POINT,sul1=COMPLETE,sul2=COMPLETE	20
ab01026	Gao_Qat,PD-T4-5,PD-T7-5,RosmerTA,SspBCDE	Gao_Qat,PD-T4-5,PD-T7-5,RosmerTA,SspBCDE	GCA_016487965.1	2	Rectal swab	Australia	Australia and New Zealand	aac(6')-Ib'=COMPLETE,aadA1=COMPLETE,abaF=COMPLETE,adeC=COMPLETE,amvA=COMPLETE,ant(3'')-IIa=COMPLETE,aph(3'')-Ib=COMPLETE,aph(3')-Ia=COMPLETE,aph(6)-Id=COMPLETE,armA=COMPLETE,blaADC-30=COMPLETE,blaOXA-23=COMPLETE,blaOXA-66=COMPLETE,catB8=COMPLETE,gyrA_S81L=POINT,mph(E)=COMPLETE,msr(E)=COMPLETE,parC_S84L=POINT,sul1=COMPLETE,sul2=COMPLETE	20
ab01027	Gao_Qat,PD-T4-5,PD-T7-5,RosmerTA,SspBCDE	Gao_Qat,PD-T4-5,PD-T7-5,RosmerTA,SspBCDE	GCA_016487985.1	2	Swab buttock	Australia	Australia and New Zealand	aac(6')-Ib'=COMPLETE,aadA1=COMPLETE,abaF=COMPLETE,adeC=COMPLETE,amvA=COMPLETE,ant(3'')-IIa=COMPLETE,aph(3'')-Ib=COMPLETE,aph(3')-Ia=COMPLETE,aph(6)-Id=COMPLETE,armA=COMPLETE,blaADC-30=COMPLETE,blaOXA-23=COMPLETE,blaOXA-66=COMPLETE,catB8=COMPLETE,gyrA_S81L=POINT,mph(E)=COMPLETE,msr(E)=COMPLETE,parC_S84L=POINT,sul1=COMPLETE,sul2=COMPLETE	20
ab01028	PD-T7-5,RosmerTA,SspBCDE	PD-T7-5,RosmerTA,SspBCDE	GCA_016488005.1	2	Swab buttock	Australia	Australia and New Zealand	aac(6')-Ib'=COMPLETE,aadA1=COMPLETE,abaF=COMPLETE,adeC=COMPLETE,amvA=COMPLETE,ant(3'')-IIa=COMPLETE,aph(3'')-Ib=COMPLETE,aph(3')-Ia=COMPLETE,aph(6)-Id=COMPLETE,aph(6)-Id=PARTIAL_END_OF_CONTIG,armA=COMPLETE,blaADC-30=COMPLETE,blaOXA-23=COMPLETE,blaOXA-66=COMPLETE,catB8=COMPLETE,gyrA_S81L=POINT,mph(E)=COMPLETE,msr(E)=COMPLETE,parC_S84L=POINT,sul1=COMPLETE,sul2=COMPLETE	21
ab01029	SspBCDE	SspBCDE	GCA_016488025.1	2		Australia	Australia and New Zealand	aac(3)-Ia=COMPLETE,aadA1=COMPLETE,abaF=COMPLETE,adeC=COMPLETE,amvA=COMPLETE,ant(3'')-IIa=COMPLETE,aph(3'')-Ib=COMPLETE,aph(3')-Ia=COMPLETE,aph(6)-Id=COMPLETE,blaADC-30=COMPLETE,blaOXA-23=COMPLETE,blaOXA-66=COMPLETE,blaTEM-1=COMPLETE,gyrA_S81L=POINT,parC_S84L=POINT,sul1=COMPLETE,sul2=COMPLETE,tet(B)=COMPLETE	18
ab01030	SspBCDE	SspBCDE	GCA_016488045.1	2	ETA	Australia	Australia and New Zealand	aac(3)-Ia=COMPLETE,aadA1=COMPLETE,abaF=COMPLETE,adeC=COMPLETE,amvA=COMPLETE,ant(3'')-IIa=COMPLETE,aph(3'')-Ib=COMPLETE,aph(3')-Ia=COMPLETE,aph(6)-Id=COMPLETE,blaADC-30=COMPLETE,blaOXA-23=COMPLETE,blaOXA-66=COMPLETE,blaTEM-1=COMPLETE,gyrA_S81L=POINT,parC_S84L=POINT,sul1=COMPLETE,sul2=COMPLETE,tet(B)=COMPLETE	18
ab01031	SspBCDE	SspBCDE	GCA_016488065.1	2	Wound swab	Australia	Australia and New Zealand	aac(3)-Ia=COMPLETE,aadA1=COMPLETE,abaF=COMPLETE,adeC=COMPLETE,amvA=COMPLETE,ant(3'')-IIa=COMPLETE,aph(3'')-Ib=COMPLETE,aph(3')-Ia=COMPLETE,aph(6)-Id=COMPLETE,blaADC-30=COMPLETE,blaOXA-23=COMPLETE,blaOXA-66=COMPLETE,blaTEM-1=COMPLETE,gyrA_S81L=POINT,parC_S84L=POINT,sul1=COMPLETE,sul2=COMPLETE,tet(B)=COMPLETE	18
ab01032	PD-T7-5,RosmerTA,SspBCDE	PD-T7-5,RosmerTA,SspBCDE	GCA_016488085.1	2	Wound/skin/soft tissue	Australia	Australia and New Zealand	aac(6')-Ib'=COMPLETE,aadA1=COMPLETE,abaF=COMPLETE,adeC=COMPLETE,amvA=COMPLETE,ant(3'')-IIa=COMPLETE,aph(3'')-Ib=COMPLETE,aph(3')-Ia=COMPLETE,aph(6)-Id=COMPLETE,armA=COMPLETE,blaADC-30=COMPLETE,blaOXA-23=COMPLETE,blaOXA-66=COMPLETE,catB8=COMPLETE,gyrA_S81L=POINT,mph(E)=COMPLETE,mph(E)=PARTIAL_END_OF_CONTIG,msr(E)=COMPLETE,parC_S84L=POINT,sul1=COMPLETE,sul2=COMPLETE	21
ab01033	PD-T7-5,RosmerTA,SspBCDE	PD-T7-5,RosmerTA,SspBCDE	GCA_016488105.1	2	Tissue (buttock)	Australia	Australia and New Zealand	aac(6')-Ib'=COMPLETE,aadA1=COMPLETE,abaF=COMPLETE,adeC=COMPLETE,amvA=COMPLETE,ant(3'')-IIa=COMPLETE,aph(3'')-Ib=COMPLETE,aph(3')-Ia=COMPLETE,aph(6)-Id=COMPLETE,armA=COMPLETE,blaADC-30=COMPLETE,blaOXA-23=COMPLETE,blaOXA-66=COMPLETE,catB8=COMPLETE,gyrA_S81L=POINT,mph(E)=COMPLETE,msr(E)=COMPLETE,parC_S84L=POINT,sul1=COMPLETE,sul2=COMPLETE	20
ab01034	SspBCDE	SspBCDE	GCA_016488125.1	2	Rectal swab	Australia	Australia and New Zealand	abaF=COMPLETE,adeC=COMPLETE,amvA=COMPLETE,ant(2'')-Ia=COMPLETE,ant(3'')-IIa=COMPLETE,aph(3'')-Ib=COMPLETE,aph(6)-Id=COMPLETE,blaADC-30=COMPLETE,blaOXA-23=COMPLETE,blaOXA-66=COMPLETE,blaTEM-1=COMPLETE,gyrA_S81L=POINT,parC_S84L=POINT,sul2=COMPLETE,tet(B)=COMPLETE	15
ab01035	RosmerTA,Shedu,SspBCDE	RosmerTA,Shedu,SspBCDE	GCA_016488145.1	2	Swab trachea	Australia	Australia and New Zealand	aac(3)-Ia=COMPLETE,aacA16=COMPLETE,abaF=COMPLETE,adeC=COMPLETE,amvA=COMPLETE,ant(3'')-IIa=COMPLETE,aph(3'')-Ib=COMPLETE,aph(3')-Ia=COMPLETE,aph(6)-Id=COMPLETE,blaADC-25=COMPLETE,blaOXA-66=COMPLETE,blaTEM-1=COMPLETE,gyrA_S81L=POINT,parC_S84L=POINT,sul1=COMPLETE,sul2=COMPLETE,tet(B)=COMPLETE	17
ab01036	SspBCDE	SspBCDE	GCA_016488165.1	2	sputum	Australia	Australia and New Zealand	abaF=COMPLETE,adeC=COMPLETE,amvA=COMPLETE,ant(2'')-Ia=COMPLETE,ant(3'')-IIa=COMPLETE,aph(3'')-Ib=COMPLETE,aph(6)-Id=COMPLETE,blaADC-30=COMPLETE,blaOXA-23=COMPLETE,blaOXA-66=COMPLETE,blaTEM-1=COMPLETE,gyrA_S81L=POINT,parC_S84L=POINT,sul2=COMPLETE,tet(B)=COMPLETE	15
ab01037	RosmerTA,SspBCDE	RosmerTA,SspBCDE	GCA_016488205.1	2	not collected	Israel	Western Asia	aac(3)-Ia=COMPLETE,aacA16=COMPLETE,abaF=COMPLETE,adeC=COMPLETE,amvA=COMPLETE,ant(3'')-IIa=COMPLETE,aph(3'')-Ib=COMPLETE,aph(6)-Id=COMPLETE,blaADC-30=COMPLETE,blaOXA-66=COMPLETE,blaOXA-72=COMPLETE,gyrA_S81L=POINT,parC_S84L=POINT,sul2=COMPLETE,tet(B)=COMPLETE	15
ab01038	Gao_Qat,PD-T4-5,PD-T7-5,RosmerTA,SspBCDE	Gao_Qat,PD-T4-5,PD-T7-5,RosmerTA,SspBCDE	GCA_016488245.1	2	Urine (catheter)	Australia	Australia and New Zealand	aac(6')-Ib'=COMPLETE,aadA1=COMPLETE,abaF=COMPLETE,adeC=COMPLETE,amvA=COMPLETE,ant(3'')-IIa=COMPLETE,aph(3'')-Ib=COMPLETE,aph(3')-Ia=COMPLETE,aph(6)-Id=COMPLETE,armA=COMPLETE,blaADC-30=COMPLETE,blaOXA-23=COMPLETE,blaOXA-66=COMPLETE,catB8=COMPLETE,gyrA_S81L=POINT,mph(E)=COMPLETE,msr(E)=COMPLETE,parC_S84L=POINT,sul1=COMPLETE,sul2=COMPLETE	20
ab01039	SspBCDE	SspBCDE	GCA_016488265.1	2	ETA	Australia	Australia and New Zealand	abaF=COMPLETE,adeC=COMPLETE,amvA=COMPLETE,ant(2'')-Ia=COMPLETE,ant(3'')-IIa=COMPLETE,aph(3'')-Ib=COMPLETE,aph(6)-Id=COMPLETE,blaADC-30=COMPLETE,blaOXA-23=COMPLETE,blaOXA-66=COMPLETE,blaTEM-1=COMPLETE,gyrA_S81L=POINT,parC_S84L=POINT,sul2=COMPLETE,tet(B)=COMPLETE	15
ab01040	RosmerTA,SspBCDE	RosmerTA,SspBCDE	GCA_016488285.1	2	Rectal swab	Australia	Australia and New Zealand	aac(6')-Ib'=COMPLETE,aadA1=COMPLETE,abaF=COMPLETE,adeC=COMPLETE,amvA=COMPLETE,ant(3'')-IIa=COMPLETE,aph(3'')-Ib=COMPLETE,aph(3')-Ia=COMPLETE,aph(6)-Id=COMPLETE,armA=COMPLETE,armA=PARTIAL_END_OF_CONTIG,blaADC-30=COMPLETE,blaOXA-23=COMPLETE,blaOXA-66=COMPLETE,catB8=COMPLETE,gyrA_S81L=POINT,mph(E)=COMPLETE,msr(E)=COMPLETE,parC_S84L=POINT,sul1=COMPLETE,sul2=COMPLETE	21
ab01041	Gao_Qat,PD-T7-5,SspBCDE	Gao_Qat,PD-T7-5,SspBCDE	GCA_016488305.1	2	blood	Australia	Australia and New Zealand	aac(6')-Ib'=COMPLETE,aadA1=COMPLETE,abaF=COMPLETE,adeC=COMPLETE,amvA=COMPLETE,ant(3'')-IIa=COMPLETE,aph(3'')-Ib=COMPLETE,aph(3')-Ia=COMPLETE,aph(6)-Id=COMPLETE,armA=COMPLETE,blaADC-30=COMPLETE,blaOXA-23=COMPLETE,blaOXA-66=COMPLETE,catB8=COMPLETE,gyrA_S81L=POINT,mph(E)=COMPLETE,msr(E)=COMPLETE,parC_S84L=POINT,sul1=COMPLETE,sul2=COMPLETE	20
ab01042	Gao_Qat,PD-T4-5,PD-T7-5,RosmerTA,SspBCDE	Gao_Qat,PD-T4-5,PD-T7-5,RosmerTA,SspBCDE	GCA_016488325.1	2	Wound swab	Australia	Australia and New Zealand	aac(6')-Ib'=COMPLETE,aadA1=COMPLETE,abaF=COMPLETE,adeC=COMPLETE,amvA=COMPLETE,ant(3'')-IIa=COMPLETE,aph(3'')-Ib=COMPLETE,aph(3')-Ia=COMPLETE,aph(6)-Id=COMPLETE,armA=PARTIAL_END_OF_CONTIG,blaADC-30=COMPLETE,blaADC=PARTIAL_END_OF_CONTIG,blaOXA-23=COMPLETE,blaOXA-66=COMPLETE,catB8=COMPLETE,gyrA_S81L=POINT,mph(E)=COMPLETE,msr(E)=COMPLETE,parC_S84L=POINT,sul1=COMPLETE,sul2=COMPLETE	21
ab01043	SspBCDE	SspBCDE	GCA_016488345.1	2	urine	Australia	Australia and New Zealand	aac(3)-Ia=COMPLETE,aadA1=COMPLETE,abaF=COMPLETE,adeC=COMPLETE,amvA=COMPLETE,ant(3'')-IIa=COMPLETE,aph(3'')-Ib=COMPLETE,aph(3')-Ia=COMPLETE,aph(6)-Id=COMPLETE,blaADC-30=COMPLETE,blaOXA-23=COMPLETE,blaOXA-66=COMPLETE,blaTEM-1=COMPLETE,gyrA_S81L=POINT,parC_S84L=POINT,sul1=COMPLETE,sul2=COMPLETE,tet(B)=COMPLETE	18
[truncated: 7,891 more rows]
