# Supplementary material for: The evolutionary replacement of restriction-modification by Ssp antiviral systems is associated with the distribution of prophages in the major clonal group of Acinetobacter baumannii
Source: mBio. 2025 Aug 18;16(9):e02135-25. doi: 10.1128/mbio.02135-25 (PMC12421847; doi:10.1128/mbio.02135-25)
Supplement: Table S2 — Defense systems and their genes from the pangenome of A. baumannii. [file mbio.02135-25-s0003.xlsx]

## Sheet: Defense systems (genes)
# Suppl. Table S2. Defense systems and their genes from the pangenome of A. baumannii.
System	Subsystem	Genes
AbiD	AbiD	X781_500,unknown2333,LMI_2589,J715_0641,unknown10065,unknown7983,unknown4645,unknown9055,abiF,unknown11504,unknown18998,AK972_5760,
AbiH	AbiH	unknown18265,AOLE_07975,unknown2231,unknown4705,unknown7134,unknown17590,unknown8800,
AbiJ	AbiJ	hrpA__2,hrpA__5,hrpA__3,hrpA__7,
AbiL	AbiL	unknown7759,unknown7760,unknown10280,bcere0006_55590,
AbiP2	AbiP2	XDD1_2757,
AbiQ	AbiQ	hmeg3_19400,
AbiU	AbiU	SAMN04488109_5346,Sbal175_1803,unknown10439,
AbiZ	AbiZ	J508_0611,
AVAST	AVAST_II	unknown10294,unknown17380,unknown3467,
AVAST	AVAST_III	CHQ89_01995,CAT59_17320,F965_02320,F965_02316,
AVAST	AVAST_IV	pSD853_88_34__3,pSD853_88_34,pSD853_88_34__2,unknown11377,unknown13134,unknown14762,pSD853_88_34__4,
AVAST	AVAST_V	VPMS16_2685,
Borvo	Borvo	unknown10293,
BREX	BREX	cysH,amb2044,p3ABAYE0072,orf23,brxC__2,lon,p3ABAYE0067,A0J50_18235,M770_31830,Dehly_1624,lonC,brxC,unknown792,BWP19_08250,J529_1899,J529_1898,hepA__6,unknown6555,vrlL,rapA__3,
BREX	BREX_I	amb2044,p3ABAYE0072,orf23,brxC__2,lon,p3ABAYE0067,M770_31830,Dehly_1624,lonC,brxC,unknown792,BWP19_08250,J529_1899,J529_1898,
BREX	BREX_II	amb2044,p3ABAYE0067,A0J50_18235,
BREX	BREX_III	hepA__6,unknown6555,vrlL,rapA__3,
BREX	BREX_IV	cysH,brxC__2,lon,p3ABAYE0067,
BstA	BstA	unknown2668,unknown11387,
CapRel	CapRel	eptA__3,yjbM,GM21_1420,yjbM__2,
Cas	CAS_Class1-Subtype-I-F	mdcH__2,tniD__14,BMY_2099,cas3,csy4,tnsD__2,cas1,csy3,csy2,cas3__2,unknown975,cas1__2,csy4__2,unknown974,csy2__2,unknown3845,unknown13256,unknown13257,
Cas	CAS_Class1-Subtype-III-B	MCR_0640,TT_P0118,HMPREF9080_02615,cmr6,unknown15464,cmr2,unknown15465,unknown15462,
Cas	CAS_Class1-Type-I	BMY_2099,cas3,csy4,cas1,csy3,csy2,cas3__2,unknown975,cas1__2,csy4__2,unknown974,csy2__2,ret,
Cas	CAS_Cluster	cas2,cas1__3,
CBASS	CBASS_I	UE95_19555,unknown5266,CXK94_21190,C1751_16620,RLV_1871,CL42_10920,OLEAN_C17170,CEK60_19325,F942_03608,pRCH51-3_00037,jk0523__2,c4510,BL00174,unknown14948,SG2020,DP0241,CYR32_20470,jk0523,c4510__3,BK708_40560,unknown6652,unknown8782,c4510__2,unknown13812,unknown13331,ER13_05970,CL587_02155,unknown13332,BK127_32950,unknown9888,
CBASS	CBASS_II	thiF__3,C2U32_15680,C2U32_15665,unknown1097,unknown3350,unknown8498,B9X91_26510,B9X91_26515,unknown6538,moeZ,CXK94_21190,C1751_16620,B9X91_26525,unknown20229,vpb18,unknown2015,RZ95_17100,unknown7184,CAC00_23445,BGO19_09660,thiF__2,CL42_10990,AHTJS_15560,BN1235_p14,MOTT16_09855,cotR__5,BN1235_p9,BN1235_p10,unknown6972,CL42_10980,unknown8829,BSR56_14505,J635_2098,dncV,pspspa1-14,VII00023_22204,cotR…
CBASS	CBASS_III	unknown8903,BamMC406_6748,unknown8902,mpa__2,unknown6919,WYO_1009,mpa,unknown6920,arc__2,mtnN__4,unknown11132,mtnN__2,PST_0593,pNDM1_EC14653_00038,pNDM1_EC14653_00039,
DarTG	DarTG	MOTT16_09235,sll8001,unknown6843,sll8001__2,unknown14179,sll8001__3,unknown20059,unknown20060,unknown20061,sll8001__4,
dCTPdeaminase	dCTPdeaminase	PSHAa1256__2,SAMN05216379_11096,
dGTPase	dGTPase	dgt__5,dgt__7,dgt__4,dgt__8,dgt__2,dgt__9,
Dnd	Dnd_ABCDE	dndC,RLEG3_03930,RLEG3_03945,dndD__2,dndD,dndD__3,JFP838_08460,dndC__2,unknown16573,NXC14_PA00012,unknown4180,dndD__4,
Dnd	Dnd_ABCDEFGH	dndC,RLEG3_03930,RLEG3_03945,dndD__2,dptG__2,dptH__2,unknown4193,dndD,JFP838_08460,ADS77_01050,A7N09_15300,dptG__3,
Dpd	Dpd	unknown3935,C1Y22_28995,unknown3936,unknown3934,unknown3933,
DRT	DRT_2	BVD86_11430,AZE33_02835,ACINWC743_1194,
DRT	DRT_3	unknown5920,unknown5919,HMPREF1562_2207,HMPREF1562_2208,unknown4046,unknown5718,unknown5714,unknown4047,
DRT	DRT8	AB895_3556,unknown7885,
Druantia	Druantia_III	STY4850,unknown5776,unknown2738,J596_3795,unknown7163,
Dsr	Dsr_I	unknown7234,SAMN05428952_100453,unknown14557,
Dsr	Dsr_II	unknown6387,unknown5928,unknown1016,
Eleos	Eleos	unknown8919,jhp_0668,J517_1616,engA__2,OUO_0704,engB_1,
Gabija	Gabija	pcrA__7,ABUW_2522,smc_1,J506_2014,recF_5,GS19_20805,pcrA__6,AN688_0226585,_pcrA_1,unknown2608,APC53_11320,pcrA,J804_2846,recB_1,prcA,S024,CMK66_00530,OXB_1065,unknown13462,unknown7031,uvrD1,L292_1956,yga2G__2,pcrA__9,BEN76_12735,uvrD_1,VCR19J5_230287,unknown8881,rep__9,B1218_16580,Q674_13715,C2U32_20075,C2U32_20080,SAMN05444362_102126,F972_00676,ACINWC487_0479,AC057_13840,PFAS1_09670,yga2G,pcrA__…
Gao_Ape	Gao_Ape	unknown1731,
Gao_Her	Gao_Her_DUF	DLM_1107,unknown8820,BCR16_05500,unknown10092,unknown10091,
Gao_Hhe	Gao_Hhe	recD__7,
Gao_Iet	Gao_Iet	SAMN05216213_11459,msi090,unknown7496,spoVK,BCAM0524,AVENLUH13518_01160,
Gao_Mza	Gao_Mza	orf1__2,EIO_0694,unknown4141,WR15_18635,BKE30_02910,unknown13140,GJA_4254,B9Y56_01085,unknown13141,aspA__2,
Gao_Ppl	Gao_Ppl	2148,BSZ05_07510,XM78_c20001,
Gao_Qat	Gao_Qat	yjjV,T630_1001,unknown12,tatD,queC,C2U32_05360,unknown3693,queC__4,tatD__3,queC__7,queC__6,CJU81_22775,unknown4636,ambt_20860,unknown681,queC__3,yjjV__3,tatD__2,yjjV__2,queC__8,yjjV__4,unknown9065,ASB57_25110,
Gao_RL	Gao_RL	hepA__4,A9A59_2580,RB454,unknown5948,
Gao_TerY	Gao_TerY	unknown8008,BED30_10210,unknown8009,unknown20076,unknown13204,WS62_17675,LFZ16_16965,
Hachiman	Hachiman	unknown12266,rgy__3,NCTC7364_01024,NCTC7364_01023,yfjK,unknown3337,vrlS,X474_06060,unknown3646,yfjK__2,rgy,rgy__5,unknown15528,Q91_1132__2,unknown13130,Q91_1132,unknown6791,unknown17527,PCIT_08794,TZ03_11550,ECMP0215612_3333,rgy__6,
Kiwa	Kiwa	PP2015_442,unknown10025,HS_0215,unknown7284,unknown7078,unknown11663,unknown16000,unknown14797,unknown4030,HS_0215__3,ACG33_00060,HS_0215__2,unknown7283,unknown17409,F942_01069,
Lamassu-Fam	Lamassu-Fam	unknown2705,yme,unknown19827,unknown5778,C1642_10640,unknown5231,unknown5230,unknown5480,unknown5478,J529_4050,unknown2754,BN644_02686,pKpNDM1_00183,pVA1061,plu1837,unknown864,ASF73_19970,pVA1059,recF_1,unknown8252,unknown4456,unknown7144,unknown7237,unknown6965,unknown7239,J512_4045,BLL36_23475,ZPR_2781,smc_2__3,J512_4046,unknown7393,unknown11405,unknown9845,unknown11406,unknown9373,SAMN05216345…
Lit	Lit	unknown13211,
Menshen	Menshen	relE,unknown2506,unknown2505,unknown2507,unknown8553,SAMN05216600_105225,unknown2182,unknown2181,J663_2594,unknown7864,pRALTA_0661__2,unknown11407,pRALTA_0661__4,SAMN02745728_02229,pRALTA_0661__3,unknown10351,Galf_1538,unknown8945,unknown8946,unknown2916,NPM_0585,unknown8947,unknown2917,unknown19901,unknown693,unknown4278,pRALTA_0661,unknown19902,VII00023_09284,unknown7302,unknown7303,unknown694,…
Mok_Hok_Sok	Mok_Hok_Sok	mok,
Mokosh	Mokosh_TypeI	pkn5,A0J50_18235,A0J50_18240,unknown1200,CHQ89_11835,BAA96_1p0141,J658_2711,CVD06_12290,unknown3259,L292_2568,IEC338SC_2311,unknown7907,unknown2134,unknown8013,unknown7908,J500_3293,AC057_11940,AC057_11935,unknown17103,unknown8630,F901_02888,unknown19787,F896_03361,unknown17104,recD2__3,unknown13453,
MqsRAC	MqsRAC	unknown14693,unknown14694,
NLR	NLR_like_bNACHT01	unknown5260,CAT00_02925,unknown2334,unknown9260,CDR19_18465,unknown10589,unknown9333,unknown8854,
NLR	NLR_like_bNACHT09	unknown998,
Old_exonuclease	Old_exonuclease	ACS72_10130,
Olokun	Olokun	unknown4159,unknown4158,unknown6267,BGP_5124,BGP_5124__3,BGP_5124__4,unknown9070,unknown9071,unknown13267,unknown10550,BGP_5124__2,
pAgo	pAgo	SAMN05443545_104311,CUY_4608,unknown9848,
Rst_PARIS	PARIS_I	AZE33_18745,unknown5656,unknown5597,unknown18641,unknown3680,unknown1796,unknown1795,unknown3681,unknown3312,unknown4312,unknown2774,CK207_02995,unknown11672,unknown11673,ASF86_00605,orfX,unknown9262,PIMI5_00099,
Rst_PARIS	PARIS_II	ybhF,AZE33_18745,unknown5656,unknown5597,unknown18641,unknown1796,unknown1795,unknown3312,unknown4312,unknown7089,unknown7090,unknown11672,unknown11673,unknown14761,J690_2786,
Rst_PARIS	PARIS_II_merge	unknown20015,CLD_2553__3,CLD_2553__2,TGRD_389,CLD_2553,CLD_2553__4,
PD-Lambda-1	PD-Lambda-1	sce4122,sce4122__2,
PD-Lambda-2	PD-Lambda-2	unknown1876,higA__2,SAMN02799632_02485,unknown13525,higA__9,unknown13524,
PD-Lambda-5	PD-Lambda-5	air,unknown5526,dam__12,unknown6521,dam__16,unknown8599,BTA121,
PD-T4-2	PD-T4-2	myaer87_33800,unknown1167,unknown6802,myaer87_33800__2,
PD-T4-4	PD-T4-4	SAMN05421881_10833,unknown11758,unknown19739,
PD-T4-5	PD-T4-5	pVT1_57,SAMN02982990_02319,NG19_0044,unknown468,unknown8747,AOX65_11985,unknown18095,
PD-T4-7	PD-T4-7	unknown2156,unknown19476,unknown11016,
PD-T4-9	PD-T4-9	unknown13410,unknown13412,unknown2956,unknown2954,
PD-T7-2	PD-T7-2	DBT_0997,chn2,ebA2414,DBT_0998,B9T34_14600,sea10,ebA2414__2,herA__2,sea9,
PD-T7-3	PD-T7-3	unknown5313,unknown14621,unknown14636,
PD-T7-4	PD-T7-4	unknown7631,unknown10970,
PD-T7-5	PD-T7-5	unknown201,unknown2370,unknown963,unknown12859,unknown10102,unknown7073,unknown14863,
PrrC	PrrC	hsdM__37,hsdR__8,hsdR__9,hsdM__8,prrC__2,prrC__3,hsdS__46,hsdS__50,hsdM__22,gltB,hsdR__24,hsdS__48,hsdM__31,hsdR__29,prrC__5,hsdS__133,prrB,prrC__4,hsdS__84,hsdS__109,prrC,hsdS__11,hsdS__156,HsdS,sau1hsdS1,prrC__6,
PsyrTA	PsyrTA	recQ,dprA__2,
Pycsar	Pycsar	J580_1873,unknown2027,ACS72_04820,unknown9993,MT1_1030,unknown16940,SAMN05421643_1249,unknown10148,
Retron	Retron_I_A	orf560,unknown3551,ret,ret__4,orf560__2,unknown8217,HMP0015_3474,ret__2,unknown7309,unknown7310,ret__3,unknown12147,unknown12146,ret__5,
Retron	Retron_I_C	unknown1942,J537_1043,SSV_1962,
Retron	Retron_II	unknown7128,rt,SA2010,EDP2_834,
Retron	Retron_III	unknown18362,unknown18363,ret,mma_0801,unknown12260,unknown10135,X980_1766,
Retron	Retron_IV	unknown8796,rrt,rrt__2,unknown11570,rrt__3,A0J50_12575,
Retron	Retron_V	csp__3,ret,
Retron	Retron_VI	all2962,T630_1447,B9X91_28360,unknown7846,unknown7847,BHG40_22225,unknown472,TM1330,ALL2961,ALL2961__2,
Retron	Retron_VII_2	unknown11354,ret,
Retron	Retron_XII	PCC7418_2507,
RexAB	RexAB	unknown14067,rexB,
RloC	RloC	smc_3__2,unknown3962,Sps_02673,GK0885,SHD_3038,smc_3__3,ECA0960,BJD20_08175,F894_02957,
R-M	R-M_Type_I	air,pltJ,mgtA__3,J560_4005,J733_1709,hsdM__2,hsdM__3,hsdR__5,hsdR__21,hsdM__18,hsdS__34,hsdR__4,hsdR__34,hsdR__7,hsdM__4,hsdS__23,hsdR__6,hsdS__7,hsdS__6,plu0153,bclIIS,hsdM__7,hsdR__20,hsdS__141,hsdM__17,hsdR__3,hsdR__37,hsdS__3,hsdM__19,hsdR__22,hsdS__37,hsdS__36,hsdM__5,J560_1571,J560_1570,J560_1575,hsdR__28,hsdM__28,hsdS__65,unknown3962,unknown11551,hsdM2__2,hsdR__15,hsdM__10,hsdA__2,hsdS__33…
R-M	R-M_Type_II	htpG,prmB,fokIM,bspRIM,APC94_19545,ABZJ_00740,CBI29_04423,dpnA,unknown13242,mprB__2,dcm__11,dpnM__2,baeS_2,ydiO,azo0355,J536_2498,ERS008478_04353,dcm__3,ydiP,W5S_0516,haeIIIM__2,ngoPIIR,hpaIIM,BIT33_02700,dcm__7,dcm__8,dctB,hpaIIR,unknown4411,dcm__19,mprB,Q058_02848,tmoS,unknown14802,haeIIIM__4,PAMH27_5146,pstIR,bplSymb_SCF09301P001,dcm__10,ATE84_4333,meth,mtrA,endo,dpnA__4,dam__15,dpnM__5,GKP09,…
R-M	R-M_Type_IIG	dusB__8,yee,amb2044,yeeA__2,TAO_1170,BH15450,BWY70_00407,PLAN40548,mtrB,yeeA,PJ15_3523,shim_09850,FP0027,FP0246,XGA_3981,spr1101,hsdM__34,pBT01_0014,Atu4892,
R-M	R-M_Type_III	_lysA_2,uvrB_1,BB0913,mod__2,bclIVRP,unknown2092,res__2,dpnA__2,resB,res__5,mod__5,mod,unknown504,res__4,dpnA__6,mod__8,res__3,mod__6,mod__3,mod__9,mod3,COS19_01480,dpnA__9,dpnA__7,resB__2,mod__11,unknown4355,res__7,mod__7,mod__12,dpnA__12,mod__10,unknown8087,res__10,mod__16,mod__17,dpnA__11,mod2,resB__3,mod__19,mod__14,mod__20,
R-M	R-M_Type_IV	unknown5262,unknown3079,mcrB,mcrB__3,A7M79_15595,mcrB__7,B9T29_14625,mcrB__9,mcrB__4,nADLYRO1b_750,GK0172,mcrB__2,unknown2799,mcrB__5,mcrA,APS_2739,MCA0503__2,DP2033,mcrB__8,UN63_13305,mcrB__15,mcrC__2,MCA0503,unknown8420,mcrB__19,unknown3703,mcrB__12,mcrB__6,mcrC,mcrB__10,B9T26_12005,ACINNAV57_2069,BMU11_10435,A3K91_0905,unknown13458,AY605_14485,mcrB__23,SAMN05421731_102263,unknown7452,A9Q74_043…
RnlAB	RnlAB	unknown4480,rnlA,lsoB,unknown8309,lsoA,unknown8308,
RosmerTA	RosmerTA	puuR,unknown1957,unknown778,plu3939__3,ECA2911,xavtCFBP7764_00330,BN1235_p26,ABAC_0043,plu3939__2,unknown5061,plu3939,unknown2426,unknown1606,F918_01738,unknown9703,BPSL3115,unknown4201,YPTB0245,SUB0127,unknown5947,unknown13861,unknown13862,unknown8401,AWB67_04948,unknown7981,ECA2911__2,unknown3447,PMI1994,unknown11525,unknown10008,unknown8335,L292_1003,BPSL3115__2,unknown10446,
Rst_3HP	Rst_3HP	unknown11593,unknown11595,unknown11594,unknown17387,unknown17388,unknown17386,unknown15026,unknown7465,unknown7466,unknown15025,unknown7467,unknown15027,
Rst_HelicaseDUF2290	Rst_HelicaseDUF2290	1027__3,unknown7142,unknown13469,BFR91_11185,unknown7143,1028,unknown14672,unknown15017,unknown14999,1027__2,unknown10993,unknown15018,ycg4A,
SanaTA	SanaTA	CAT00_08550,CAS83_16935,pVT1_52,pVT1_53,
SEFIR	SEFIR	CKG20_09670,C2U32_05450,unknown4942,unknown7397,unknown10300,unknown7829,
Septu	Septu	orf560,unknown3551,ACINNAV82_3695,PMI0316,PMI0312,F962_00224,unknown3393,J517_0756,ea59,J517_1950,unknown6187,CPS_0494__2,unknown2571,J522_1489,CHQ89_10945,unknown1184,J536_1855,J536_1854,unknown6266,CPI82_01290,orf560__2,unknown8217,P73_1798,unknown7884,NE2495,unknown8454,CPS_0494__3,NCTC7364_02751,J633_1364,SAMN05421747_1363,recF_1__2,unknown4189,ACINWC136_3861,CPS_0494,J633_1363,CVU60_15245,DP…
Shango	Shango	AW11_03314,lhr,AO071_04285,
Shedu	Shedu	AB237_0216,CVU48_04080,CL587_11960,unknown6860,A9819_25925,unknown13297,
ShosTA	ShosTA	A79_5186,NGUA18_00410,SAMN05421647_1084,gph_6,unknown7990,unknown19295,unknown17578,unknown19294,dprA__3,ACINWC743_1691,
SoFIC	SoFic	fic__4,
SspBCDE	SspBCDE	fstK,ABZJ_00737,unknown158,ECA2876,cysH__3,KKY_2689,unknown5417,unknown5416,unknown6574,unknown8530,ECA2876__2,unknown8531,HMP0015_3349,unknown9477,unknown9478,ECA2876__3,unknown9479,
Thoeris	Thoeris_I	HEAR1535,HMPREF1050_0368,SAMN05421855_1011054,unknown10516,BB0484__2,unknown9170,SPAR98_1402,unknown13796,SAMN02745165_02830,BB0484__4,unknown4349,CLP_3071,APL_1183,unknown8040,M099_4497,unknown6667,unknown10518,BB0484__3,BB0484,GGE_1755__2,
Thoeris	Thoeris_II	QWC_31864,CKJ58_26600,RSc2612,unknown7987,SAMN05443543_10349,c2400,
Uzume	Uzume	CYJ70_05095,
Zorya	Zorya_TypeI	Bpet0222,SAMN05444586_10288,ytxE,unknown2968,unknown3105,unknown2716,ytxE__2,BN129_1319,PJ15_1427,unknown9816,unknown17116,unknown11548,unknown19258,unknown19257,PJ15_1424,
Zorya	Zorya_TypeII	ompA__16,TAO_1340,unknown19343,
