# Supplementary material for: The evolutionary replacement of restriction-modification by Ssp antiviral systems is associated with the distribution of prophages in the major clonal group of Acinetobacter baumannii
Source: mBio. 2025 Aug 18;16(9):e02135-25. doi: 10.1128/mbio.02135-25 (PMC12421847; doi:10.1128/mbio.02135-25)
Supplement: Table S3 — Machine learning performance and hyperparameters. [file mbio.02135-25-s0004.xlsx]

## Sheet: ML
# Suppl. Table S3. Machine learning performance and hyperparameters.
(A) Table describing the performance of each of the models linked to each defense system. To evaluate the performance of the models, metrics such as: kappa (agreement between observed and predicted), accuracy (percentage of correct predictions), AUC (area under the curve), precision (correct positive predictions), recall (positives correctly identified) and F1-score (balance between precision and…
Systems	Kappa	Accuracy	AUC	Precision	Recall	F1 Score	Average
Cas	0.79	0.96	0.97	0.91	0.74	0.81	0.863333
CBASS	0.44	0.96	0.9	1	0.29	0.45	0.608
Gabija	0.69	0.96	0.94	0.63	0.82	0.71	0.791667
RosmerTA	0.59	0.9	0.89	0.84	0.52	0.64	0.73
R-M	0.71	0.9	0.91	0.89	0.68	0.77	0.81
Gao_Qat	0.52	0.77	0.88	0.8	0.63	0.7	0.716667
PD-T4-5	0.37	0.83	0.85	0.77	0.32	0.45	0.598333
PD-T7-5	0.36	0.83	0.83	0.66	0.33	0.44	0.575
Ssp	0.79	0.92	0.95	0.91	0.99	0.95	0.918333
(B) Table containing the best hyperparameters for each of the models, after optimisation by cross-validation.
Hyperparameters	Cas	CBASS	Gabija	Gao_Qat	PD-T4-5	PD-T7-5	R-M	RosmerTA	SspBCDE
Eta	0.1	0.1	0.1	0.1	0.1	0.1	0.1	0.1	0.1
Max depth	10	10	5	10	10	10	10	10	10
Min child weight	1	1	1	1	1	1	1	1	1
Subsample	1	1	0.5	1	0.5	0.5	1	1	1
Colsample by tree	0.5	1	1	1	0.5	1	0.5	1	0.5
Gamma	0.1	0.1	0.01	0.01	0.01	0.001	0.1	1	0.001
Lambda	0.001	0.1	0.01	0.1	0.1	0	0.001	0	0.1
Alpha	0.1	1	0.001	0.01	0.001	0.01	0.01	0.01	0.001
